# Supplementary material for: TAK1 inhibition leads to RIPK1-dependent apoptosis in immune-activated cancers
Source: Cell Death Dis. 2024 Apr 17;15(4):273. doi: 10.1038/s41419-024-06654-1 (PMC11024179; doi:10.1038/s41419-024-06654-1)
Supplement: Supplementary file 3 — Table S1 [file 41419_2024_6654_MOESM3_ESM.xlsx]

## Sheet: S1_sgRNA epi-library
Table S1: List of name and sequence of sgRNAs in domain-focused human epigenome library used in CRISP/Cas9 dropout screen
gRNA_id	gRNA_sequence
A1CF_1	TAACCGAGAAGATGCAGTTG
A1CF_11	GAGTCATCGAGCAGCTGCCA
A1CF_12	ATGACTCTCATACTCCACGA
A1CF_14	AAGTTGCTTGATTGCATTCT
A1CF_15	TAGCCTCAACTGCATCTTCT
A1CF_17	ACTTCCCCGAGACCTTTTTG
A1CF_21	TGGTTTTATCTGCAGCGCTT
A1CF_23	TTGGTTTTATCTGCAGCGCT
A1CF_3	ATCGAGCAGCTGCCATGGCG
A1CF_6	GCAGATAAAACCAAAAACCG
AANAT_12	CCTTCATCATCGGCTCGCTC
AANAT_21	CGCGTCCTCGCACATGAGCG
AANAT_24	CATCGGCTCGCTCTGGGACA
AANAT_35	CACCGCGCCTTCCGGCAGCA
AANAT_39	CCAGAGCGAGCCGATGATGA
AANAT_40	CCTCGCACATGAGCGCGGCC
AANAT_41	CCGGGCCGCGCTCATGTGCG
AANAT_43	AAGCTGAACCTCTCATAGAA
AANAT_5	GCTCATGTGCGAGGACGCGC
AANAT_6	CGCTGGTACCCTTCTATGAG
ACIN1_1	GGCACTCTTCTGCCCGCTCT
ACIN1_10	GAGCGGGCAGAAGAGTGCCC
ACIN1_11	CTCCAGTGCGGCCTTCAGGT
ACIN1_12	AAGGCCGCACTGGAGCAGCG
ACIN1_2	GACCGACCTGAAGGCCGCAC
ACIN1_3	CAGCGAGGCCTAGCCAAGAG
ACIN1_5	GCTGCGGGTGACCGACCTGA
ACIN1_6	GCTGCTCCAGTGCGGCCTTC
ACIN1_7	AGCGAGGCCTAGCCAAGAGC
ACIN1_9	TAGGCCTCGCTGCTCCAGTG
ACTB_117	GCGGAACCGCTCATTGCCAA
ACTB_126	CCTGGGGCGCCCCACGATGG
ACTB_17	AGCCATGTACGTTGCTATCC
ACTB_20	AGCCTGGATAGCAACGTACA
ACTB_3	GCCGCGCTCGTCGTCGACAA
ACTB_50	GGATAGCAACGTACATGGCT
ACTB_6	AGTGTGGGTGACCCCGTCAC
ACTB_70	GGCATCGTCGCCCGCGAAGC
ACTB_83	CGTACAGGGATAGCACAGCC
ACTB_9	GCCGTTGTCGACGACGAGCG
ACTL6A_13	ATAATACAACAGTGGAACGG
ACTL6A_2	TAATGCTCTGCGTGTTCCGA
ACTL6A_21	ACCACCATACCAATAGCTGT
ACTL6A_22	ATCGTGGACTGGAATTGCAG
ACTL6A_30	TATGGCAGTGTAATAGTGGC
ACTL6A_42	GGCGATAAAGGCAAACAAGG
ACTL6A_50	TGCCAAGACCTCGTAACCTG
ACTL6A_52	ATAACCAGCTCTCACAGTAT
ACTL6A_60	GGATCCTATACTGTGAGAGC
ACTL6A_69	CTAATGCTCTGCGTGTTCCG
ACTL6B_121	GTGCACTACGAGATGCCCAA
ACTL6B_20	ATGACCTCCGCTCCATCCCG
ACTL6B_21	AGTCCGCGCTGGGTACGCTG
ACTL6B_41	ACGGCCATTCCAGTACATGA
ACTL6B_42	AATGTCACACATGCCGATGC
ACTL6B_46	GGGAGTGTCATTGTCACCGG
ACTL6B_6	CGATGCTGGTGGTCACCACG
ACTL6B_82	GAGCGACTCCGCATCCCTGA
ACTL6B_85	GTACTGGAATGGCCGTGGTG
ACTL6B_9	GGGCATCTCGTAGTGCACTG
ACTR3B_18	ACATGCAGCGCTACGCCGTG
ACTR3B_24	TCCGAAATCCCTGAACATGG
ACTR3B_25	ATTTCGGACGCCGACTGCAG
ACTR3B_36	GCGGGCGCCGCACATCGATG
ACTR3B_37	CGCTACGCCGTGTGGTTCGG
ACTR3B_53	GCGTCCGAAATCCCTGAACA
ACTR3B_73	GTGACCACCTGGACCTCCAC
ACTR3B_75	TGGGTGAACGTACGTTAACG
ACTR3B_76	GCATGTGATGCGTGACCACC
ACTR3B_96	CAGCGCTACGCCGTGTGGTT
ACTR5_1	GGCGGCAACACGATGTATCC
ACTR5_11	GTTCAGAACGTTTTCCTCAC
ACTR5_13	TCCTGGCATGAAAGCCAGAA
ACTR5_14	ATCTCTCATAGGAGAAGAAC
ACTR5_17	GATGGCTGGAAAATAATCTC
ACTR5_18	CTTCTCCTATGAGAGATGGC
ACTR5_2	TCATAGGAGAAGAACAGGCT
ACTR5_4	ACATCGTGTTGCCGCCAGTG
ACTR5_8	CAGAACGTTTTCCTCACTGG
ACTR5_9	AGAGACTCTTCAGTACATTC
ACTR6_11	AAACCCGATCCCTAAATCCT
ACTR6_12	GGAGCTTACAACGCCAAAAT
ACTR6_13	TTCATGGCTGTAACCGATTT
ACTR6_16	GGGATGTTCAGAGACAAGTT
ACTR6_2	GGATGTTCAGAGACAAGTTT
ACTR6_23	TAAACCCGATCCCTAAATCC
ACTR6_25	AGATGTATGCTATGTGTCTC
ACTR6_41	CGGAACAGCAAATCTCTCAT
ACTR6_44	ACTCTTAACCAATCATCTAA
ACTR6_8	AAGAACATTGTCTTGACAGG
ACTR8_1141	CACGTGTATTGTAGACGTTG
ACTR8_1142	CAACGATTCCAAAAGTTGCG
ACTR8_1143	CTTCTCCTACTAAATACTCA
ACTR8_1144	AGCCAACTGTCCTTGTATAG
ADNP_409	TGGAGACTGATTAAGCCGAG
ADNP_410	TTGCACATCACTTACGAGAG
ADNP_411	TCAGATTGTATGTAGTTACC
ADNP_412	GTTGGTCAGTCAATGAGACT
AEBP1_103	ACCTTGACCGAGCCCTACCG
AEBP1_118	CATCGCGGTACTCTCGGCAC
AEBP1_122	GCGTGCGGGCCATATCGTAG
AEBP1_128	GCGGGCCATATCGTAGGGGT
AEBP1_134	CAAATCTGAACGGCGGCGAG
AEBP1_136	TTGACCGAGCCCTACCGCGG
AEBP1_15	GGATGGGCAAGTTATTGTTG
AEBP1_71	TGTGCCGAGAGTACCGCGAT
AEBP1_81	CTGTGCCGAGAGTACCGCGA
AEBP1_82	GCACACGTGGGTTCCCATCG
AEBP2_193	GAGGAGCCCAAGGGACCGCG
AEBP2_194	GTAGACAGCACAATTTCCAG
AEBP2_195	CTCCATCTACCAGTCAAAGT
AEBP2_196	GCGGCGCTGCTGCTGAACGG
AICDA_14	GGTCCCAGTCCGAGATGTAG
AICDA_16	CCCAGTCCGAGATGTAGCGG
AICDA_24	CCAATTCAAAAATGTCCGCT
AICDA_25	ATGTCCGCTGGGCTAAGGGT
AICDA_34	TCCTCCGCTACATCTCGGAC
AICDA_36	CTACGACTGTGCCCGACATG
AICDA_39	ACCTGTGCTACGTAGTGAAG
AICDA_4	CACGCCGACCCTTAGCCCAG
AICDA_45	ATGTGGCCGACTTTCTGCGA
AICDA_7	CATGTGGCCGACTTTCTGCG
AIRE_105	CTGCGCTGCAGATCCTGCTC
AIRE_106	GGGGAGCTCATCTGCTGTGA
AIRE_108	AAGTTCGAAGACTCCGGCAG
AIRE_16	CTGCTGTGACGGCTGCCCTC
AIRE_28	CGGGGTGTGCGGAGATGGTA
AIRE_43	TGCCGTGTGTCGGGACGGCG
AIRE_6	CCGGAGTCTTCGAACTTGCT
AIRE_63	CTGAGCAGGATCTGCAGCGC
AIRE_92	GAGATGGTACGGACGTGCTG
AIRE_95	CTCCCCGCCGTCCCGACACA
AKAP1_16	CCAAGTGGTTGCCTCCTACG
AKAP1_20	CTACGAGGAGACCAACGAAG
AKAP1_25	CTCGTAGGAGGCAACCACTT
AKAP1_3	TGGTCAACCAGGTCAATGCC
AKAP1_31	GAGATTCGATACGTGGACTA
AKAP1_36	TTCGTTGGTCTCCTCGTAGG
AKAP1_38	TGGACTACGGCGGATATAAG
AKAP1_43	ATTCGATACGTGGACTACGG
AKAP1_44	GGACTACGGCGGATATAAGA
AKAP1_47	CGAAGTGGAGATTCGATACG
ALG13_457	GTAAACGACTCAGTACTGAA
ALG13_458	AAGTGCGTGTTTGTTACCGT
ALG13_459	TCGTTTATAACCACTACGAG
ALG13_460	GCGCCGACACACACGCAATG
ALKBH1_225	GAAGCGGAAAAGTTTCCGAA
ALKBH1_226	AGTTTCTCCAGTAAACTTCG
ALKBH1_227	CTAGCTCAGATCTGTCTACG
ALKBH1_228	GAAACCTAATGTATGTAACC
ALKBH2_1181	CTTCCCGAATACCTGGACTC
ALKBH2_1182	AGGCAACGTATGGCGACGCT
ALKBH2_1183	CCCAGTTCTAGAGCGCATCC
ALKBH2_1184	TGGCGGCACATTCGGGCTGA
ALKBH3_969	ATTACTTACTCAATCACTCG
ALKBH3_970	CCAGGATACAAACAGACCCT
ALKBH3_971	GTGGAGATGGCTCTTAGCAG
ALKBH3_972	GGCCAGTGTTCTCTTCAATG
ALKBH4_1009	CTGATCTGCGAGCGGCAGCG
ALKBH4_1010	CCCAGGAGTGATGCTGATCG
ALKBH4_1011	ACCTGGACTACTGCCCCGAG
ALKBH4_1012	CTCCCGACACATGGACAGCA
ALKBH5_713	ATCAACGACTACCAGCCCGG
ALKBH5_714	CCTGTACAACGAGCACACGG
ALKBH5_715	GAGGCGCGCAAGGTGAAGAG
ALKBH5_716	CGTGGACGAGATCCCCGAGT
ALKBH6_2	CAATGCGGCAGCCTGCCCGT
ALKBH6_21	CTGACAGTCGGGTAGTACAG
ALKBH6_23	GCCTACACGCGTCTTCTCCA
ALKBH6_25	CTCGTGAACCAGTATCTGCC
ALKBH6_26	TGGACTTCTACGAGCCGCGG
ALKBH6_4	TCATCGTCCTCTGGCCGCCG
ALKBH6_40	GCCGTGGAGAAGACGCGTGT
ALKBH6_42	TGGAGAAGACGCGTGTAGGC
ALKBH6_46	GCCCACCACCTCGCTACTGC
ALKBH6_47	GATACTGGTTCACGAGGACA
ALKBH7_933	AGTGATCGTATTCGTAGCGG
ALKBH7_934	GAGAGACAGAGAAGTCGCGC
ALKBH7_935	CAGGTCCAGCACGTGCACGG
ALKBH7_936	TCCTGTCTCCCAGCGTTATG
ALKBH8_1	TCAGGAGTCGAACAATTTCT
ALKBH8_10	AGGCATCACAAGACCCACTG
ALKBH8_15	ATTGTTCGACTCCTGAGACC
ALKBH8_18	TTGGCAGTACCAGTCCGCAG
ALKBH8_19	TGATCGTAGCCAAAACCTTG
ALKBH8_2	TCACAAGACCCACTGCGGAC
ALKBH8_20	TGGCAGTACCAGTCCGCAGT
ALKBH8_5	AATAACAGCAATGGAGATGC
ALKBH8_6	TTCGACTCCTGAGACCAGGT
ALKBH8_9	GTTCGACTCCTGAGACCAGG
AMFR_1	CTGCATGGAGTCCCAACAGA
AMFR_10	TCCCCAGGTTCCATACCATC
AMFR_11	CATCTGTTGGGACTCCATGC
AMFR_12	GATTCAAGAGATGTTTCCCC
AMFR_3	TCCATACCATCTGGTACTGC
AMFR_5	GGGACTCCATGCAGGCTGCG
AMFR_6	TTTCAACTGAGCGTGTCAGC
AMFR_7	CAGTTTCCGCGCAGCCTGCA
AMFR_8	GCTGCGCGGAAACTGCCCTG
AMFR_9	TACCAGATGGTATGGAACCT
ANKRD17_102	GGAATCCGGTGCTAGTATTG
ANKRD17_112	TGCCTCTGGTGGATATGCGG
ANKRD17_125	GAGCATTGTAGAAGAGGCTC
ANKRD17_132	CACCTCCGCATATCCACCAG
ANKRD17_25	CCAGTAACTGAACCACATCG
ANKRD17_31	AAATGGTGGACACCTCGATG
ANKRD17_48	GGAGCTATTGTTAGCTCGAG
ANKRD17_53	TCAGGGAAAGTTAACAGAAC
ANKRD17_77	AGCATTGTAGAAGAGGCTCA
ANKRD17_96	GCTAGGTTACTTCTTGACAG
ANKRD32_1221	AGAGACCATGTATAGAACCC
ANKRD32_1222	CATGGCTATTAAGACAGATG
ANKRD32_1223	GCTTATCAGTTCTAACAAGG
ANKRD32_1224	GCATGAAGAACGCATACAGG
ANKS1A_110	ACTGTACGGGCGACTGGAGG
ANKS1A_14	TTTGTTTGGCAAGACCGATG
ANKS1A_23	CCTTGCTGCCAAGTGCAGAG
ANKS1A_49	ATCGAGGAGGACCTGGACCA
ANKS1A_56	GATGAGCAACCGCACTATCT
ANKS1A_63	GTCGCCCGTACAGTGCTGCC
ANKS1A_8	GTGCGGTTGCTCATCCATCA
ANKS1A_82	GAACGATGCGCTGACCAACG
ANKS1A_89	AGCACTGTACGGGCGACTGG
ANKS1A_90	AAGGAATGGCCACAAAGCCG
ANKS1B_16	AGCAGTCGTGCAGGTGCTGC
ANKS1B_18	CTACACTGTGCAGCTCAATA
ANKS1B_25	GCACCTGCACGACTGCTTTG
ANKS1B_26	TTGCGCGCAGCAAGGTGAAG
ANKS1B_34	ATTCACCTGGCTGCCTGGAA
ANKS1B_40	TCATGGACCATCACATTCCA
ANKS1B_49	CTTCACCTTGCTGCGCGCAA
ANKS1B_73	TGGCCACAAAGCAGTCGTGC
ANKS1B_8	ATATTGAGCTGCACAGTGTA
ANKS1B_84	GTGAAGATTCTTATTCATCA
ANKS3_11	GCACATGGTCAGGTTCCTCT
ANKS3_16	AATCGTGCACCTGCTGCTTG
ANKS3_22	CCGGGCACCAGCACATGGTC
ANKS3_27	GCAGGTGCACGATTGTGTCG
ANKS3_30	GATTGTGTCGTGGCCAATGT
ANKS3_38	ATGTAGGAGGCATACATCAG
ANKS3_39	GGTGCCCGGCGCTGGTACAG
ANKS3_40	TGTGTCGTGGCCAATGTAGG
ANKS3_42	TGTAGGAGGCATACATCAGC
ANKS3_9	TCTTCCACTGTACCAGCGCC
ANKS6_14	GGAAGCGCACCAGCGGTTCG
ANKS6_20	TGGTGCGTCTACTGATGGAG
ANKS6_32	TCCAAGCCGCCCAGTGAGTG
ANKS6_39	CTCCATCAGTAGACGCACCA
ANKS6_40	GCACGCGGATGTTGACAAGC
ANKS6_49	CACCGCACTGCAGTTCGCCG
ANKS6_5	GTGCGTCTACTGATGGAGTG
ANKS6_57	ACACCTCCTGTTGGATCACG
ANKS6_60	CAGCCCCGTGATCCAACAGG
ANKS6_75	GGCCGTGGTGCGTCTACTGA
ANKZF1_3	CTCAGTGGTTCGTCTGCTGC
ANKZF1_4	GTTCGTCTGCTGCTGGAAGC
ANKZF1_849	GCTTGGCCCGAACCGTATAG
ANKZF1_850	GGAGCTAGTGGAGTTGACTG
ANKZF1_851	TCTGGAAAAGAACTCGATGA
ANKZF1_852	ATACCTGAACAGGAAGTACG
ANP32A_889	AAGCGATAACAGAGTCTCAG
ANP32A_890	CCGCAACTCACATATCTCGA
ANP32A_891	TTCTTAAGTACAATCAACGT
ANP32A_892	GGGTCCGAATGACTTACCAG
ANP32B_289	CCATCCAAGTAGGTAAGCTG
ANP32B_290	AGCCTACATTTATTAAACTG
ANP32B_291	AAGACAAGTTCTCGAACCTG
ANP32B_292	AGCACCTGACTCAGATGCCG
ANP32D_1149	AGCAGTAACAGAGCCTCAGT
ANP32D_1150	CAGGAAAAGTTCTTTCACAT
ANP32D_1151	TTATTAAATACAATCAACAT
ANP32D_1152	TCAAATGAAGGCAAATTGGA
ANP32E_25	CTTACCTACCTCAATCTGAG
ANP32E_26	CTTAGATGGATTTGATCAGG
ANP32E_27	AGTGATAATATAATTTCTGG
ANP32E_28	TAATTGCCTGTGTGTCAATG
APBB1_15	AGGCTGGGTAGAGATGACCG
APBB1_17	ACTGCCACACTGCTGCGTCC
APBB1_24	CCATGATGAATGCAAACGTG
APBB1_29	GTGCCACGTGTTTCGCTGTG
APBB1_43	CCCAACAGGGACCACCCAGT
APBB1_45	GTGCCAGTAATAGGTCCCTG
APBB1_5	CATCATCAGCATCCGCGTGT
APBB1_69	CCTCCAGCAGCCGTGAACAA
APBB1_73	TACCCAGCCTAGGGAGCGCA
APBB1_77	CCCGCCCGACGCCCCACACG
APEX1_12	CAAATTCAGCCACAATCACC
APEX1_22	TCGGACAAGGAAGGGTACAG
APEX1_24	AGGCCGAGGTCTGGTACGAC
APEX1_38	ACTGGAGTACCGGCAGCGCT
APEX1_43	AATGCTCGATCCAAGAATGT
APEX1_48	TCAGCTCCTTCGGACAAGGA
APEX1_77	AATTGACCTTCGCAACCCCA
APEX1_80	TTCACGCCACAAGAGCGCCA
APEX1_85	TGACAGCAAGATCCGTTCCA
APEX1_9	ATTGACCTTCGCAACCCCAA
APEX2_109	CTCCGGGCTCTGGATAGTGA
APEX2_120	AATGCGCCCCACGGCCACGG
APEX2_13	TAAGGACAATGCTACCCCAG
APEX2_17	AGAGCCCCTGGCTATCGTTG
APEX2_27	CCGGCTTGACTATGTGCTGG
APEX2_44	CAGCGGTAGCTATCGATGAA
APEX2_68	CTCGTCCAAAATGCGCCCCA
APEX2_72	GAGCCCCTGGCTATCGTTGA
APEX2_82	GTACACGTTGATTAGGGTCA
APEX2_96	ACCCAGCAACTGTGCCGCCG
APOBEC1_10	TAGAAGACGTCAAACTCCCA
APOBEC1_12	CTTGATTTCGTAGAGCAGAC
APOBEC1_17	TAGATCACTAGAGTCACACC
APOBEC1_20	CCCCAGAGAACTTCGTAAAG
APOBEC1_21	CGGAAGATCTGGCGAAGCTC
APOBEC1_23	ATAGAAGACGTCAAACTCCC
APOBEC1_28	CTGCTCTACGAAATCAAGTG
APOBEC1_36	CCTCTTTACGAAGTTCTCTG
APOBEC1_4	CAAAAACACCACCAATCACG
APOBEC1_9	GTCTGCTCTACGAAATCAAG
APOBEC2_27	GGCATCTCGGGGATACCTAG
APOBEC2_31	GTGCTTCAACCACATAGCAG
APOBEC2_32	CGGAACTGTACTCCACATTC
APOBEC2_38	ACCAGGTGACATTGTACCGC
APOBEC2_4	GTGACATTGTACCGCAGGGC
APOBEC2_43	GGCCAAGTGCAGGCATCTCG
APOBEC2_49	GCATGCGGCTGCCCATGCAG
APOBEC2_52	ATGTGGAGTACAGTTCCGGG
APOBEC2_58	CCCTGCGGTACAATGTCACC
APOBEC2_62	GGTCAGCACACGCTGCACAG
APOBEC3A_11	GGTCAAGATGGACCAGCACA
APOBEC3A_12	CGGTCAAGATGGACCAGCAC
APOBEC3A_17	CTCCACTTCGTAGCACAGGT
APOBEC3A_28	GGCGCTCCACTTCGTAGCAC
APOBEC3A_31	ACTTTAACAATGGCATTGGA
APOBEC3A_33	GAAGTGGAGCGCCTGGACAA
APOBEC3A_50	GTGCTACGAAGTGGAGCGCC
APOBEC3A_58	GTGCTGGTCCATCTTGACCG
APOBEC3A_62	GACCTACCTGTGCTACGAAG
APOBEC3A_74	TCCAATGCCATTGTTAAAGT
APOBEC3B_100	TGGCGCCGTCGAAGGACCAA
APOBEC3B_112	GTCCTGATGGACCAGCACAT
APOBEC3B_118	ATGACCCTTTGGTCCTTCGA
APOBEC3B_18	GGCGCCGTCGAAGGACCAAA
APOBEC3B_25	CCAGACCTACTTGTGCTATG
APOBEC3B_51	CTCCACCTCATAGCACAAGT
APOBEC3B_58	CCTCATAGCACAAGTAGGTC
APOBEC3B_64	GACCTACTTGTGCTATGAGG
APOBEC3B_74	GTGCTGGTCCATCAGGACCC
APOBEC3B_78	AGTAGGTCTGGCGCCGTCGA
APOBEC3C_1	CCAAGTTTCGTTCCGATCGT
APOBEC3C_10	TCCGATCGTTGGCTTCCCAT
APOBEC3C_22	AGCGCCGCTCAGTTGTCTCC
APOBEC3C_31	ACCTATGGGAAGCCAACGAT
APOBEC3C_37	AACTTGGCTGTGCTTCACCG
APOBEC3C_39	TCGGAAGACGCCCGTCTTCC
APOBEC3C_40	TGTCGTCGCAGAACCAAGAG
APOBEC3C_44	GTCTCCTAACACAAAGTACC
APOBEC3C_49	CCAACGATCGGAACGAAACT
APOBEC3C_58	GCGGCGCTTTATACCTTCCA
APOBEC3D_12	CTGTGATTCGACTGACGTTT
APOBEC3D_15	TCAGCTGTCTTCCGGAAGAG
APOBEC3D_25	TTCGGAAGACGCCCCTCTTC
APOBEC3D_27	ACTCAGCTGTCTTCCGGAAG
APOBEC3D_5	TCCGACCACAGGCTTTCAGT
APOBEC3D_6	TTTGGTCACCTTCACCACAC
APOBEC3D_7	GCAACCGACTGCCTGCTAAC
APOBEC3D_80	ACTGACGTTTGGGTAGTACC
APOBEC3D_86	CCTGTGATTCGACTGACGTT
APOBEC3D_98	CCAAACGTCAGTCGAATCAC
APOBEC3F_100	GGGTCCCTCAAGGCCCCGTT
APOBEC3F_26	GCGTCCAAACGGGGCCTTGA
APOBEC3F_38	TCGGAAGACGCCCCTCTTCC
APOBEC3F_47	CCAGCTTTCGTTCCGACCAT
APOBEC3F_49	ACCTACGCAAAGCCTATGGT
APOBEC3F_5	TGCGTCCAAACGGGGCCTTG
APOBEC3F_66	TCCGACCATAGGCTTTGCGT
APOBEC3F_77	AAAAACCTACGCAAAGCCTA
APOBEC3F_79	GTGGTGCTTTACAACTTCCA
APOBEC3F_84	AAAGATCTTTGCGTCCAAAC
APOBEC3G_1	CCCCTGCACAAAGTGTACAA
APOBEC3G_102	GCGCATGCACAATGACACCT
APOBEC3G_106	GAGGAAGCTGCATCGTGACC
APOBEC3G_113	GGGGCTCCAGGATATGTACC
APOBEC3G_21	CGGGTCCTCGGCCAGGAACG
APOBEC3G_24	TCCTCCACTTGCTGAACCAG
APOBEC3G_31	TAACCTTCGGGTCCTCGGCC
APOBEC3G_45	GTTCCTGGCCGAGGACCCGA
APOBEC3G_48	TGCGTCCAAAGGGGGCCTTG
APOBEC3G_6	TGCGGGCAGTGAAGATGCAC
APOBEC3H_16	GCTCACGACCATCTGAACCT
APOBEC3H_28	TCAGAAGGCCTTACTACCCG
APOBEC3H_29	ATTAACGAGATCAAGTCCAT
APOBEC3H_30	TAACACAAGAGGGCCTTCCT
APOBEC3H_38	GGCTCACGACCATCTGAACC
APOBEC3H_39	AATGGCTCCACGCCCACGAG
APOBEC3H_4	ACGTGAGGTAACAGGTGACT
APOBEC3H_43	TACCAGCTGACGCCGCAGAA
APOBEC3H_48	AAGGCCTTACTACCCGAGGA
APOBEC3H_6	AAGTCACCTGTTACCTCACG
APOBEC4_10	TCCCAGTGCAACTGCTAGCA
APOBEC4_12	TAGCATGGCCCTTTTGCACC
APOBEC4_14	TTCTGGTAGCCTGGTGCAAA
APOBEC4_16	GGCCATGCTAGCAGTTGCAC
APOBEC4_17	AGTGGTTAGCTTCATTACAA
APOBEC4_22	TGATGCCTGGATACGTAATC
APOBEC4_23	GCCATGCTAGCAGTTGCACT
APOBEC4_24	TTCATTACAAGGGGAGTTGT
APOBEC4_3	AATTTCCTGATTACGTATCC
APOBEC4_4	TATACAATAATGACAGCATC
ARAP1_109	TGCGCGCTCTGTGCACCTCA
ARAP1_111	TCGCCGGAACGTGGGCATCA
ARAP1_124	CTGCTTTGAGGTCAACGAGA
ARAP1_133	TGAGGATGAAGTAGCGATCG
ARAP1_140	CGATCGTGGAAGCCACCTGA
ARAP1_158	AGCTCAGGACCCCGTCACCA
ARAP1_163	AGGGCATCTACCGCAAGTGT
ARAP1_218	CCTGCTTTGAGGTCAACGAG
ARAP1_237	ACACTTGCGGTAGATGCCCT
ARAP1_75	ATCCTGGATCGCCGGAACGT
ARAP2_113	AGTGTTGCTCGGTTGACCCC
ARAP2_12	TGTGGATATCTTGAATTGAG
ARAP2_45	CACTCCACGATAAAACTTCA
ARAP2_49	GTTCACGAACTCAGACGGAG
ARAP2_5	AGTTCCATGAAGTTTTATCG
ARAP2_52	GATAAGTCTACCACACCTAA
ARAP2_6	AATAAAAACACACGTTCGGA
ARAP2_66	TTCGTGAACTATCACAACAC
ARAP2_90	ATTTATACGTTCTCTTCCAG
ARAP2_98	TACTGGAGCAGGTGCTTCGG
ARAP3_110	CACCGCAACAGCCCCACCCG
ARAP3_136	CTGGAAGGTGTATACCGGAA
ARAP3_156	CATCCCGACGGAACTCAGCC
ARAP3_169	GTTCCGTCGGGATGCCCGGT
ARAP3_17	GTCGGTGAAGCTCCGACCAG
ARAP3_176	CCAGCGTGTTCCAGACGGAT
ARAP3_209	GCGGGTCAACCGCCGCACAC
ARAP3_221	GGTCGGTGAAGCTCCGACCA
ARAP3_69	CCATCCGTCTGGAACACGCT
ARAP3_89	AGTGTGCGGCGGTTGACCCG
ARHGAP29_11	GAAGGCATTGTAGTGTTCCA
ARHGAP29_14	GATGAACTCCAAAAACTTGG
ARHGAP29_17	ACGTCTTGAAATTATACCTT
ARHGAP29_19	TGAGATCCCCCACGAAATGT
ARHGAP29_20	GGCCTTGGCCTAATGAGACT
ARHGAP29_21	GACCAAGTCTCATTAGGCCA
ARHGAP29_25	AACACTTTCGATGACAAACA
ARHGAP29_26	TTCACAATCCCTACATTTCG
ARHGAP29_28	GAGATCCCCCACGAAATGTA
ARHGAP29_6	ACAATCCCTACATTTCGTGG
ARID1A_11	TCGCCTCTATGTGTCTGTGA
ARID1A_13	CCGTTATCTGGCCTTCACTG
ARID1A_16	GATGTGGGTGGACCGTTATC
ARID1A_17	TGATGTGCCCACATTGAGGT
ARID1A_21	AGGCAGATTTGTCATGCCCA
ARID1A_22	TGCTTGATGTGCCCACATTG
ARID1A_28	CAGACACATAGAGGCGATAG
ARID1A_5	ACTTGCAACCAACCTCAATG
ARID1A_6	TAGAGGCGATAGAGGTCCAG
ARID1A_9	TTTGAATGCAAGATTGAACG
ARID1B_16	CTTTGACGCAGACGTAGAGT
ARID1B_19	CGTCTGCGTCAAAGAGATCG
ARID1B_20	TTGAGTGCAAGATCGAACGT
ARID1B_21	TGAGGTGCCAACGTTTAGGT
ARID1B_23	GTGCAAGATCGAACGTGGGG
ARID1B_26	TGAGTGCAAGATCGAACGTG
ARID1B_31	CTGGCAACCAACCTAAACGT
ARID1B_33	ACGTTCGATCTTGCACTCAA
ARID1B_8	CGCAGACGTAGAGTCGGAAC
ARID1B_9	CGACCGATACCTCACCTTCA
ARID2_1	TACACCAGAGTCACTACTTT
ARID2_10	AAAAAATCCCTGCGGTGGGT
ARID2_12	GGAACTGCCGCAGCTCGTCC
ARID2_15	TTTAAAAAAATCCCTGCGGT
ARID2_16	GAGAAAGGGACTCGCTTTCC
ARID2_2	TCGCTTTCCTGGACGAGCTG
ARID2_5	GGGAAGGAGCTGGATCTTCA
ARID2_6	AAAAAAATCCCTGCGGTGGG
ARID2_7	TCCGCCTAAAGTAGTGACTC
ARID2_9	ACCAGAGTCACTACTTTAGG
ARID3A_15	CCCCGCTTCTCACACTCGTA
ARID3A_17	CCAGCACGTACAGCATGAAC
ARID3A_19	CCCCTACGAGTGTGAGAAGC
ARID3A_2	GCTGTGGCGTGAGATCACCA
ARID3A_21	CTGTGGCGTGAGATCACCAA
ARID3A_22	TACGTGCTGGTGACGGAGAA
ARID3A_24	GCTGCACTGGTGATGGACGT
ARID3A_4	CGTACAGCATGAACAGGTCA
ARID3A_7	GTACGTGCTGGTGACGGAGA
ARID3A_8	TGTGAACCGCATCCCCATCA
ARID3B_1	GGTGACCGAGAAGGGAGGCC
ARID3B_22	CCAGCGCCGCCTTCACCCTC
ARID3B_25	CCTGAGGGTGAAGGCGGCGC
ARID3B_26	GACCGAGAAGGGAGGCCTGG
ARID3B_8	AAGCTGGTGACCGAGAAGGG
ARID3C_13	CCAGGCGAAACAGAGCGTAC
ARID3C_14	CTCGAGTCTCGCACTCGTAC
ARID3C_15	TCGAGCGCTCAGCTCCCCAG
ARID3C_16	TTTCGCCTGGTGACCGCCAA
ARID3C_24	GCGTAGAGTGAAGGCGGCCG
ARID3C_27	CCTGTACGCTCTGTTTCGCC
ARID3C_32	GTGTGGCGGGAAGTCACGCG
ARID3C_34	TCATCAACCGCAAAGTGTGG
ARID3C_4	TCTCGCACTCGTACGGGTAC
ARID3C_9	AGTGAACCGCGTGCCCATCA
ARID4A_10	CCATAAACTTATAAAGCTGC
ARID4A_13	TGAACTGAATATTTGCCGAA
ARID4A_14	AGATCTTTATAGCCCAAAAC
ARID4A_15	AATCAACAAACCACCTGTTT
ARID4A_18	TCTTTATAGCCCAAAACAGG
ARID4A_22	AAAACAGGTGGTTTGTTGAT
ARID4A_3	AGACTGGTTTATCATCAGGG
ARID4A_6	CTTCAGACTGGTTTATCATC
ARID4A_7	TTCAGACTGGTTTATCATCA
ARID4A_8	TTTTGAGGAGTACTGCCGTT
ARID4B_12	TGCCATCTGAAATTCAATGT
ARID4B_14	TTCAGACTTGTACACAAACT
ARID4B_15	AAATTTCGATATCCAAGTAC
ARID4B_17	CCTGCAGCTGAATTTAAGAC
ARID4B_18	CTGCAGCTGAATTTAAGACA
ARID4B_3	CCTGTCTTAAATTCAGCTGC
ARID4B_4	AAACAAGTCTACCAAGATCT
ARID4B_5	AGACTTGTACACAAACTTGG
ARID4B_6	ATTAACAAACGACCTGTACT
ARID4B_9	AGTACAGGTCGTTTGTTAAT
ARID5A_12	AACGTGTACGACGAGCTGGG
ARID5A_13	CGTCGTACACGTTCTTCCAG
ARID5A_14	AGCGACACACGCCCATCGAG
ARID5A_2	AGAACGTGTACGACGAGCTG
ARID5A_21	GAAGAACGTGTACGACGAGC
ARID5A_22	CATACGTGCGGCACCTGAAG
ARID5A_25	AAGAACGTGTACGACGAGCT
ARID5A_27	ATACGTGCGGCACCTGAAGG
ARID5A_30	GCGACACACGCCCATCGAGA
ARID5A_32	GAACGTGTACGACGAGCTGG
ARID5B_1	GGCAGATGAACAAGCCTTCT
ARID5B_12	GCGGGTACAAGTGGCAGCGC
ARID5B_16	AAATAGGGTATTCGTTCTAT
ARID5B_19	ATAGAACGAATACCCTATTT
ARID5B_2	ATGAATTAGGCGGTAATCCT
ARID5B_20	CAGCTTGAAACATAGTCCAA
ARID5B_4	TTTATAAAGTGCCACCAAGA
ARID5B_5	GATGAATTAGGCGGTAATCC
ARID5B_6	AATATGTTTCCACTGACGGC
ARID5B_7	AAATATGTTTCCACTGACGG
ARNTL_10	CTCACAGTCAGATTGAAAAG
ARNTL_2	TATAGATGAATTGGCTTCTT
ARNTL_27	TCAGATTGAAAAGCGGCGTC
ARNTL_29	AGTAAGTTTATCTAATTTCC
ARNTL_3	CTGGACATTGCGTTGCATGT
ARNTL_36	TAGATAAACTTACTGTGCTA
ARNTL_4	TAAACTTACTGTGCTAAGGA
ARNTL_43	GTCAGATTGAAAAGCGGCGT
ARNTL_5	CAACATGCAACGCAATGTCC
ARNTL_9	GAACAGTTTTATAGATGAAT
ARRB1_2	CGGTGGGAACGACTGTACGT
ARRB1_30	AGGACAAGAAGCCCCTGACG
ARRB1_31	TAGCCAATAACCGAGAGAAG
ARRB1_35	ACCCAGCTCGACGTTCTGCA
ARRB1_52	TGTGGACCACATCGACCTCG
ARRB1_60	TGAAGTCAAAGCCTTCTGCG
ARRB1_62	TGTAGGAAACAATGATCCCC
ARRB1_66	CAACGTACAGTCGTTCCCAC
ARRB1_74	CAAGCACGAAGACACGAACT
ARRB1_8	GTCGTTCCCACCGGCCCCCG
ASF1A_321	CTAATTACTTGTACCTATCG
ASF1A_322	CAGGTCCTCGATGCACTCGA
ASF1A_323	TTAGTGGGTCCTGTTCCCGC
ASF1A_324	TAGGCTGATGCACCTAATCC
ASF1B_1109	TGGACAGGAGTTCATCCGAG
ASF1B_1110	ATCCCAGAGACTGATGCCGT
ASF1B_1111	ATTTGATCAGATCCTAGACT
ASF1B_1112	GAGTGGAAGATCATTTATGT
ASH1L_1	TCTAGAACGATTTCGAGCTG
ASH1L_24	GTTAATGGAGTATACCGGAT
ASH1L_25	TATGGGCGTAAATCCCCAGT
ASH1L_26	TAAGAGCATAGAGTCCAATC
ASH1L_30	TCTATGGTGATAAGATCTAG
ASH1L_31	GGTGATTGACAGTTACCGCA
ASH1L_33	GTGATTGACAGTTACCGCAT
ASH1L_46	CTGTCTTATAGTAACCAGTG
ASH1L_66	ATCGGGCCTCATTTCCCATG
ASH1L_71	ATGGGCGTAAATCCCCAGTT
ASH2L_1	AAACACTACTCTTCTGGCTA
ASH2L_10	AGTCTGGCAGCGGTATCTGG
ASH2L_12	CTGGTATTTTGAAATCACTG
ASH2L_15	CCCAGTCTGGCAGCGGTATC
ASH2L_16	ATACCGCTGCCAGACTGGGT
ASH2L_25	TCTTGTACAGTGAGATGGCT
ASH2L_27	AAATGGTGTCAATCAAGGTG
ASH2L_28	ACCAAGTTCCACCAGTCCAT
ASH2L_3	CCAGATACCGCTGCCAGACT
ASH2L_4	GGACCAACCCAGTCTGGCAG
ASXL1_1205	GAATCAGTGCGTATACAGCG
ASXL1_1206	TTTCACGTATCAAACCACCC
ASXL1_1207	ATCTGACGTACACTTTCCAG
ASXL1_1208	GGTCAAATGAAGCGCAACAG
ASXL2_81	TGATCAACAAGAGTTGCTAG
ASXL2_82	GACAGATGCTAGTGTGCCAG
ASXL2_83	CCCAACTGGTCAAAGCACAG
ASXL2_84	TGGGCAGCCTGACTGCGGGG
ASXL3_205	AGGTAAGTCAGACATCGGTG
ASXL3_206	AATGGTGTCAAAACAACACG
ASXL3_207	CAAGTTCTGGAATTGAAGCA
ASXL3_208	TCCCATTTCAGCCACTACAG
ASZ1_1	TCGAGCAGCATACATGATTG
ASZ1_10	ACACTAGCAGCATACATAAG
ASZ1_12	CAACACTAGCAGCATACATA
ASZ1_15	TCTCGAGCAGCATACATGAT
ASZ1_18	GTTCGGGTCCTTTTGGACAG
ASZ1_2	ATCATGTATGCTGCTCGAGA
ASZ1_22	AGAGCTGGTTCGGGTCCTTT
ASZ1_23	TAGTGTTGCCAATGCAGAGC
ASZ1_6	TGCTCGAGATGGTCACACCC
ASZ1_7	GACCCGAACCAGCTCTGCAT
ATAD2_10	GATCCTGCTTTACGAAGGCC
ATAD2_12	CAACAGGCTTAGTAAACACT
ATAD2_2	CACTGTAATAAAGCAACCAA
ATAD2_22	TGGTCATTGGTGCTACGAAC
ATAD2_24	CGACCAGGCCTTCGTAAAGC
ATAD2_26	TTGCCAATGAGTGCAGTCAA
ATAD2_40	TCTTAAGAAATGTTACACAT
ATAD2_47	CTTGCCAATGAGTGCAGTCA
ATAD2_48	CTATAGATCCTGCTTTACGA
ATAD2_49	TGGCTCCAGTACGGTCAAGC
ATAD2B_11	ACATCTTACAGATCCATACC
ATAD2B_19	AGCTAATGCTCTGGCAACCA
ATAD2B_2	AATTCTCTGTCAAAACGACC
ATAD2B_20	TTCTCAGGGATGTAACCAAG
ATAD2B_21	GAGAGTTGCGGTTGTTTCTC
ATAD2B_28	TAACATCTTCAGCAAACCGG
ATAD2B_33	TCTTGTCTGCTAGAGCGAAC
ATAD2B_36	CATCTTACAGATCCATACCA
ATAD2B_5	GATGTTAAAGCGTTTATCTG
ATAD2B_50	TCCTGGCACAGGTAAAACCT
ATF2_2	CTTCAAGATGCCGACAAAAA
ATF2_4	CACCCTGCTGAGAAATGAAG
ATF2_5	CCGACAAAAAAGGAAAGTCT
ATF2_7	TGCCACTTCATTTCTCAGCA
ATF2_8	GCCGACAAAAAAGGAAAGTC
ATF7IP_913	TAAGACCACTCACTGTAGGT
ATF7IP_914	AAAAGATTGAATGTAACAAG
ATF7IP_915	TGGGATGGGATCACTAGAGG
ATF7IP_916	AGCAGTATGGAAATTGACCA
ATF7IP2_1293	GTCTACAGTAACCAGTACCG
ATF7IP2_1294	GTGAAAGTGCAGACTCAACA
ATF7IP2_1295	TCAGTCCTAGTGTCATAACT
ATF7IP2_1296	ACTCTGTCTTCCCAATGCGT
ATM_111	AGTTTTCCGTTACTTCTGCA
ATM_119	CTCACCAGAGATATTGTGGA
ATM_15	TGCACAGGAACTGTCCCCAT
ATM_28	GCATGACAGCATCTTGTCTC
ATM_32	ACACCACTTCGCTGAGAGAG
ATM_44	ATGGGCATTACGGGTGTTGA
ATM_5	AACACCACTTCGCTGAGAGA
ATM_59	AGCGAAGTGGTGTTCTTGAA
ATM_60	CGCTTCTCAAACCAAATAGC
ATM_63	TATATGATCCACTCTTTGAC
ATN1_129	GACGGGGCTCTCTTTCCGTA
ATN1_197	CCGATCTGGATAGCTTGGAC
ATN1_214	ACATGGCGTAAGGGTGTGCG
ATN1_236	CGACCCTAGGGATATCGACC
ATN1_265	CCCCACCCGGATACAAACCC
ATN1_299	TCCAAGCTATCCAGATCGGA
ATN1_31	GGTTCCTCGATAGCCCGGTG
ATN1_57	GGAGCGAGAACGTCTAGCGC
ATN1_78	CCCGTCCAAGCTATCCAGAT
ATN1_98	ATCCATTCTACGTGCCCCTG
ATR_112	TTCCACTGCAGTAATGTCAA
ATR_135	TCGAAGGCCAGTTCTCAGTG
ATR_136	TTCCACTAAATGATGAATGT
ATR_30	GAATGGGTGAACAACACTGC
ATR_31	GTTAATGGAATGGGTCCTAT
ATR_52	GAAAATCATCCTTGAATCGA
ATR_69	AATGGGTCCTATGGGAACAG
ATR_78	AGCCCAGACAAGCATGATCC
ATR_80	AACCATTGACATTACTGCAG
ATR_93	GAGAACTGGCCTTCGATTCA
ATRX_1	GCAAGAATGCATCCTGAACC
ATRX_12	CTTACCAAGGCCCATACAGT
ATRX_14	TGAATTCTATACGATCAAGG
ATRX_27	TCAGTGTGCAGATTCTACCA
ATRX_38	TCTTACCAAGGCCCATACAG
ATRX_42	TAATTATATTCGACGCTTCT
ATRX_53	ATTGACTATTACCGTTTAGA
ATRX_54	GGATTTCAGCACGGCGTTAG
ATRX_56	CTATGAATTCTATACGATCA
ATRX_8	AGCAACTGTGAAACGTCCTC
ATXN7_1	AGACCGGGTGCAGGGCTTCT
ATXN7_10	CATGTCAAAGACCGGGTGCA
ATXN7_11	CTATTATTGGAATTGTCTTC
ATXN7_14	GACAGCCCTGCGCTGGGTTA
ATXN7_17	CCGAGCACAAAAACAAAACC
ATXN7_2	AACCCAGCGCAGGGCTGTCC
ATXN7_4	CAAATCGTTTTCTTCTACCC
ATXN7_5	ATAACCCCACAGTGGATGTC
ATXN7_7	TGATCCTGACATCCACTGTG
ATXN7_9	CGAGATCAATAACCCCACAG
ATXN7L3_1	CCCCATCTGGAGAAGTGCCT
ATXN7L3_10	CTCCAGATGGGGAGCAAAGC
ATXN7L3_11	CAGATGGGGAGCAAAGCGGG
ATXN7L3_3	CTCCCGCTTTGCTCCCCATC
ATXN7L3_4	TCCCAGGCACTTCTCCAGAT
ATXN7L3_5	TCTCCAGATGGGGAGCAAAG
ATXN7L3_7	GCAATGCTGCGACTGCAATT
ATXN7L3_9	TCCCCATCTGGAGAAGTGCC
AURKA_2	ATTCATAGCAAAGAACTCCA
AURKA_24	GGTAGACTCTGGTAGCATCA
AURKA_25	CCAAACTTTCCTTTACCCAG
AURKA_26	CGACCTTCAATCATTTCAGG
AURKA_34	ATTGGTCGCCCTCTGGGTAA
AURKA_35	CTTCAATCATTTCAGGGGGC
AURKA_36	TCTGAGCTGATGCTCCACTC
AURKA_46	TCTTCGAATGACAGTAAGAC
AURKA_52	CTTCGAATGACAGTAAGACA
AURKA_9	CCGACCTTCAATCATTTCAG
AURKB_18	ACTATTTTTATGACCGGAGG
AURKB_2	ATTCTAGAGTATGCCCCCCG
AURKB_20	TCTAGAGTATGCCCCCCGCG
AURKB_3	TTCTAGAGTATGCCCCCCGC
AURKB_33	ACAACTATTTTTATGACCGG
AURKB_39	GTGATGCACTCTCAAAGGGT
AURKB_50	CCATTTCATCGTGGCGCTCA
AURKB_53	CTCCCATGGGCACGGAAGCG
AURKB_72	TCCTTGTAGAGCTCCCCGCG
AURKB_9	CGCCCCTCAATCATCTCTGG
AURKC_17	ACGCCGGGTGTACCTGATTC
AURKC_18	TGCGTCTGTAAGTCTCACTG
AURKC_22	CTATTTCCATGATGCACGCC
AURKC_34	ATTCCAGAATCAGGTACACC
AURKC_44	CTGTGGGAGGCGCTCTCAAA
AURKC_59	GCCCCCAGAGGCATTGATAG
AURKC_60	ATCAAGTCCCGGGCCCCCAG
AURKC_69	GCGTCTGTAAGTCTCACTGT
AURKC_8	TCCAAGGGGTGAGCTCTACA
AURKC_82	ACTGTGGGAGGCGCTCTCAA
BABAM1_785	GGCAGCTACAGAGCTCGCGG
BABAM1_786	TGTCCGAATTTGGACCTCAG
BABAM1_787	CAAAAGCCACGAGTTTGCAC
BABAM1_788	GGCCGGCTCCTGAAGTGTTG
BAHD1_1	TTCGTGGGCCTGATTTGAGA
BAHD1_12	AAGGTGTGGAGGTCTTTCGT
BAHD1_14	AGTGTTTGCATCGCGACATC
BAHD1_15	GACACCGTCCTTCTCAAATC
BAHD1_16	ATAGCACTTCTCCTCAATGC
BAHD1_17	AAAGACCTCCACACCTTATG
BAHD1_18	CAATGCAGGCCACACTGTTC
BAHD1_3	CAGGTCTGTAATACCACAGG
BAHD1_4	GAAGGACGGTGTCCCGGACT
BAHD1_5	TACAGACCTGAGCACTTACA
BANP_973	AGACGTGCAACAAAGTGCGA
BANP_974	AGGCTGTGTCCAACCTCTCG
BANP_975	CGCAGCGTACCCGCATCTCG
BANP_976	TGGCGGTCAAGAGCTTCTCG
BAP1_1	CGGGTCATCATGGAGCGTAT
BAP1_13	CAAGGTAGAGACCTTTCGCC
BAP1_15	TCAAATGGATCGAAGAGCGC
BAP1_22	CGCATGAAGGACTTCACCAA
BAP1_24	TAGTGCAGTGCGGACCATGG
BAP1_25	CAATGCCCCGGAGTTGGCCA
BAP1_29	GGATCGAAGAGCGCCGGTCC
BAP1_39	CCAAGGTAGAGACCTTTCGC
BAP1_43	AGAATGGCCTTAGTGCAGTG
BAP1_48	CACGGACGTATCATCCACCA
BARD1_10	TTCTTGGCTGCATCGTGAAG
BARD1_11	GTCAAGCTGTTACTTTCCTA
BARD1_13	AGGCATTGGTGAACACCACC
BARD1_17	TTGCAATCATGGGCACCTGA
BARD1_2	GCAATAATTCCACTACCTTC
BARD1_20	TTCACGATGCAGCCAAGAAT
BARD1_22	TGTTCACCAATGCCTTATGC
BARD1_3	GGAATTATTGCTCCAGCATA
BARD1_4	ATTGCTCCAGCATAAGGCAT
BARD1_8	TATATCCACATGCCCATTCT
BAZ1A_10	TGGAGTTCCTTAATGCATTT
BAZ1A_11	CTTTGTGATGGCTGTGATAG
BAZ1A_13	TGGTACGACATGATGACAGC
BAZ1A_14	TTTGCTTCACTTGTGTTACG
BAZ1A_15	GAAAGGCGATGCTGAAAACA
BAZ1A_18	TGAACAACTTGTTGTAGAAT
BAZ1A_3	GGAGTTCCTTAATGCATTTG
BAZ1A_4	TCTTTGTGATGGCTGTGATA
BAZ1A_5	GAAAACATGGTTCTTTGTGA
BAZ1A_8	AATCTTTGGTGATGCTCTGA
BAZ1B_1	CCTCAGACAAAACAGGTGGA
BAZ1B_11	GCAGTTGTAAACCTCAGCAT
BAZ1B_15	GCCCTCTATGAAGTACCAGA
BAZ1B_18	TGATGTGATCACGCACCCCA
BAZ1B_2	CCGGCCTCAGACAAAACAGG
BAZ1B_20	GGTACTTCACGATCTTGTGG
BAZ1B_21	GCACTGTCTGAAAGTCCATG
BAZ1B_25	TCGTGAAGTACCGCTTCAGC
BAZ1B_26	GCTGAGGTTTACAACTGCCG
BAZ1B_7	GTGCAGAACAAATGTTCCTG
BAZ2A_20	TTACTGCCATCGTCCCAAGA
BAZ2A_40	CAACTGCCAGACTTTCAACG
BAZ2A_56	GGCAGTTGTCAAATACCAGG
BAZ2A_6	CCTGGTATTATGGCCCCTGT
BAZ2A_63	GTGAACCCACGTTTGGTGAG
BAZ2A_71	CAGCCTCCATCTTGGGACGA
BAZ2A_82	CTCACCAAACGTGGGTTCAC
BAZ2A_90	TAGGATTTTTGATGATGCGC
BAZ2A_91	CCCACAGGGGCCATAATACC
BAZ2A_93	CGGTACCCACTCACCAAACG
BAZ2B_1	TGGAAACTCATGAGGATGCA
BAZ2B_12	AAACCTTTGCTCTAGATGTC
BAZ2B_2	ACGTGAACTGCGTATTCCAT
BAZ2B_20	TTGTTGTAATCTTGGGTCTA
BAZ2B_31	AAGATTACAACAATCCCAGA
BAZ2B_37	TTAATAACTTTCTTATAACC
BAZ2B_39	GACTGAAATGGAAACTCATG
BAZ2B_42	CTAATTGTGGAAAAATCCAT
BAZ2B_49	GATTCTGATATAGGCAGAGC
BAZ2B_6	GTAGCATATTATGCTCCATG
BBX_1	CACCCCAGGCTTGATAACCG
BBX_12	AGCACCTCGGTTATCAAGCC
BBX_13	CACCTCGGTTATCAAGCCTG
BBX_14	CAAGATACTAGCTGATTGGT
BBX_16	CCAAGATACTAGCTGATTGG
BBX_2	CCATCGCTCTCTTGTACGTC
BBX_3	TTGTACGTCAGGAACACCCC
BBX_6	CTACCAAGATACTAGCTGAT
BBX_8	GCACCTCGGTTATCAAGCCT
BBX_9	CCTGACGTACAAGAGAGCGA
BCDIN3D_1	ATGTGGATTCATCTGAATCA
BCDIN3D_12	CCCGGTAACACTTCCAGGGT
BCDIN3D_14	TCTGCATGTCAATAACCATG
BCDIN3D_15	CCAGGAACTCCCATAGGCCA
BCDIN3D_16	GCTGCCCGGTAACACTTCCA
BCDIN3D_18	CCCAACCCTGGAAGTGTTAC
BCDIN3D_19	ATCATGGAGACCATGGCCTA
BCDIN3D_2	CCAACCCTGGAAGTGTTACC
BCDIN3D_4	AGGGTTGGGGCTCCACAAGG
BCDIN3D_5	TCATGGAGACCATGGCCTAT
BCOR_1	TTATGGTGCTGACCCCACCT
BCOR_10	CACCATAAGAGAGAAGTAGT
BCOR_11	GTGCGACACCTCCTTGAATA
BCOR_12	TGCTGTTGAGAACGATCACT
BCOR_2	CCCTAGCACAAGCTTCATGC
BCOR_4	TGACATCAGCGCCATATTCA
BCOR_6	CTGCATGAAGCTTGTGCTAG
BCOR_7	CATCAGCGCCATATTCAAGG
BCOR_8	CCTAGCACAAGCTTCATGCA
BCOR_9	GTCCGACTACTTCTCTCTTA
BCORL1_1	CCCGGGAACAAGCCTCATGC
BCORL1_12	TGCGGTGGTCAATGACAACC
BCORL1_13	CCGGGAACAAGCCTCATGCA
BCORL1_17	CGACATCCTGAACATCCTGC
BCORL1_19	CTATGGGGCCGATCCCACAC
BCORL1_21	CTGCATGAGGCTTGTTCCCG
BCORL1_23	GAACATCCTGCTGGAGCACG
BCORL1_24	GATCGGCCCCATAGGACAGC
BCORL1_5	CAGTGTGGGATCGGCCCCAT
BCORL1_6	CGTGCTCCAGCAGGATGTTC
BFAR_10	GCCGTCACTGCCTTGCTTTA
BFAR_11	TCACTGCCTTGCTTTATGGT
BFAR_14	AACCCCACCACCTTGAACTG
BFAR_2	GCTGTGCCCACAGTTCAAGG
BFAR_20	CGGCGGAAGAAGTTGTCCTC
BFAR_24	GTGCCCACAGTTCAAGGTGG
BFAR_26	ACCATAAAGCAAGGCAGTGA
BFAR_27	ACCCCACCACCTTGAACTGT
BFAR_7	GTCACTGCCTTGCTTTATGG
BFAR_9	GCCCACAGTTCAAGGTGGTG
BICC1_1	TCACATGTAATCGGCAAAGG
BICC1_18	GATTACTGGGATCAGGAAAG
BICC1_21	TGGAAAGTGGATATGGCATC
BICC1_25	CTCTTTATGATGGGTCGAAA
BICC1_3	CATTCACATGTAATCGGCAA
BICC1_37	CAGACTCAATGGTGCCCTGG
BICC1_38	GAAATCTACCGTCTACCTCC
BICC1_41	TTGAGTCTGTCTGTCTTGCA
BICC1_44	AAATCTACCGTCTACCTCCA
BICC1_6	TCTTTATGATGGGTCGAAAT
BIRC2_22	GCTCAGTAACTGGGAACCAA
BIRC2_32	TTTGTTGTGATGGTGGCTTG
BIRC2_46	ATTTATTCCTTGTGGTCATC
BIRC2_47	TGGTCATCTGGTAGTATGCC
BIRC2_48	CACTTGGCATGTTCTACCCA
BIRC2_49	TTAGAGAAGGGGCACATTCC
BIRC2_58	CATATTCAACTTTCCCCGCC
BIRC2_65	ACATATTCAACTTTCCCCGC
BIRC2_71	ATATTCAACTTTCCCCGCCG
BIRC2_8	ATAGGGCATTTTCTTAGAGA
BIRC3_15	GTTAGTAGACTATCCAGGAT
BIRC3_25	ATTGAGCAATTGGGAACCGA
BIRC3_28	CGGCAGTTAGTAGACTATCC
BIRC3_32	CCAACAGATCTGGCAAAAGC
BIRC3_37	CATACTACTAGATGACCACA
BIRC3_41	GGCTTTTACTACATAGGACC
BIRC3_46	AGGATTAACTAGAACACTAG
BIRC3_55	CTGGATAGTCTACTAACTGC
BIRC3_6	TCCATAGTGTTTATTCCTTG
BIRC3_7	CACTTGGCATGTTGAACCCA
BIRC7_11	CAAAGACGATGGACACGGCG
BIRC7_12	CCTGGACGGAGCATGCCAAG
BIRC7_14	GTCTGTGCTGAGTGTGCCCC
BIRC7_15	ACTTGGCATGCTCCGTCCAG
BIRC7_16	GCACAGACCAGGTGGCCGCA
BIRC7_17	GCGCGGGGACGACCCCTGGA
BIRC7_20	TCCATCGTCTTTGTGCCGTG
BIRC7_25	CTTTGTGCCGTGCGGCCACC
BIRC7_27	CACTTGGCATGCTCCGTCCA
BIRC7_5	GGAAGCGCGGGGACGACCCC
BMI1_1	AACGTGTATTGTTCGTTACC
BMI1_1033	CTCCACAAAGCACACACATC
BMI1_1034	GATTGATGTCATGTATGAGG
BMI1_1035	AATGGCTCTAATGAAGATAG
BMI1_1036	TTCTCTTTATTAGATTGGAT
BMI1_2	GACAATACTTGCTGGTCTCC
BPTF_1	ACGATATTATGAAAAGCTGA
BPTF_10	GCTGTGATCGGTGTCAGAAT
BPTF_16	ATGTTCAGCAGTATACCATT
BPTF_19	GTGGCTTCACACATTCCAAA
BPTF_25	TGTGAAGCCACCTCTTGAGG
BPTF_28	TAGGGTTTGTCACAAACTTG
BPTF_3	CGTTGGCATCTTGCAAAGTG
BPTF_4	GTAGGGTTTGTCACAAACTT
BPTF_6	TGGTACCATGGGCGCTGCGT
BPTF_7	TCACACTGCCACTCGTCCTC
BRAP_10	ATATGCGGCCACATAGGATG
BRAP_12	CATACCGTCCACATCCTATG
BRAP_13	GCTTACCAACCATCGAGTCT
BRAP_16	CAGCCAGTGTCTACAGCGCT
BRAP_18	TCGATGGTTGGTAAGCTGCA
BRAP_19	TGTTTAATATGCGGCCACAT
BRAP_23	TGTGGTTACATAACGTTGTG
BRAP_5	GCGGCCACATAGGATGTGGA
BRAP_7	CGCATGGACGAGTCTGTGAA
BRAP_8	ATAGTCCCAGACTCGATGGT
BRCA1_1	CACCTGTGGTGACCCGAGAG
BRCA1_10	ACCCACTCTCGGGTCACCAC
BRCA1_12	GGTCAACAAAAGAATGTCCA
BRCA1_2	GGGCTAGAAATCTGTTGCTA
BRCA1_23	CAACAAAAGAATGTCCATGG
BRCA1_26	GGTGACCCGAGAGTGGGTGT
BRCA1_27	GGCTAGAAATCTGTTGCTAT
BRCA1_29	GGTCAGGCCAGACACCACCA
BRCA1_5	ACTGTGAAGGCCCTTTCTTC
BRCA1_7	ACCTGTGGTGACCCGAGAGT
BRCA2_1	TTGGGTTTTCATACAGCTAG
BRCA2_12	TGGGTTTTCATACAGCTAGC
BRCA2_14	CTGGCTATCCTAAATGCAGG
BRCA2_16	TCTGGATTTAGTACAGCAAG
BRCA2_19	AGCAAGTGGAAAATCTGTCC
BRCA2_2	AGGTAGGGCCACCTGCATTT
BRCA2_20	GGGATTTTTAGCACAGCAAG
BRCA2_5	GTATGAAAACCCAATAGAGT
BRCA2_7	CCTGCATTTAGGATAGCCAG
BRCA2_9	GTAATGAAGCATCTGATACC
BRCC3_701	GCTCTGGAGAAATTTCTACT
BRCC3_702	GAGCGTGGTTGAGACAAACG
BRCC3_703	AGTAATGGGGCTGTGCATAG
BRCC3_704	TTTCCTTTGATAGACTGGCC
BRD1_10	AGGAAACGGTTAGAAGCTCA
BRD1_20	CCATGGACTTTGCCACAATG
BRD1_26	GGATCACATTAAACATCCCA
BRD1_32	GGGGTGCCCTACATCCCCGA
BRD1_38	CACCGTGTTCTATAGAGCCG
BRD1_39	CGTGCACCAGGAGTGCTACG
BRD1_4	CACGGGCTGCGCAAATATCC
BRD1_6	GGAAACGGTTAGAAGCTCAA
BRD1_8	CGGGGTGCCCTACATCCCCG
BRD1_9	TGCAAGACAAGGACCCCGCC
BRD2_449	CCAGCTGCAATACCTACACA
BRD2_450	ACCACTCTCTCTACGCATAG
BRD2_451	ACAGTGGTAGGTATCTCAGG
BRD2_452	CTTGTTGTAAATGTAACAGT
BRD3_1	GCGTCCACGGGCTGGTAGAA
BRD3_18	TCTGGAAACACCAGTTCGCC
BRD3_21	AGCAATTCGAGAACATCAGC
BRD3_22	ATTTGATTGCGTCCACGGGC
BRD3_27	AGAAGCACGCGGCCTACGCC
BRD3_28	ATACAATCCCCCAGACCACG
BRD3_30	CGAGAGTACCCAGACGCACA
BRD3_32	GATGCTATCCAAGAAGCACG
BRD3_39	ATGTGGTGGTGAAGACGCTC
BRD3_41	CCTGTGCGTCTGGGTACTCT
BRD4_1	GCTGGAAAGGCCATGCAAAC
BRD4_16	CAACTATTACTGGAATGCTC
BRD4_21	TCTTGGCAAACATCTCCTTG
BRD4_24	GTACAACCCTCCTGACCATG
BRD4_26	CCTGAGCATCACGGTACTCA
BRD4_32	CTACAAGCCTGTGGACGTGG
BRD4_35	CTTCTACAAGCCTGTGGACG
BRD4_38	ACGTCCACAGGCTTGTAGAA
BRD4_40	CCGTGAGTACCGTGATGCTC
BRD4_8	GGGAACAATAAAGAAGCGCT
BRD7_525	GAAGTCACCGAACTCTCCAC
BRD7_526	AACTGATGAGACAATTGCAG
BRD7_527	CCTGTGGATCCCATTGTAGG
BRD7_528	AGGCAAGTCTAATCTCACAG
BRD8_1	TGTCATCTGTAACAGGCTGC
BRD8_10	CAATCATCTTCCAGACTGGC
BRD8_11	GCATCAGGTCTCGCAGGAAT
BRD8_16	GTTACAGATGACATAGCACC
BRD8_17	AGACCATGATGTCTATCACA
BRD8_18	AGCTCTCCATACAAGCATGA
BRD8_2	AGAGAAATCTCTCTAAGGGT
BRD8_23	TTCTGAAGCCTGTGTCAGAA
BRD8_24	TAAGGGTCGGATTCGCACCA
BRD8_26	ACATCAGCATCAGGTCTCGC
BRD9_10	GTCACGGATGCAATTGCTCC
BRD9_11	AGATACCGTGTACTACAAGT
BRD9_13	ATAAAACATCCCATGGATTT
BRD9_14	ATAATGCAATGACATACAAT
BRD9_2	TAATGAATACAAGTCAGTTA
BRD9_3	GGAGCAATTGCATCCGTGAC
BRD9_4	AACTTGTAGTACACGGTATC
BRD9_6	TTCATGGTGCCAAAATCCAT
BRDT_11	TCCTGTTGACGTTAATGCTT
BRDT_13	AGATCACGAAGTTGTGACAA
BRDT_14	GTCACAACTTCGTGATCTGG
BRDT_16	GCATCCACAGGACGTTGAAA
BRDT_17	CCCAAAGCATTAACGTCAAC
BRDT_20	ATGGCCCTTTCAACGTCCTG
BRDT_28	CCTGTTGACGTTAATGCTTT
BRDT_4	AAATACAATTAAGAAGCGCT
BRDT_5	GGAGAATAAATATTATGCGA
BRDT_6	TGACAACGTCATAGTAGTTA
BRE_11	AATTCCAATGTAGCCGCCTC
BRE_17	ATTCCAATGTAGCCGCCTCC
BRE_33	AGTACAGCTTGGGGTACACC
BRE_34	GGAGGCGGCTACATTGGAAT
BRE_4	CTTTCATATCTAGCGTGGTC
BRE_43	GTCGTGGAATATGATGCAGA
BRE_44	GTACAGCTTGGGGTACACCT
BRE_46	TCTCCCGGAGGCGGCTACAT
BRE_53	TCGGTTCAAGGCCACTTCTG
BRE_7	ATATCTAGCGTGGTCCGGAA
BRMS1_1	AAGGGGCTCCGTGTATTCAG
BRMS1_10	GAGTCAGCTGCGGTTGCGGC
BRMS1_16	CTGAATACACGGAGCCCCTT
BRMS1_3	CCTGAATACACGGAGCCCCT
BRMS1_4	CAAGGGGCTCCGTGTATTCA
BRMS1_5	AATACACGGAGCCCCTTGGG
BRMS1_6	TGAATACACGGAGCCCCTTG
BRMS1_7	GGGAACGACTGAGTCAGCTG
BRMS1_8	GAATACACGGAGCCCCTTGG
BRMS1_9	GACTGAGTCAGCTGCGGTTG
BRMS1L_1	TAAAGAACGATTAAGTCAGG
BRMS1L_2	AAACTACAAGAAGTCATAGC
BRMS1L_3	TGGAAAAGCACCAGAATACT
BRMS1L_4	GCCAGCGGTTCCAAGTATTC
BRMS1L_5	ACCAGAATACTTGGAACCGC
BRPF1_12	TGAGGCAGTTGCTGACGATG
BRPF1_15	AATTCGGTTACCTCAGACAG
BRPF1_17	GCTCCAAGGTTTTGCGAAGG
BRPF1_30	GCTGCTCCAAGGTTTTGCGA
BRPF1_31	AGGCAACATCTTCAGCGAGC
BRPF1_33	TGTCCTTGGCGTTATACTTG
BRPF1_35	CGGTGTCCCCTATATCCCTG
BRPF1_36	ATTCGGTTACCTCAGACAGA
BRPF1_5	AGTCCATGGGCTTTTTGATG
BRPF1_6	CTGCCTCAAGTATAACGCCA
BRPF3_12	GGTTCTGCGAAGATGTGTGC
BRPF3_13	TGTTCTGTTGAGGACAACAC
BRPF3_14	AGCACTCCTGGTGTACAGCC
BRPF3_16	TGGCGTCCCATACATCCCTG
BRPF3_19	ATGGGACGCCATAGCACTCC
BRPF3_2	GACAACACTGGACCTGCTGC
BRPF3_26	TGGATTTTTCTACTATGAGG
BRPF3_29	GCTGTACACCAGGAGTGCTA
BRPF3_4	GGCGTCCCATACATCCCTGA
BRPF3_8	CTTCTGTGACATCTGCAACC
BRWD1_1	AACTGTCCCATCAGCACCAG
BRWD1_26	AGAATACAATGATTGCTGCG
BRWD1_29	AGATATTATAGATACCCCAA
BRWD1_33	GGGAAATTATGACAGCCCTT
BRWD1_35	TGTGTAGCATTTGATAGGAC
BRWD1_36	CAATGGATTTTGGAACAGTA
BRWD1_37	ATGTCTTTGCAAAACTCCAA
BRWD1_4	AGTAAGGGAAACTCTAGATG
BRWD1_43	GTAAGGGAAACTCTAGATGC
BRWD1_9	GTAGCAGAGATGGAACAGCA
BRWD3_11	CAGCCCTTTTGCTGTTCCAG
BRWD3_13	TGTGTAGCATTTGACCGAAG
BRWD3_14	CTGACCTCAATACCATCAGG
BRWD3_21	AGGAAACTATGGTAGTCCTC
BRWD3_29	GTGTAGCATTTGACCGAAGC
BRWD3_35	AGATGTTATAGATACTCCTG
BRWD3_4	CAACTGACCTCAATACCATC
BRWD3_43	TAGTGGAAGTCGAGATGGAA
BRWD3_5	GTCCACGAAGTGTAGCAAGA
BRWD3_7	GCTTTAACTATAGGACTGTC
BTAF1_25	AGATCTACAAGCCATGGACC
BTAF1_30	TGTTGGCGGACAAACCACTA
BTAF1_36	CTCAACCCGTTGCATTACAC
BTAF1_46	CGCCAGTTTGCTGCTCGATA
BTAF1_53	TATGCGAGATCTACAAGCCA
BTAF1_54	TACCATATCGAGCAGCAAAC
BTAF1_57	CTGTTACTTACCACTCACGT
BTAF1_60	ACCCAATGGCCTGTTAATGT
BTAF1_66	ATGGCTTGTAGATCTCGCAT
BTAF1_7	TGTTTCATCAACATCACACT
BUB1_10	CCGCCCAGGCAATGTACAGA
BUB1_11	CAATGTACAGAGGGGATGAC
BUB1_18	TACAAGGGCAATGACCCTCT
BUB1_2	AATGTACAGAGGGGATGACA
BUB1_24	CAATGACCCTCTTGGTGAAT
BUB1_25	CGCCCAGGCAATGTACAGAG
BUB1_3	TGCCCTTGTAGCTCTGCATG
BUB1_5	ATGACAGGGTTCCAATCCCA
BUB1_6	GCCCACATGCAGAGCTACAA
BUB1_9	CCCGCCCAGGCAATGTACAG
C14orf169_105	CTCCCTATCAGTCAAAACAG
C14orf169_12	ACGTACCAGCGCAATACCTG
C14orf169_132	CCCCCACTACGACGACATCG
C14orf169_135	TTCGATGCTGCGCAACGAGG
C14orf169_145	GGATTCGATGCTGCGCAACG
C14orf169_166	TCGTCCGTTGATGTAGCGAG
C14orf169_18	GCTGGAGAACCTGTAAACGT
C14orf169_47	GGTCGTCCTGACTGAAGTTG
C14orf169_63	AGTCACCCCAGGTATTGCGC
C14orf169_92	CCGACCCCGAGTCCCAACCG
C17orf49_657	GGTCGGAGAGATCTTCTCGG
C17orf49_658	TGGCCGACTCTTCTCCTGCG
C17orf49_659	AGACGGAAATAGAGATGCTG
C17orf49_660	CGCCGCCTTCACGAAGCTCG
CARM1_11	ACGGAAAATCTACGCGGTGG
CARM1_15	CAACCTGACGGACCGCATCG
CARM1_16	GACCGCATCGTGGTCATCCC
CARM1_18	CTTGGGCGGCAAAAAACGAC
CARM1_19	AGCACGGAAAATCTACGCGG
CARM1_20	TGACCACGATGCGGTCCGTC
CARM1_23	GGTGTCACTCCCCGAGCAGG
CARM1_24	CGTGGTCATCCCGGGCAAGG
CARM1_27	TGGAGCACGGAAAATCTACG
CARM1_7	TGCCCGGGATGACCACGATG
CASKIN1_14	TGCGGCCCTGAACGGCAACA
CASKIN1_24	CTGCACGAGGCTGCGCTCTG
CASKIN1_29	GCAGAGCGCAGCCTCGTGCA
CASKIN1_35	TCAATTCCGTGTTGCCGTTC
CASKIN1_41	TGCGCTCTGCGGAAAGACAG
CASKIN1_49	CCAGTCTAACCCGTGCATGG
CASKIN1_54	CAATTCCGTGTTGCCGTTCA
CASKIN1_55	GCACCAGTCTAACCCGTGCA
CASKIN1_59	TGTTGCCGTTCAGGGCCGCA
CASKIN1_70	GGCCGCTGCACTATGCGGCC
CASKIN2_106	GGCTGCCCCCCAAAGCAGCG
CASKIN2_108	TGCCATACAGTGCGGCCTCG
CASKIN2_27	CCCTCCACCACGCTGCTTTG
CASKIN2_3	CTCGGTCTTGCCATACAGTG
CASKIN2_50	TGCCCCCCAAAGCAGCGTGG
CASKIN2_58	CTCCACGAGGCCGCACTGTA
CASKIN2_62	GCATCAGTCCAACCCATGCC
CASKIN2_86	CCCCAAAGCAGCGTGGTGGA
CASKIN2_89	CGCACTGTATGGCAAGACCG
CASKIN2_96	ATGGCAAGACCGAGGTGGTG
CBL_13	GTGCACATGAGGTGTCCACA
CBL_20	CCTGTCGAAAGCTCTTCCAA
CBL_26	ATTGCAGGTCAGATCAATAG
CBL_3	GCACATCCTGTCTTACATCC
CBL_5	GAGTCAGGGGTACTCCTACC
CBL_7	GATGTAAAGATTGAGCCCTG
CBL_70	TAAGACAGGATGTGCACATG
CBL_72	TGTGCACATGAGGTGTCCAC
CBL_80	CCCTTGGAAGAGCTTTCGAC
CBL_96	ACAAGATAGTACGGAGATGC
CBLB_11	ATGTCAAGATTGAGCCTTGT
CBLB_25	TGCCGCAGATCGCAGGACCG
CBLB_31	GCACCTCTTGCCTTACGGCA
CBLB_36	GTTGCACTCGATTGGGACAG
CBLB_42	CTCCACGGTCCTGCGATCTG
CBLB_52	GATGTGCACCTCTTGCCTTA
CBLB_58	TAATCTGGTGGACCTCATGA
CBLB_63	GTGCACATCAAATGCCCACA
CBLB_71	GATGTCAAGATTGAGCCTTG
CBLB_8	AGAATAATGTCGAAGTTGCC
CBLC_11	GATCTGTGCTGAGAGCAACA
CBLC_19	GAAGACGTCGAACTCGAAGA
CBLC_20	TGAGGTCCAAGAGCGTCTGC
CBLC_31	AACGACGAGCTCTTCCGGGC
CBLC_39	TTGGCACTCCTTCGGCCCCG
CBLC_43	GATGTGAAGATTGAGCCGTG
CBLC_47	CGCCCGGAAGAGCTCGTCGT
CBLC_50	TCGAGTTCGACGTCTTCACC
CBLC_54	ATGTGAAGATTGAGCCGTGC
CBLC_56	CAACGACGAGCTCTTCCGGG
CBX1_1	TTGACATTGGCTTCCTTGGC
CBX1_10	AAAAGTTCTCGACCGTCGAG
CBX1_15	GTAGCTCCAATAATCCGCTC
CBX1_16	TGACATTGGCTTCCTTGGCA
CBX1_2	TTGGAGCCGGAGCGGATTAT
CBX1_22	TCGAGTGGTAAAGGGCAAAG
CBX1_25	TCTCGACCGTCGAGTGGTAA
CBX1_5	CTCGACCGTCGAGTGGTAAA
CBX1_7	CAATGAGGTCGGGGCAATCC
CBX1_9	CTTTGCCCTTTACCACTCGA
CBX2_1	ACCTGGTCAAGTGGCGCGGC
CBX2_10	CCGCTTGCTCAGGATGCACT
CBX2_3	CCGAGTGCATCCTGAGCAAG
CBX2_4	AGCTGGAGTACCTGGTCAAG
CBX2_5	ACCAGCCGCGCCACTTGACC
CBX2_6	AGGAGAACATCCTGGACCCG
CBX2_7	GAGTACCTGGTCAAGTGGCG
CBX3_12	AGACTTGGTGCTGGCGAAAG
CBX3_833	AGAGCCTGAAGAATTTGTCG
CBX3_834	ACACAGTGCTGACAATACTT
CBX3_835	AAACAGGCTGACAAACCAAG
CBX3_836	AAAGCTGGCAAAGAAAAAGA
CBX4_1	GAGTATCTGGTGAAATGGAG
CBX4_2	GGAACCGGAGGAGAACATCC
CBX4_3	TGGAGAGCATCGAGAAGAAG
CBX4_4	AGGAGAACATCCTGGACCCC
CBX4_5	GAGTGGAGTATCTGGTGAAA
CBX4_6	ATCTGGTGAAATGGAGAGGC
CBX4_7	GGAAGGCGATCAGCAGCCTG
CBX5_11	GCGCGTGGTTAAGGGACAAG
CBX5_13	GGGCAATCCAAGTTTTTCTC
CBX5_14	TAGGAACATTAAATCACCAC
CBX5_15	GAATATCTACTGAAGTGGAA
CBX5_2	CTAGACAGGCGCGTGGTTAA
CBX5_3	GCTAGACAGGCGCGTGGTTA
CBX5_4	TTGGGAACCTGAGAAAAACT
CBX5_6	TTGTGGAGAAGGTGCTAGAC
CBX5_7	GAAGGTGCTAGACAGGCGCG
CBX5_9	AAGTGGAATATCTACTGAAG
CBX6_1	AGGAGAACATCCTGGACTCG
CBX6_10	CGGCCGAATCCATCATCAAA
CBX6_12	GAGTCCAGGATGTTCTCCTC
CBX6_14	GCATCGAGTACCTGGTGAAA
CBX6_3	CTGCAATGAGCCGCGAGTCC
CBX6_5	CCGAATCCATCATCAAACGG
CBX6_6	CCTGGTGAAATGGAAGGGGT
CBX6_7	CGAGTACCTGGTGAAATGGA
CBX6_8	GGAGCCCGAGGAGAACATCC
CBX6_9	CCGCCGTTTGATGATGGATT
CBX7_1	CTTGGACCCCCGCCTCGTCA
CBX7_10	GAGTATCTGGTGAAGTGGAA
CBX7_11	GGAGCCAGAAGAGCACATCT
CBX7_2	CCGCCTCGTCATGGCCTACG
CBX7_4	GGGTCCAAGATGTGCTCTTC
CBX7_5	AAGTCGAGTATCTGGTGAAG
CBX7_6	GCATCCGGAAGAAGCGCGTG
CBX7_7	CTCGTAGGCCATGACGAGGC
CBX7_8	CTTCTTCCGGATGCTCTCCA
CBX7_9	TCGTAGGCCATGACGAGGCG
CBX8_1	CCCTCCTGAAGCGGCGCATA
CBX8_10	CTGCGAGCAAGCGAGCATCC
CBX8_11	CGGCCGAAGCCCTCCTGAAG
CBX8_2	GCGCCGCTTCAGGAGGGCTT
CBX8_3	GGAATACCTCGTGAAATGGA
CBX8_4	GCATGGAATACCTCGTGAAA
CBX8_5	GGAACCGGAGGAAAACATCC
CBX8_7	TCGCTTGCTCGCAGCCTTTG
CBX8_8	ACCATCCCTTCCATTTCACG
CBX8_9	GCATCCAGGATGTTTTCCTC
CCDC101_1309	TATTACCGGACAAAGCTGCG
CCDC101_1310	ACAATGACTCGGAGCCACCC
CCDC101_1311	ACATCCAGAAGACCCATGAG
CCDC101_1312	CCAGGCTTCCCGATCCACAG
CCDC9_129	GGGATGCCGAGAAGACCGAT
CCDC9_130	CGGACTCCTCCACAGCAGGG
CCDC9_131	CAGGAACTCCCCAAAAGTAG
CCDC9_132	AATCTCTGACCGTAAATCCA
CDC6_13	GAAAAACTGCCTGCTTAAGC
CDC6_17	TCACAGATAGAATTCTACCT
CDC6_2	ATTGGACGAGATGGATCAAC
CDC6_27	TCAACTGGACAGCAAAGGCC
CDC6_28	TGCTGAATTGCATGTCCTTG
CDC6_31	ATGGCTAAGCAATTCTCACT
CDC6_32	TATTGTACACGCTATTTGAA
CDC6_4	ATAGCGTGTACAATACATCC
CDC6_6	ATGGATCAACTGGACAGCAA
CDC6_9	TATTGCTCAGGAGATTTGTC
CDC73_1	CTGCATGGCAGTTCAAAGGT
CDC73_17	CAGCTATCACAAACGTCATT
CDC73_21	AGGCTTCAAAATTGACACTA
CDC73_24	GAAGTATGATGAAGTTCGTC
CDC73_28	TGCCTATAACAGATACGATC
CDC73_30	ACACTAATTGCAGTGCCCCC
CDC73_35	GCACAAAAACGGCTACAACG
CDC73_44	AAAAGACCAGATGCAACCAG
CDC73_45	GGCTTCAAAATTGACACTAT
CDC73_9	GACACTATGGGAACCTACCA
CDK1_20	GAAGAATCCATGTACTGACC
CDK1_22	GGGTTCCTAGTACTGCAATT
CDK1_25	GACAAAACACAATCCCCTGT
CDK1_3	GATCCAGCCAAACGAATTTC
CDK1_34	ACCCTTATACACAACTCCAT
CDK1_36	AGATCTCCAGAAGTATTGCT
CDK1_39	GCACTCCCAATAATGAAGTG
CDK1_60	ATTTATACCAAATCCTACAG
CDK1_64	ATTTCCCGAATTGCAGTACT
CDK1_9	CCAGTTGACATTTGGAGTAT
CDK17_1	TCATCTTCCACGGTTGATCC
CDK17_12	GAAAAGGGTTTCAGCTGAAG
CDK17_14	AAGTTGTCACACTATGGTAC
CDK17_15	ATCCGATTGGAACATGAAGA
CDK17_19	GTACCAAATTCTACGTGGTT
CDK17_23	ATGCCAAACCACGTAGAATT
CDK17_26	ACGGTTGATCCTGGAAATAA
CDK17_3	AATCTGTGTTGAGTACTCCG
CDK17_30	TTTATTTCCAGGATCAACCG
CDK17_9	GGCATTAAAAGAGATCCGAT
CDK2_17	TCTGAGGTTTAAGGTCTCGG
CDK2_27	CGTCCATCTTCATCCAGGGG
CDK2_29	GGTGGAGGACCCGATGAGAA
CDK2_31	TGCACTACGACCCTAACAAG
CDK2_50	GCTCCGTCCATCTTCATCCA
CDK2_51	AATCTTGCCGGGCCCACTTG
CDK2_59	GGCGCTTAAGAAAATCCGCC
CDK2_6	TAACAAGCGGATTTCGGCCA
CDK2_80	TTTCAGGAGCTCGGTACCAC
CDK2_82	TGGCCGAAATCCGCTTGTTA
CDK3_101	TTCGTATCTTTCGTATGCTG
CDK3_12	GGCCTTGTACACCACCCCAT
CDK3_28	GGGAAGCTGCCCTTATAGTC
CDK3_36	GCCCTTATAGTCAGGCAGCT
CDK3_47	TCGCGCCCCCGAGATTCTCT
CDK3_5	GATCGGAGAGGGCACCTATG
CDK3_68	GAGTTTCTGCCACTCACATC
CDK3_71	CGCGCCCCCGAGATTCTCTT
CDK3_90	TGGACGTGGTGCACAACGAG
CDK3_98	CGGCCTGGCTCGCGCCTTCG
CDK5_20	GAATCCCAAAGGCTCGAGCC
CDK5_21	ACAGCGGACGGGAATCCCAA
CDK5_24	CCCCAAAGAGGACATCCGGT
CDK5_25	TTTGGGCACGACGTTCACCA
CDK5_38	CACACTGTGGTACCGCCCAC
CDK5_39	CCACGATCTCATGAGTCTCC
CDK5_4	ATAGCCGCAATGTGCTACAC
CDK5_46	TAGCCGCAATGTGCTACACA
CDK5_58	TGCCCAAACTCAATGCCACA
CDK5_7	CCGGGAGACTCATGAGATCG
CDK7_1	TAATCCATGTGCTCGAATTA
CDK7_17	CCTAGCTCCAAATAGTAACT
CDK7_27	AGCTCCAAATAGTAACTCGG
CDK7_35	ATATTCTTGTTAGCTGATCA
CDK7_37	GATGTGTATAAGCTCTATTG
CDK7_4	CAATAGAGCTTATACACATC
CDK7_41	TGATCAAGGTCTGAATCTCC
CDK7_49	CGGGCCCCCGAGTTACTATT
CDK7_8	CTGATGTGTATAAGCTCTAT
CDK7_9	GTGGCCGTAATTCGAGCACA
CDK9_1	GTGTGGTGACACTCTGGTAC
CDK9_16	GCACCGCAAGACCGGCCAGA
CDK9_27	GGTACCAGAGTGTCACCACA
CDK9_5	CAACCGCTACACCAACCGTG
CDK9_51	CCAGAGTGTCACCACACGGT
CDK9_6	AAGCTCGCCAAGATCGGCCA
CDK9_77	GTCATCGCTGTCGATGCGCT
CDK9_8	ACACGGTTGGTGTAGCGGTT
CDK9_81	CGATGAGGTCCAGTGCGTAT
CDK9_90	GGTATATACTACCCTTGCAG
CDYL_11	TGACAGCGAGGACGACACTT
CDYL_27	GTGGAAAGGCTATGACAGCG
CDYL_36	ACGGAAGCTGACAGCGCAGG
CDYL_42	ATCTGGACTCTGTCCGAAGG
CDYL_43	CGCTGCCGATGACAGCAAGC
CDYL_46	ATGCTCCTAGACCAATGGCT
CDYL_49	CGAGGACGACACTTGGGAGC
CDYL_51	TACGACGTCTGACAGATGAC
CDYL_53	ATGACAGCGAGGACGACACT
CDYL_56	TGGACGGAAGCTGACAGCGC
CDYL2_16	GTTTAAGAAGCCTATCGTGG
CDYL2_2	ACACGCTCCCCACTGCGCTG
CDYL2_21	CGGGAGCACCGAGGACACGT
CDYL2_5	CTTATCCGATGGAAAGGCTA
CDYL2_53	GTTGTCCAGCGACCGGCGAA
CDYL2_56	GAGTATCTTATCCGATGGAA
CDYL2_77	GGACAACCGGCCAATTAGGT
CDYL2_8	CCAGTTTAAGAAGCCTATCG
CDYL2_80	TGTCAGGGCATTGTTATCCG
CDYL2_85	AATGGGAGTATCTTATCCGA
CECR2_1	AGACGTGGTAAAGGCTCACA
CECR2_13	TAAAGGCTCACAAGGATTCC
CECR2_16	CTTTCGACAATTCCTGAACA
CECR2_30	TCCATGCTGGAAATATCCAT
CECR2_36	GGAATTGTCGAAAGTATAAT
CECR2_38	GGGGCATAAGATTCATCCAC
CECR2_39	AATGTTTCATCATTGCCCGA
CECR2_4	TTCATCCACAGGTTCCAAGA
CECR2_7	AGGTTTATACTGTACCAAGG
CECR2_9	GAATTGTCGAAAGTATAATG
CENPA_1	AGGATGTGCAACTGGCCCGG
CENPA_11	AGTAACTCGGCCTGCATGTA
CENPA_13	GGACTTCAATTGGCAAGCCC
CENPA_14	CCTTTGGGAAGAGAGTAACT
CENPA_15	CTCGTGGTGTGGACTTCAAT
CENPA_16	CTCGGCCTGCATGTAAGGTG
CENPA_17	GGGCCAGTTGCACATCCTTT
CENPA_3	ATATGTGTTAAATTCACTCG
CENPA_5	CCGAGTTACTCTCTTCCCAA
CENPA_8	TGTTAAATTCACTCGTGGTG
CENPC_1	CATCAAAAATCTCCGGAATG
CENPC_12	GAAGAACACTTTCCTCATTC
CENPC_2	ACCTTATATATTAAGTACTG
CENPC_3	CACCTTATATATTAAGTACT
CENPC_6	ACACCTTATATATTAAGTAC
CENPC_8	TCCCCAGTACTTAATATATA
CENPC_9	ATTAGGACCACAAGAAGAAA
CHAF1A_161	GAAAGCGGTCCGACGCCGAG
CHAF1A_162	CCAAAGAGGCCTCTAAATCG
CHAF1A_163	AGGGCGACGGTGTTCCCGAG
CHAF1A_164	AGTCATCATTGATTTGACAG
CHAF1B_1	AAGGGTCCCAGGTTACTCCT
CHAF1B_12	ACGCACAACATTGACGGCTT
CHAF1B_13	TTTGGTATGACGAGCAAGAT
CHAF1B_15	GGGGAAATTTTAGCATCGGG
CHAF1B_23	TTGTGCGTTTTTCTCCAACT
CHAF1B_24	ATATTGACCCAAAGGGTCCC
CHAF1B_27	GTAGCAACATATTGACCCAA
CHAF1B_4	TGTGCGTTTTTCTCCAACTG
CHAF1B_6	TTATGTCCAAGGAGTAACCT
CHAF1B_8	GTTATGTCCAAGGAGTAACC
CHD1_1	GGTTCCAAGGGCAGTACCTC
CHD1_27	AGCTGCACTCTGAGTATGGA
CHD1_33	TTTTTGCTGTCCACAAGAGC
CHD1_53	GGACGCATCATCAGACCAAA
CHD1_55	ACGCCGAGTTAAGAAAGATG
CHD1_62	TGGTTATGCAAGCCTTCACA
CHD1_66	GTCCCATATCCACAACACTT
CHD1_67	CTCAAGCAGCAGAATGTTAG
CHD1_78	GGTCCCATATCCACAACACT
CHD1_79	ATCATTCTGTGGATTCCAAT
CHD1L_17	GATCAGGCTCCACAAAACTG
CHD1L_19	AACATATGCAGGCGACAAGG
CHD1L_23	GGATACAGCCATTCTGACAA
CHD1L_41	CGTGTGGATGGTTCTGTGAG
CHD1L_43	CATTCTGACAATGGAAGCGC
CHD1L_44	AGATTTTATTCAACGCTACC
CHD1L_48	CAGGCTCCACAAAACTGAGG
CHD1L_54	TGTAACATATGCAGGCGACA
CHD1L_57	ATTCTGACAATGGAAGCGCT
CHD1L_64	GTCGCCTGCATATGTTACAC
CHD2_100	AGTCATCATTCTTCAACCGA
CHD2_102	GGTCTTACATCCACAGCACA
CHD2_16	ACCATAGGCTCCTGATTACG
CHD2_19	CGGCATAATAAAGTGCAGCA
CHD2_42	CCCAGCTACACTCTGAATAG
CHD2_45	GGCACCAGAGATTAACGTAG
CHD2_53	ACCTCATCAAGTGGAAGGGT
CHD2_6	CGTAATCAGGAGCCTATGGT
CHD2_61	TGGACCACTTCAATGCAGAT
CHD2_76	CCCCTATTCAGAGTGTAGCT
CHD3_106	TGAGGCAGGAGGCCATCGAT
CHD3_120	CCTTGAATTCACGAGGTGGT
CHD3_13	TACAAGTATGAGCGCATCGA
CHD3_183	TGAGCTTGACCGGGCTCCAG
CHD3_202	TACCATATGACCAGTCCACG
CHD3_222	AAGTATGAGCGCATCGATGG
CHD3_270	TGATATTAAGCAGCGACACC
CHD3_276	GAGCTTGACCGGGCTCCAGA
CHD3_56	GAGGACAATGCCATCAAAGG
CHD3_60	CCGCGTATGCAAGGACGGCG
CHD4_112	CATGTATGTCGTAACCTATG
CHD4_117	CGTAACCTATGTGGGTGACA
CHD4_133	CCCGCCACTTGATCAAGTAG
CHD4_176	CACGGGGACAGGTATCACAC
CHD4_192	TATAAATACGAACGCATCGA
CHD4_202	GTGCTTCAAAATTTCGAGTG
CHD4_228	TTTGAAGCACTCAATGCCCG
CHD4_236	TCCACTACTTGATCAAGTGG
CHD4_66	TGATTGGGCCTGCCTCATCG
CHD4_7	GCGGGACTTACCTTACGATC
CHD5_202	CTACTACGACAACCTCAAGC
CHD5_204	TCTACGTGGTCACCTACACG
CHD5_241	TCCTGTGCGACACCTGCCCG
CHD5_25	GCCCTACGACCAGTGCACCT
CHD5_272	ATACGAGATGGTAGGCCCTC
CHD5_283	CGTTCTCCCGAATCACCGAG
CHD5_287	GTGGGCGCCCGACTTCTACG
CHD5_300	ACGAAGGCTACAAGTATGAG
CHD5_52	GTGCCTCAAAGTTCCGTGTG
CHD5_78	GATTGATGGTGGCATCACCG
CHD6_102	TTGATCTTCTGTGCGATGCG
CHD6_112	TCGGCGGCTGAAAGATGATG
CHD6_14	CTGGCTGCCGTGGTACACAA
CHD6_18	AGTACGGGGAAACCTGCGCC
CHD6_28	AGGAGAACCTCCGTTCGACT
CHD6_31	TGGCTTACAGAACCGGTCGA
CHD6_34	ACCATATGAAGAAAGCACGT
CHD6_39	AACAGCTCCAAGTCGAACGG
CHD6_44	GCGAATTGATGGGCGAGTAC
CHD6_60	TCGCCCATCAATTCGCTCAT
CHD7_117	TTCCTTATGAAGACAGCACG
CHD7_119	TCAATGACTACACAGCGCCA
CHD7_15	GCACGTAGCACAGATGACCG
CHD7_23	ATTGTCCACAATCCCCAACT
CHD7_43	GGCCGTCGATCCTTTCATAT
CHD7_49	AACCTGGACAGAGTTGAACG
CHD7_60	TCCTTATGAAGACAGCACGT
CHD7_68	AGGATCGACGGCCGAGTAAG
CHD7_71	CATAGATCAAGCAAAGATCG
CHD7_99	ATGGGAGTCAAGCTAGTCGT
CHD8_1	GCCCTATGAGGATAGCACAT
CHD8_109	TAATACCAAGTCCACCAGCC
CHD8_113	TCGCTCCCAGTTAGTAATTG
CHD8_121	TGCCCTATGAGGATAGCACA
CHD8_13	TACTATCTCCCAACTAGAGA
CHD8_17	GGTCAATGGCAGCCTGTCGA
CHD8_48	AGGCTTGCTGAAGCGGTCAA
CHD8_50	AGTTAGAGGCAACCTTCGAC
CHD8_67	CATTCAATTTCACGAAGCTC
CHD8_99	ATGGTGCTCTCTGCCCTATG
CHD9_17	GTGGACTGATATTAACGTTG
CHD9_21	TCCCAAGTACTATCTTCATA
CHD9_35	TAACTTGGTCAATACCATGA
CHD9_43	ACCCACCAGCTCGGGTACAC
CHD9_49	TGCCATATGAAGATAGTACT
CHD9_54	TCCTGTGTACCCGAGCTGGT
CHD9_74	TGAATCGTTTGATTTTCTGC
CHD9_76	GCAATACGAGATGTACTTCA
CHD9_85	GCCATATGAAGATAGTACTT
CHD9_95	GTGTACCCGAGCTGGTGGGT
CHEK1_11	CCAGTTGATGTTTGGTCCTG
CHEK1_14	GAGATTCTTCCATCAACTCA
CHEK1_18	TAGTAAAATTCTATGGTCAC
CHEK1_20	TACTCCTGACAGCTGTCACT
CHEK1_23	CGTTTGTTGAACAAGATGTG
CHEK1_28	TGCAGTAAGTACTATTCCAC
CHEK1_30	CAGAATCGATTTTTTTCCAA
CHEK1_31	GCTGTCAGGAGTATTCTGAC
CHEK1_4	CCAACCCAGTGACAGCTGTC
CHEK1_8	AAAAAACATACCTCAACCCT
CHFR_14	GACATGCCCTTTACAGACTG
CHFR_15	GGCTTGCTACTCGGGCTGGA
CHFR_18	CGCGCAGAACGTGTGCATGC
CHFR_2	CCAGAGACCAGTTTATTGCT
CHFR_24	GCGCGGCTTGCTACTCGGGC
CHFR_3	GTTCTGCGCGGCTTGCTACT
CHFR_4	GCGCAGAACGTGTGCATGCA
CHFR_6	AGACATGCCCTTTACAGACT
CHFR_7	TTCTGCGCGGCTTGCTACTC
CHFR_8	CTGCATGCACACGTTCTGCG
CHMP4B_601	CACGGCACCAAAAACAAGCG
CHMP4B_602	GGGCGGCCCGACCCCCCAGG
CHMP4B_603	TATCAACCATCGAGTTCCAG
CHMP4B_604	GAATGCCAACACCAACACCG
CHORDC1_10	CGTGAAAGACCGGAACACCT
CHORDC1_13	TCCCTTTTGTACAGCCCTCT
CHORDC1_16	CTTCTAGACTCTCTAGACCC
CHORDC1_4	GCCCAAGAGGGCTGTACAAA
CHORDC1_6	CACATACCACCCAGGTGTTC
CHORDC1_7	CCCAAGAGGGCTGTACAAAA
CHORDC1_8	GCTTCTACTCGGCTAAGTTC
CHORDC1_9	CCCTTTTGTACAGCCCTCTT
CHRAC1_12	CTACAGACACGGCAGTGGAA
CHRAC1_13	GGTTGATGCTGGACACCTCG
CHRAC1_16	CGAGGTGTCCAGCATCAACC
CHRAC1_2	GCCACCTATTCCTACAGACA
CHRAC1_20	ACTGCCGTGTCTGTAGGAAT
CHRAC1_4	CGCTGCCTCTATCCCGCATC
CHRAC1_5	GTTGATGCTGGACACCTCGG
CHRAC1_6	CAACGCCTCCTGGTTGATGC
CHRAC1_8	ATGACCCGGATGCGGGATAG
CHRAC1_9	TATTCCTACAGACACGGCAG
CHTOP_857	ACGGTTAGGCCGACCCATAG
CHTOP_858	GCCCAGAGGAGGACTACGTG
CHTOP_859	AGGGGCGGGATGTCACTCCG
CHTOP_860	CCAAGATGTCTCTAAATGAG
CHUK_1	GCAATGGAATACTGTTCTGG
CHUK_15	ACAGACGTTCCCGAAGCCGC
CHUK_16	GTACCAAAAACAGAGAACGA
CHUK_17	ACTGTTGATTATTGGAGCTT
CHUK_19	TTATTGGAGCTTTGGGACCA
CHUK_24	TATGCCAAAGATGTTGATCA
CHUK_28	CGGGAGCGGCTGGGCACCGG
CHUK_30	ACACAGCCACTGTTGATTAT
CHUK_5	ATCACAGGCCTTTACAACAT
CHUK_8	ATGGTATTTGAATGTATTGC
CIC_10	GGGCATACCACCACTCGCCC
CIC_13	GGGCGAGTGGTGGTATGCCC
CIC_16	CCGCTTGCTGAAGATCATGA
CIC_20	GCGAGTGGTGGTATGCCCTG
CIC_27	CGGACCGTCAGCAAGATCCT
CIC_3	GGGATGACGCTGGTGGACCA
CIC_32	CTCGCCCAGGATCTTGCTGA
CIC_4	TGATCTTCAGCAAGCGGCAC
CIC_7	CCGGACCGTCAGCAAGATCC
CIC_9	GGCGAGTGGTGGTATGCCCT
CIITA_26	AGTAGCGCATCACGTATGCC
CIITA_50	GAGAAGACAAAGTCGTACTG
CIITA_53	GTAGCGCATCACGTATGCCT
CIITA_56	CGGCCGCCACGAGTGGCTGT
CIITA_57	CGTCTAGGATGAGCAGAACG
CIITA_82	GGGCCCACAGCCACTCGTGG
CIITA_86	CACGTGCGGACCGGCACCGG
CIITA_91	CCATTGCTTGAACCGTCCGG
CIITA_98	ACCTCATCGGCCGCCACGAG
CIITA_99	GGACGGTTCAAGCAATGGCA
CIR1_1069	GCACCCCTCGGAGCTAATAG
CIR1_1070	GACCGCAAATGATCCATCAC
CIR1_1071	AGACCGAATACAAATTTGAA
CIR1_1072	GGAGATGAACGTGTAAAGAA
CIT_100	TATCTCGAAGCACAAGCCCG
CIT_107	TGGGAGATCCCCCTTCGCAG
CIT_108	GTTCACAGCGTTCATCTGAT
CIT_134	GGGAGATCCCCCTTCGCAGA
CIT_139	ACTGTAATTGGGGGATCCAC
CIT_144	GTGAAGAACTGCCGTTTGTG
CIT_2	CGGTCAACGAGAATGTTCTC
CIT_44	TGAACCAGAGAAGAATTCGT
CIT_78	CCAGCTTGATGTGTCCTGTG
CIT_88	AACATTCTCGTTGACCGCAC
CLNS1A_513	GAGGATTCAGATGACTACGA
CLNS1A_514	GTACCCTTTACATCGCTGAG
CLNS1A_515	TCACACGCTGATTTATCACT
CLNS1A_516	TAGTTTACATGCATTATCCA
CLOCK_10	CTTACCATCAGTGGAATTCA
CLOCK_11	AGGCTATGATTACTATCATG
CLOCK_12	TGAGTACAAACAATAAACTC
CLOCK_14	GATGTTCCCAGAACTTCAAA
CLOCK_15	GGCAAATACCCTATTATGGG
CLOCK_17	CCCAGAAGGGGAACATTCAG
CLOCK_20	TCCACTGTTGCCCCTTAGTC
CLOCK_24	AATGGCAAATACCCTATTAT
CLOCK_6	TCCTGACTAAGGGGCAACAG
CLOCK_9	ATTATAGGTTCCTGACTAAG
CMTR1_13	CAACGATGTCCTTCCGACCC
CMTR1_16	GGGTCGGAAGGACATCGTTG
CMTR1_24	TTTGCTGAATCCCATAGTCC
CMTR1_28	CTGGATAACACAGATCGCAA
CMTR1_3	GGGCCCTAATGACTTCAAGC
CMTR1_30	CTTCTACAACAAGAAAACCA
CMTR1_41	CTGTTCACACCGTTTAGTGT
CMTR1_46	GGATTGGGTAAATACAGCCA
CMTR1_53	GGACAATGGACAGCGCCATG
CMTR1_7	CCTGTTCACACCGTTTAGTG
CNKSR1_1	AAAGGCACCGGGCGGCTTCA
CNKSR1_13	CTGTTGCGAAAGGCACCGGG
CNKSR1_15	CGGCTGGCTCCTGTTGCGAA
CNKSR1_30	TCAAGGGACACACGCTCTAC
CNKSR1_34	AAGGCACCGGGCGGCTTCAT
CNKSR1_41	TCCACTTTCCAGACTATAGT
CNKSR1_44	CGCCGCTGGTTTGTGCTCAA
CNKSR1_48	CGCGGGCCCATGAAGCCGCC
CNKSR1_54	CCTTGAGCACAAACCAGCGG
CNKSR1_8	CGCCCGGTGCCTTTCGCAAC
CNKSR2_16	AAAGTTAAGATAACACCACT
CNKSR2_21	TGGTTCCAGTAATTACATGG
CNKSR2_30	TTTGGTGAATGCACTACGAG
CNKSR2_4	TAAAGGATGCATCCCTTTAT
CNKSR2_53	GCAAACATTAAACCAAGCGA
CNKSR2_54	ATTTTCTTGCACCGATCTGC
CNKSR2_55	GCACTACGAGAGGACCCGAG
CNKSR2_63	AAGTTAAGATAACACCACTC
CNKSR2_66	GATGGCCTCCATGTAATTAC
CNKSR2_70	CGGTGCAAGAAAATCCATGC
CNKSR3_100	ACTTACCAAACATTAAACCT
CNKSR3_102	ACATCAAATCAACCTATGAT
CNKSR3_103	AAATTGAGAGAGAATCCCAC
CNKSR3_107	AGCAGTAACACAACTCCGGT
CNKSR3_11	GATGGGTTACACGTGATTAC
CNKSR3_119	AATCACGTGTAACCCATCAT
CNKSR3_51	AGATCTCAGAAGATTCATGC
CNKSR3_55	CTTACCAAACATTAAACCTG
CNKSR3_69	ATCTTCTGAGATCTGTCTGC
CNKSR3_85	CCAAACATTAAACCTGGGGA
COMMD3-BMI1_173	GCCGAGCGGCTTACCTAACA
COMMD3-BMI1_174	AGCTGCAACTTACATACTAG
COMMD3-BMI1_175	AATTCCCTAGAAATCCTACT
COMMD3-BMI1_176	ACAAAGCACACACATCAGGT
COMMD3-BMI1_26	GACAATACTTGCTGGTCTCC
COMMD3-BMI1_9	AACGTGTATTGTTCGTTACC
CRB2_107	GGCCACTCGCAATGACACCA
CRB2_151	TGGCCCTAAACGATGGCCAT
CRB2_152	GCAATGGCACTCGTAGCGAT
CRB2_158	CATCCACACGCACGTCCTGG
CRB2_183	CCGGACCTGGCCCTAAACGA
CRB2_27	CGATGGCCATTGGCACCAGG
CRB2_285	AAAGGTCGCGTCCCCCAGCT
CRB2_298	GCGCTGTGCTGCCCATACCG
CRB2_312	GGTGCGCAATGGCTCGCTGG
CRB2_87	GGCACTCGTAGCGATCGGCC
CRBN_885	ACCAATGTTCATATAAATGG
CRBN_886	CTGACTGTGTTCTTAGCTCA
CRBN_887	TGTATGTGATGTCGGCAGAC
CRBN_888	TGAAGAGGTAATGTCTGTCC
CREBBP_1	CCTAGAAGCACTGTATCGAC
CREBBP_105	GCTTCCGCTTGATGGTGGAG
CREBBP_119	GTCCAGCTTCCGCTTGATGG
CREBBP_18	GGCAGTACGTGGACGACGTC
CREBBP_24	TGACATCGTAAAGAATCCCA
CREBBP_63	TGCCGGAAAGGTAATGACTC
CREBBP_75	ACGTCGTCCACGTACTGCCA
CREBBP_89	GACGTCGTCCACGTACTGCC
CREBBP_92	CTGCAAACGCAAGACCAACG
CREBBP_96	TTTTTCATGGTTCGACAATG
CSNK2A1_15	TTGTCATGTCCATGGAAAAA
CSNK2A1_17	GTGGAGTTTGGGTTGTATGC
CSNK2A1_31	GCTTACTGCAAGAGAGGCAA
CSNK2A1_6	TGAGGATAGCCAAGGTTCTG
CSNK2A3_12	ACGTGACAATTATGATCAGT
CSNK2A3_13	AAGCTACGACTAATAGACTG
CSNK2A3_20	GGTGAGGATAGCCAAGTTTC
CSNK2A3_29	AAAGCTACGACTAATAGACT
CSNK2A3_45	AGGCGGGGGTTCGTGACACA
CSNK2A3_58	GATCATAATTGTCACGTCCA
CSNK2A3_62	AAGGCGGGGGTTCGTGACAC
CSNK2A3_63	ACAATTATGATCAGTTGGTG
CSNK2A3_71	TGAGGATAGCCAAGTTTCTG
CSNK2A3_76	GAAAGCTACGACTAATAGAC
CSRP2BP_1317	GCACCTGAACGGAAGTACAT
CSRP2BP_1318	CCTGTAAAATTCATAAGCCG
CSRP2BP_1319	TTCTGAAAGCAAGCTAGGTG
CSRP2BP_1320	AGTCCCTCAACAGTAATGAT
CTBP1_29	TGACGGTGAAGTCGTTGATG
CTBP1_40	GATGTGGCACAGCGTCGAGT
CTBP1_56	CATCGACATCAAGTCGGCCG
CTBP1_64	CAGCGCCGGACGCCACCTCG
CTBP1_81	TGACAACATCGACATCAAGT
CTBP1_82	AATCCGGACGATGATGCGGA
CTBP1_84	TACGACCCTTACTTGTCGGA
CTBP1_91	CAATCCGGACGATGATGCGG
CTBP1_93	GGCATCCATCGAGATGCGAG
CTBP1_95	AAGCCCTCCGCATCATCGTC
CTBP2_106	ACATCCTCAACCTGTACCGG
CTBP2_116	GCCACGTGTTCCTCCGGTAC
CTBP2_26	CGTCGACTGCGCGTCACAGA
CTBP2_28	GAGCGTGGAGCAGATCCGCG
CTBP2_29	CTCTGACTCATGCACGTCGA
CTBP2_30	CTGTGACGCGCAGTCGACGC
CTBP2_5	ACTTGCAGGATGGGATCGAG
CTBP2_67	GCTCTGACTCATGCACGTCG
CTBP2_68	ACGGATGCGGGCCGCTCCCG
CTBP2_89	TGCAGACGGGATGTTGCACA
CTCF_10	CAATTCTCCACTGGTCACAA
CTCF_11	TGTTAAGGTGATTCCTCAGG
CTCF_12	TTTGCAGTTACACGTGTCCA
CTCF_15	GTGTCCACGGCGTTCAAATT
CTCF_2	TGACCAGTGGAGAATTGGTT
CTCF_5	CGATCCAAATTTGAACGCCG
CTCF_6	TTTGTGCAGTTATGCCAGCA
CTCF_7	ATGCCGAACCAATTCTCCAC
CTCF_8	ACAAAGGCCATGTCGCAGTC
CTCF_9	TCAGAACAGTCACCCTCCTG
CTCFL_1	GTGGAGAACTCGTCCGACAC
CTCFL_2	GTGTCGGACGAGTTCTCCAC
CTCFL_3	AACATGGCATTTGTCACCAG
CTCFL_473	CAAGTGTAACGACTGCAACA
CTCFL_474	GGAGGCCGAGCGTACCTCTG
CTCFL_475	TCACATTCTCCTCTAGAGCG
CTCFL_476	CCATGTCCGATCCCACACTG
CTR9_10	GGAGCCATGGCTAGAGATAA
CTR9_11	GGTTTCCAAGTCTAAAATGG
CTR9_14	TAGACTTGGAAACCTAGGGG
CTR9_15	GTTTCCCTTATCTCTAGCCA
CTR9_18	ACTTTTATGAGGCTTCAGAT
CTR9_2	GGTGCCCTCCATTTTAGACT
CTR9_3	AAAGCATTGCGTACTAACCC
CTR9_6	AGGAGCCATGGCTAGAGATA
CTR9_7	GGACAAATGTATATTTATCG
CTR9_8	TATCTCTAGCCATGGCTCCT
CUL1_10	CCCTTTTTCGACTTAGAAGG
CUL1_11	TTCTACGCCAGCCGCCACAG
CUL1_16	GTTCGCCGTGAATGTGACGA
CUL1_29	TCGAAAAAGGGGCAGACACC
CUL1_67	GCATCCAGCAGGTGTACACA
CUL1_73	AACCCAATGTCTATTGAGGT
CUL1_79	TCGCTTCATAAACAACAACG
CUL1_80	ACGTCAATTTTCGGCCACTG
CUL1_83	ATGCGAAGATGCTCGCCAAG
CUL1_98	CAGTATCGAGCCAGCAACTC
CUL2_19	GACGTATTCCAACATGACCA
CUL2_41	GCGGACCTTCAGTATGGCTA
CUL2_45	GCTGGTAAACTCATAACCAC
CUL2_5	ACAGAAGCGGACCTTCAGTA
CUL2_61	TTTGACGACAATAAAAGCCG
CUL2_64	CACCACCATAGCCATACTGA
CUL2_67	TTACTGAAGAAGTCAGCGAA
CUL2_76	AATACGTCGAAAGAGCAACA
CUL2_78	TAAGGTTGCTGGTTGCTCGA
CUL2_79	TCATGAATGTCAACAACGAA
CUL3_20	ATGTCAGTTCACGTCAAAAC
CUL3_28	ATCCAGCGTAAGAATAACAG
CUL3_29	TGTACGTTATGGGTGTATTA
CUL3_4	CTGTGGTAAACCAACACAGC
CUL3_46	GACCACTGTTATTCTTACGC
CUL3_49	GTGTTGGTTTACCACAGGCG
CUL3_5	GGGTGCTCACGACAGGATAT
CUL3_86	GGTGTATTAGGGATCATCTA
CUL3_92	GAGCATCTCAAACACAACGA
CUL3_95	GCCCTACAGTCCCTCGCCTG
CUL4A_101	CAAGGTGGACCACGTGATCG
CUL4A_114	GTGCTCCTCATGTTCAACGA
CUL4A_127	CTGGCCAACATACACGCCCA
CUL4A_13	GCGGTTCGTCAACCTGATGA
CUL4A_47	CTCGAGGTTGTACCTGATGG
CUL4A_50	GGTGCTCCTCATGTTCAACG
CUL4A_54	TCTCGCGCTCGATCAGCAGT
CUL4A_71	AGACTTTTCAGCATCGACTG
CUL4A_81	CTCCATCAGGTACAACCTCG
CUL4A_86	TATATGCTGCCGAAGGCCAA
CUL4B_13	AACCGGCTCTATGCAGCTGA
CUL4B_16	CAGTTTAGAAGAGATCAAGC
CUL4B_33	ATGCACTCTTTCCGACTAAC
CUL4B_35	GTTCTGGCGAAAAATCCAAA
CUL4B_36	ATATCCTGACAATGGGCTAT
CUL4B_38	TTGGCCGACATATGTGCCTA
CUL4B_41	TCGGCCAATAGCCCATTGTC
CUL4B_47	ACACTGCAGTCATTAGCCTG
CUL4B_60	CTTCAGTGGCAGTCAACCCT
CUL4B_9	GGTGGTAAATGAACTTCCAT
CUL5_10	ACATATCATTAGTGCTGGCC
CUL5_15	TCCCTGATGCTGAACTTAGG
CUL5_2	CAATACAGCGAGCTGAAACG
CUL5_29	AGCTTGTTTACATAATCCGC
CUL5_55	ACTATCTTAGCTGAGTGCCA
CUL5_58	CCATTTTGTTGTAAATACGA
CUL5_60	AGGCCCAGCAAAAATTCATC
CUL5_63	TGAACTGGAGGACTTGATAC
CUL5_7	GAGGAACATATCATTAGTGC
CUL5_83	AGCTCGCTGTATTGTTTGCA
CXXC1_16	CATCCGGATCACTGAGAAGA
CXXC1_19	TGTCGGCGCACTGAGGACTG
CXXC1_20	ACTCCCGACAGTACCACTCC
CXXC1_24	GTACCACTCCCGGATGGCCT
CXXC1_26	TGAGGCATGTCGGCGCACTG
CXXC1_27	ACTGCAATGAGTGGTTCCAT
CXXC1_34	TGATCCGGATGCAGTCCCCA
CXXC1_4	CTGCAATGAGTGGTTCCATG
CXXC1_7	CATCCGGGAGTGGTACTGTC
CXXC1_9	CCGACAGTACCACTCCCGGA
CXXC4_1	AGTTGCAGGAACCGCAAAAC
CXXC4_12	GTGGCGTCTGCAGCAGTTGC
CXXC4_3	AGATCTGGTGTCCCGTTTTG
CXXC4_4	GGGTCTGCGTGCCCTGCAAG
CXXC4_5	ACAGTTGATGAGCCTCTTGC
CXXC4_6	CAGTTGATGAGCCTCTTGCA
CXXC4_7	TGCAAGAGGCTCATCAACTG
CXXC4_8	CAGTTGCAGGAACCGCAAAA
CXXC5_1	CAGTTGATGCGCCGCCGGCA
CXXC5_2	GCATGTGCGCGCCCTGCCGG
CXXC5_3	GCGGCATGTGCGCGCCCTGC
CXXC5_4	GCGAGCAGTGCAGCAGTTGT
CXXC5_5	GCAGTTGATGCGCCGCCGGC
CXXC5_7	GCTCGCAGTTGATGCGCCGC
CXXC5_8	AAGAAGAAGCGGAAACGCTG
CXXC5_9	AGTTGTAGGAATCGAAAGAC
DAPK3_39	CATCGCGCACAAGATCGAGG
DAPK3_41	CGTGAACTACGACTTCGACG
DAPK3_52	CGGCATCGCGCACAAGATCG
DAPK3_6	GTTCTCGAAGATGTCGTGCA
DAPK3_60	CTTCGAGAACAAGACGGACG
DAPK3_62	TCGCGCACAAGATCGAGGCG
DAPK3_67	CTCGTCGAAGTCGTAGTTCA
DAPK3_76	AAGTCGATGAGCTTGATTCG
DAPK3_77	AGTCGATGAGCTTGATTCGT
DAPK3_90	GTGCGGAAGTGCCGGCAGAA
DAXX_461	GGAATGGGACCACCTCAGGG
DAXX_462	AATGTTGCAAGACAAAAGTG
DAXX_463	GAAGCACATCCCCATAGTCA
DAXX_464	GCTCACATAGTCGCCCAAAG
DDB1_14	CATTGACAAACTCGCCCAGG
DDB1_19	CTGCCGCTCCTCGTCAGTGG
DDB1_31	GCCCAAGCAGGGTCGCATTG
DDB1_5	AAATTCCACCATAGAGTACA
DDB1_53	GAGCTGGTACAACCTCCTGC
DDB1_57	TCTGCATTACCAGAGAGCCG
DDB1_6	AGCGCATAAGGTCGCCCACC
DDB1_70	AGGGGCCGTGTACTCTATGG
DDB1_88	GTCGATTCTGCATGTCCAGC
DDB1_89	GACCACAATGCGACCCTGCT
DDB2_1	CCAATCACAGCATGGGTTCA
DDB2_5	CCCTGAACCCATGCTGTGAT
DDB2_641	TGGTCACAGGAGACAACGTG
DDB2_642	ATGTAGCCCTCCTGTCAAAG
DDB2_643	CAAAAAGAAAGTGACGCATG
DDB2_644	AAAACTGGTTGGTATTGAGA
DDB2_8	CAAAAAGAAAGTGACGCATG
DDHD2_22	TGATCCCACATCATAAAGGC
DDHD2_27	ACAGTAAGGAACATTCCAAT
DDHD2_42	CTTGCTAGGTTCGCTGCGGA
DDHD2_49	GAAGTCCTGCCTATCAATGT
DDHD2_52	TACAGATTTCCAACGTGCAA
DDHD2_60	ACAACTTGCTAGGTTCGCTG
DDHD2_61	GATGCGGTATGCTGTATACT
DDHD2_72	ATTGAACCAATGGTGGTCCC
DDHD2_76	ACGCATTGACTATGTGCTAC
DDHD2_78	GTAGCACATAGTCAATGCGT
DDX18_1	GCCACCCATTATCAAGCCAT
DDX18_10	ACCTATGGCTTGATAATGGG
DDX18_2	TGATAAAGCGAATGCAACAG
DDX18_3	TTATCAGAAACTCAAAATGG
DDX18_4	CTGATCGTATCTTGGATGTG
DDX18_5	ACGTTACCTGTCAGTCCCAG
DDX18_6	TAACAATGAGTTCAACTGCA
DDX18_7	GGCCTCAAATCTGACCCTAT
DDX18_8	ATGGTGAATGATGCTGAGCC
DDX18_9	TCAAGCCATAGGTATGCACG
DDX21_14	AGTCCTACATTCATCGATCC
DDX21_26	CCGCCCGGATCGATGAATGT
DDX21_43	CGGGAAGGACTTAATTGCAC
DDX21_52	ACGTGGGTTAGACATCCCTG
DDX21_55	CCTACATTCATCGATCCGGG
DDX21_56	ATTCATCGATCCGGGCGGAC
DDX21_69	TACGACCTGGTGTTCCAACC
DDX21_74	ACATCTGGTCCACTTCATCC
DDX21_77	TATGGTGGAACTCCCTATGG
DDX21_80	CAACCAATGTTGCTGCACGT
DDX46_1	TTAGACACATCATGGATCAG
DDX46_10	TGTTCGTCCTGATCGACAGA
DDX46_2	GACATGTTAGCCGCTAACAG
DDX46_3	TGGAGTTTAGAGGACGATGA
DDX46_4	CCAAAGCCTCCATAGCTCTG
DDX46_5	CCTCCATGAAGAGACATGCA
DDX46_6	ATTAAATCCTGGGTCCAGTG
DDX46_7	ACTATAGTATTCTTCAGAGG
DDX46_8	CAAGGGACAGGAAGCGTCTG
DDX46_9	AAAAGACAAAGATGACAAGG
DDX50_12	AGCGTGGCGTGTTTTTATGG
DDX50_13	CCAATCGGCCACTCTGCAGA
DDX50_25	GCGTCCAGAGCGATGGATAT
DDX50_30	GAGTCCTATATCCATCGCTC
DDX50_37	CCATCTGCAGAGTGGCCGAT
DDX50_38	AGATGGTCTTTGATACGACC
DDX50_44	CTTCAGGAATGTCCAAACCA
DDX50_46	CCAAAGGTCTTAACTTGAAT
DDX50_52	AAGATTTAATAGCTCAAGCA
DDX50_9	GCAGTTTAGAAAGATCCAAT
DDX54_12	GCTGCAGAGTGTGGAATACG
DDX54_20	AATCTCGCCAAATTCACGCT
DDX54_26	GATCATCGCCCGCCTCCCCG
DDX54_34	TGGCGGAGAACAGCACCGTC
DDX54_48	ATCATCGCCCGCCTCCCCGG
DDX54_50	GCCGCTCGAACATTGGGAGG
DDX54_6	TCCTCCTCCCAATGTTCGAG
DDX54_64	GCCCGGACGGTTGGTGCATG
DDX54_73	GCCACATGCACCAACCGTCC
DDX54_76	GCACCGTCTGGTGGCCCCCG
DDX56_10	GTCCACCACCAAAAGCTCCA
DDX56_16	CCGTGCGGGCCCGAGCCAGG
DDX56_17	CTCGATGGATGTAGGCCTCA
DDX56_33	CGTCTTCCCGGAGCCCGTGC
DDX56_34	TTCCTACCAAGGAGCTGGCA
DDX56_36	CAGCATCGGAATAGCATAAG
DDX56_49	GAGGCCTACATCCATCGAGC
DDX56_53	CTCACTGCCTGTTCTACCAC
DDX56_57	CATGTCAGCTACTTTTAACG
DDX56_63	CCGTCTTCCCGGAGCCCGTG
DEK_1	CATCTGTGAGGTTCTTGATT
DEK_2	GTTCTTGATTTGGAGAGATC
DEK_3	TAAATAGTGAACTAGTGAAG
DEK_4	CTCACAGATGCTCTTTAACA
DEK_5	CATGTTAAAGAGCATCTGTG
DGKH_103	AGGTCATTTCCTGTACCCAA
DGKH_106	TCTAAGAGTGGAGATAATCA
DGKH_17	ACCTTGCCCGAGTTCTTGGC
DGKH_3	CCTTGCCCGAGTTCTTGGCT
DGKH_33	ACGAGCCAGTACCAAAATGT
DGKH_38	ATTAAATCAAACACCTGAGC
DGKH_43	GCAACTGTTTAAAGCGACGG
DGKH_54	ACAGTTGCTAAATCCGGCTC
DGKH_8	TTAGCAACTGTTTAAAGCGA
DGKH_89	TCTCTAGGATCTGAGGAAGT
DIDO1_18	TGAGGCTCGAGGGAGGCTTT
DIDO1_19	CGCTGTGAAGAATGGTTTCA
DIDO1_20	ATGGTTTCATGGCGATTGTG
DIDO1_24	GTGGGCATTTCTGAGGCTCG
DIDO1_31	CATGAAACCATTCTTCACAG
DIDO1_34	TGGGCATTTCTGAGGCTCGA
DIDO1_4	CGATTGTGTGGGCATTTCTG
DIDO1_5	CTCGAGGGAGGCTTTTGGAA
DIDO1_55	GCTGTGACCGCTGTGAAGAA
DIDO1_8	TGGTTTCATGGCGATTGTGT
DIO1_19	GGTTCGTCTTGAAGGTCCGT
DIO1_25	CATACCCGTCTTCTCGCCCA
DIO1_3	GCGAGAAGACGGGTATGACC
DIO1_39	AGGTTGGTATCCAGTTGTCG
DIO1_6	GAGGACACGACTGAGCTAGG
DIO1_68	TCTGGCCCCAAACTGCCCGG
DIO1_72	AGGCTCTACATAATCCAGGA
DIO1_77	GCGGACCACCGGGCAGTTTG
DIO1_82	TGTCCTGAGAGGCGGACCAC
DIO1_9	TCTACGCAGCACTGCCTGAG
DMAP1_11	ATGTGCACCAGCTCCTCCGT
DMAP1_14	CTGCAGCTCATACTCGCAGT
DMAP1_18	AGTCTGCAGGTGTCACGCTG
DMAP1_2	ACCAGCTCCTCCGTAGGTGT
DMAP1_24	ACAGGAGCTGCGCAAGATTG
DMAP1_30	CTCATACTCGCAGTTGGCAC
DMAP1_40	AGCTGCGCAAGATTGAGGCC
DMAP1_5	CAATGAGCTGCGAAGCGACC
DMAP1_52	GCAGCGGCGCACGGAACGCA
DMAP1_54	CACTGCAGAGCAGCGGCGCA
DNA2_125	TTGGTGTGAAAATACATCGA
DNA2_126	AATTGGTACGGTTCTCCATG
DNA2_127	GGGTTAACATTAGACACCAA
DNA2_128	CTAAGGTAGGATATAAACTG
DNAJB5_11	GATCCCATCGGGGGCCAACG
DNAJB5_15	GAATAAAGAACCCAACGCTG
DNAJB5_16	CATCCTCGTTGGCCCCCGAT
DNAJB5_24	GGGGTCACTTAGCACATCAT
DNAJB5_25	GATTCTTGGGATCCCATCGG
DNAJB5_30	CTTAAACTTCTCCTCAGCGT
DNAJB5_32	CTAAGTGACCCCAAGAAACG
DNAJB5_34	CTTCAAGGCCATCTTCCGGT
DNAJB5_39	TCATCCTCGTTGGCCCCCGA
DNAJB5_40	AGATTCTTGGGATCCCATCG
DNAJC1_1	ATCTGGCTATTTTGTCCCAG
DNAJC1_11	TATTTTGTCCCAGCGGTCAG
DNAJC1_12	GCGTTGCAGCAGTACCCAAG
DNAJC1_13	TTTTAAAGGATGATGAACGA
DNAJC1_14	GGCGTTGCAGCAGTACCCAA
DNAJC1_2	AAGGGGATCCTCTGACCGCT
DNAJC1_3	TGGCGTTGCAGCAGTACCCA
DNAJC1_6	AGCGGTCAGAGGATCCCCTT
DNAJC1_8	CAAGGGGATCCTCTGACCGC
DNAJC1_9	CAGCGGTCAGAGGATCCCCT
[truncated: 10,474 more rows]
