# Supplementary material for: TAK1 inhibition leads to RIPK1-dependent apoptosis in immune-activated cancers
Source: Cell Death Dis. 2024 Apr 17;15(4):273. doi: 10.1038/s41419-024-06654-1 (PMC11024179; doi:10.1038/s41419-024-06654-1)
Supplement: Supplementary file 4 — Table S2 [file 41419_2024_6654_MOESM4_ESM.xlsx]

## Sheet: S2_sgRNA sequences
Table S2: Name and sequences of sgRNAs for individual knockout experiments
name	sgRNA sequence
sgMAP3K7_1	CCCAGCTTTCCGAATCATGT
sgMAP3K7_15	ACCCAAAGCGCTAATTCACA
sgMAP3K7_32	TTTGGGAAGTGATAACGCGT
sgAAVS1	GGGGCCACTAGGGACAGGAT
sgCTR	TGGGGGTTCCTAGACTCGAG
sgNC	CGCCAAACGTGCCCTGACGG
sgPRMT5	GCGGATAAAGCTGTATGCTG
sgMCM2	TAGGCCAGCACGTGCTCCC
sgCASP8_1	AACGAGATATATCCCGGATG
sgCASP8_2	TCCGGGATATATCTCGTTTG
sgCASP8_3	GCCTGGACTACATTCCGCAA
sgCASP1_2	CGTTATTCCGAAAGGGGCAC
sgCASP1_1	TCCGCAAGGTAAGATGCTAG
sgCASP9_3	ACAATCTTCTCGACCGACAC
sgCASP9_1	AACTAGATATGGCGTCCAGC
sgRIPK1_1	GGGAAGCGAATCCGGAAGCT
sgRIPK1_7	GGCACCGCTAAGAAGAATGG
sgRIPK3_1	CGGGCGCAACATAGGAAGTG
sgRIPK3_2	GTTTGTTAACGTAAACCGGA
sgRIPK2_2	ATATATATCGTGCTTGATAC
sgRIPK2_3	GCTCGGTGAGGTATATCATA
sgMLKL_1	ACTGGAGATATCCCGTTTCA
sgTNFR1_1	CCACGGCGTACAGCGTCGCG
sgTNFR1_2	CGACCACGAGATCGATCGGC
sgTNFR2_1	AGCAAATGCTCGCCGGGTGA
sgTNFR2_2	GCGGTTCTGTTCCCGAGTGC
sgDR5_1	AGAACGCCCCGGCCGCTTCG
sgDR5_2	TGTGCCGGAAGTGCCGCACA
sgDR4_2	CTTCAAGTTTGTCGTCGTCG
sgDR4_1	TGAGCTAGGTACGACCTGTG
sgTRADD_3	TCCCTCGCGCTCGTACTCGT
sgTRADD_1	GCGCTGCGAAATCTGAAGTG
sgFADD_4	AGTCGTCGACGCGCCGCAGC
sgFADD_1	ACACGCTCTGTCAGGTTGCG
sgFAS_1	ACTGCGTGCCCTGCCAAGAA
sgFAS_2	TGCACTTGGTATTCTGGGTC
sgNEMO_1	GTACGTCCTGATCTGCTGCC
sgNEMO_2	GCTGCACCTGCCTTCAGAACA
sgRELA_2	AGACGATCGTCACCGGATTG
sgRELA_9	ACTACGACCTGAATGCTGTG
sgTBK1	CATAAGCTTCCTTCGTCCAG
sgMK2_1	ACGAGAATCTGTACGCAGGG
sgMK2_2	CCCGCACATCGTACGGATCG
sgp38_1	CACAAAAACGGGGTTACGTG
sgp38_2	AGCTCCTGCCGGTAGAACGT
sgJAK1_1	CCGGCTCCACTACCGGATG
sgJAK1_2	CGGAAGTAGCCATCTACCA
sgIFNGR2_1	AACCATTTACTGTCGGTGC
sgIFNGR2_2	TGCTCCCAGCTCAGCTCGA
sgIFNGR1_1	CCGTAGAGGTAAAGAACTA
sgIFNGR1_2	TTGTACACCCTAATGTAAC
