# Supplementary material for: TAK1 inhibition leads to RIPK1-dependent apoptosis in immune-activated cancers
Source: Cell Death Dis. 2024 Apr 17;15(4):273. doi: 10.1038/s41419-024-06654-1 (PMC11024179; doi:10.1038/s41419-024-06654-1)
Supplement: Supplementary file 5 — Table S3 [file 41419_2024_6654_MOESM5_ESM.xlsx]

## Sheet: S3_Primers
Table S3: Primer sequences
target	forward_primer (5'-> 3')	reverse_primer (5'-> 3')	purpose
RPLP0	TTCATTGTGGGAGCAGAC	CAGCAGTTTCTCCAGAGC	qPCR
IFI27	CTCTGGCTCTGCCGTAGTTT	GGGCACAGCCACAACTCC	qPCR
MX1	CAGCTCAGGGGCTTTGGAAT	CGGCGTTCTTCACTCCAGAT	qPCR
IFNB1	AGTAGGCGACACTGTTCGTG	GTGGAGAAGCACAACAGGAGA	qPCR
IFNG	ACTGTCGCCAGCAGCTAAAA	TATTGCAGGCAGGACAACCA	qPCR
TNF	TTCCCCAGGGACCTCTCTCT	GCTTGAGGGTTTGCTACAACA	qPCR
GAPDH	GAAGGTGAAGGTCGGAGTC	TGGAAGATGGTGATGGGATT	qPCR
CD44	CTTCAATGCTTCAGCTCCA	ATGGTAATTGGTCCATCAAAGG	qPCR
LIF	AACCTCATGAACCAGATCAGG	GGCTGTGTAATAGAGAATAAAGAGG	qPCR
TNFAIP2	GACATCATCCAGATCACCTC	CACCCGCTTTATCTGTGAG	qPCR
OLIG2	GATAGTCGTCGCAGCTTTCG	CCTGAGGCTTTTCGGAGC	qPCR
DLL3	CCAGACTGTGATCCTAGCG	AAGAGTGGATCTGCAGCTC	qPCR
CCL2	CAGCATGAAAGTCTCTGCC	TTGATTGCATCTGGCTGAG	qPCR
ALDH1A3	AGAAGGAGATAAGCCCGAC	GTATCCATCGTCTCCAGGG	qPCR
PDGFRA	GTCTTCTCACAGGGCTGAG	TGAATTCAGCTGCACAACC	qPCR
SOX2	GCTTAGCCTCGTCGATGAAC	AACCCCAAGATGCACAACTC	qPCR
RSAD	AATGCGGCTTCTGTTTCCACA	TTGATCTTCTCCATACCAGCTTCC	qPCR
OASL	GGGACATCGTTGCTCAGAGG	GGATGTCTCGTGCCCTCTTC	qPCR
XAF1	TTCATAAGGCCAATGAGTGC	CACAGTAGGACTCGTGGAG	qPCR
MX2	TGAACGTGCAGCGAGCTT	GGCTTGTGGGCCTTAGACAT	qPCR
sgMAP3K7_15_mut	ACAGCATGCAACCCAAAGCGCTAATACATCGAGACCTGAAACCACCAAAC	GTTTGGTGGTTTCAGGTCTCGATGTATTAGCGCTTTGGGTTGCATGCTGT	site-directed mutagenesis
sgMAP3K7_32_mut	GGTATTATTCTTTGGGAAGTGATAACCAGGCGAAAACCCTTTGATGAGATTGGTGG	CCACCAATCTCATCAAAGGGTTTTCGCCTGGTTATCACTTCCCAAAGAATAATACC	site-directed mutagenesis
MAP3K7_K63W	AAGTGGAGAGCAAAAGATGTTGCTATTTGGCAAATAGAAAGTGAATCTGAGAGGAAA	TTTCCTCTCAGATTCACTTTCTATTTGCCAAATAGCAACATCTTTTGCTCTCCACTT	site-directed mutagenesis
