# Supplementary material for: TAK1 inhibition leads to RIPK1-dependent apoptosis in immune-activated cancers
Source: Cell Death Dis. 2024 Apr 17;15(4):273. doi: 10.1038/s41419-024-06654-1 (PMC11024179; doi:10.1038/s41419-024-06654-1)
Supplement: Supplementary file 6 — Table S4 [file 41419_2024_6654_MOESM6_ESM.xlsx]

## Sheet: S4_G166 KO screen
Table S4: DESeq2 differential sgRNA abundance analysis in G166 cells d35 vs d0
gene	sgRNA	log2FoldChange	padj	baseMean	lfcSE	stat	pvalue	num_hit_lFC2
NAA50	NAA50_8	-7.71417	4.22306e-18	310.788	0.796576	-9.68416	3.52097e-22	2
MCM6	MCM6_11	-7.33471	1.01057e-14	180.613	0.840091	-8.73085	2.52769e-18	6
RUVBL2	RUVBL2_49	-7.19471	4.96753e-13	183.263	0.888951	-8.09348	5.79835e-16	6
ALG13	ALG13_458	-7.09191	6.16309e-12	153.73	0.923953	-7.67562	1.64622e-14	4
KAT8	KAT8_44	-7.00685	1.90576e-12	133.77	0.888775	-7.88372	3.17785e-15	6
MASTL	MASTL_25	-6.97641	4.14868e-13	144.874	0.8587	-8.12438	4.49665e-16	6
RNF113A	RNF113A_6	-6.94648	8.65728e-12	143.438	0.912791	-7.61015	2.73782e-14	4
CDK9	CDK9_5	-6.94352	1.52636e-13	163.307	0.836301	-8.30266	1.01808e-16	8
HSCB	HSCB_10	-6.917	2.29472e-12	130.688	0.881311	-7.84854	4.2091e-15	6
DDX54	DDX54_34	-6.88526	7.91418e-14	227.752	0.820063	-8.39601	4.61892e-17	7
SF3B3	SF3B3_34	-6.8413	2.67871e-11	122.704	0.918905	-7.44506	9.68974e-14	10
PPP2CA	PPP2CA_29	-6.83591	3.52419e-13	179.365	0.836683	-8.17025	3.0775e-16	4
SUPT16H	SUPT16H_2	-6.78547	2.79568e-12	152.85	0.868154	-7.81597	5.45394e-15	4
FXN	FXN_2	-6.77839	5.17555e-13	135.694	0.838902	-8.08008	6.47268e-16	6
DDX56	DDX56_34	-6.77244	6.15348e-12	139.832	0.881825	-7.68004	1.59045e-14	7
BANP	BANP_976	-6.75684	3.77097e-14	163.451	0.792897	-8.52172	1.57202e-17	1
EXOSC6	EXOSC6_41	-6.74917	3.95004e-14	198.323	0.794469	-8.49519	1.97601e-17	5
EXOSC4	EXOSC4_33	-6.71359	8.0667e-11	113.503	0.923641	-7.26862	3.63183e-13	5
EXOSC7	EXOSC7_49	-6.71212	4.14627e-12	119.917	0.867167	-7.74028	9.91967e-15	3
NSL1	NSL1_150	-6.69996	3.51778e-11	117.165	0.905939	-7.39559	1.40782e-13	3
BARD1	BARD1_10	-6.68347	4.14868e-13	170.689	0.821682	-8.13388	4.15753e-16	9
KAT5	KAT5_31	-6.65828	2.46849e-10	117.918	0.940526	-7.07932	1.44867e-12	6
CTCF	CTCF_6	-6.63229	1.95611e-11	138.699	0.885028	-7.49388	6.68671e-14	6
VRK1	VRK1_580	-6.63226	3.94795e-12	216.72	0.85478	-7.75903	8.55816e-15	4
CDK9	CDK9_77	-6.58719	3.52419e-13	142.431	0.806825	-8.16433	3.23212e-16	8
RUVBL1	RUVBL1_4	-6.55342	5.81178e-10	109.321	0.943836	-6.94339	3.828e-12	10
EXOSC6	EXOSC6_47	-6.54073	3.23541e-10	114.111	0.929269	-7.03857	1.94222e-12	5
SFPQ	SFPQ_25	-6.52673	6.48058e-12	122.243	0.851882	-7.66155	1.83708e-14	7
CTCF	CTCF_7	-6.47306	1.14303e-10	96.5786	0.897583	-7.21166	5.52739e-13	6
TONSL	TONSL_2	-6.47128	1.00719e-10	123.232	0.89461	-7.23363	4.70258e-13	9
CTCF	CTCF_11	-6.45992	2.67871e-11	113.412	0.868579	-7.43734	1.02735e-13	6
DDX21	DDX21_14	-6.42475	1.74822e-10	120.176	0.90035	-7.13584	9.62004e-13	6
KDM8	KDM8_10	-6.41553	1.23088e-12	215.531	0.806863	-7.95119	1.84724e-15	1
NAT10	NAT10_31	-6.41415	1.73939e-09	103.248	0.950255	-6.74992	1.47922e-11	5
EXOSC9	EXOSC9_14	-6.41292	1.82742e-09	105.873	0.951481	-6.73994	1.58455e-11	2
HINFP	HINFP_8	-6.41174	1.01627e-09	95.0844	0.93643	-6.84701	7.54109e-12	4
MCRS1	MCRS1_12	-6.38842	4.14627e-12	154.768	0.825488	-7.73896	1.00232e-14	7
EXOSC6	EXOSC6_20	-6.38763	1.37799e-10	89.7509	0.889167	-7.18383	6.7785e-13	5
RUVBL2	RUVBL2_28	-6.38623	1.05652e-10	116.291	0.883941	-7.22473	5.02099e-13	6
CDK9	CDK9_51	-6.3622	1.49965e-10	150.452	0.887341	-7.16996	7.50199e-13	8
UHRF1	UHRF1_47	-6.3544	3.71966e-12	126.506	0.817649	-7.77155	7.75317e-15	7
PPP4C	PPP4C_29	-6.34944	3.64236e-15	231.862	0.714168	-8.89068	6.07364e-19	5
POLR1A	POLR1A_4	-6.33986	1.78117e-09	106.376	0.939926	-6.74506	1.5296e-11	7
MASTL	MASTL_35	-6.32663	2.67871e-11	115.673	0.850032	-7.44281	9.8565e-14	6
CENPA	CENPA_5	-6.32576	1.9383e-09	90.7894	0.94013	-6.7286	1.71302e-11	7
TOP2A	TOP2A_24	-6.3244	1.03993e-09	89.8676	0.924548	-6.84053	7.89005e-12	8
POLR2J	POLR2J_191	-6.31193	1.96001e-09	87.3734	0.938492	-6.72561	1.74855e-11	4
ASH2L	ASH2L_4	-6.30198	3.67766e-09	94.4908	0.953344	-6.6104	3.83282e-11	6
MCM2	MCM2_62	-6.30138	5.14455e-10	87.0455	0.904994	-6.9629	3.33346e-12	5
INO80	INO80_23	-6.28816	2.3756e-09	86.9736	0.939994	-6.68958	2.23815e-11	6
PCNA	PCNA_22	-6.28652	2.46849e-10	108.842	0.888163	-7.07812	1.46125e-12	6
SRSF3	SRSF3_12	-6.27854	1.9383e-09	144.241	0.9331	-6.72868	1.71205e-11	6
NCL	NCL_3	-6.27074	1.51564e-10	130.089	0.875643	-7.1613	7.99167e-13	6
PPP4C	PPP4C_37	-6.25744	8.30329e-12	119.703	0.820549	-7.62592	2.423e-14	5
TAF12	TAF12_8	-6.25221	4.14627e-12	144.711	0.80789	-7.73894	1.00252e-14	1
FBL	FBL_18	-6.24758	5.66671e-12	182.271	0.811925	-7.69478	1.41739e-14	5
EXOSC4	EXOSC4_46	-6.24243	5.81878e-09	90.9559	0.955377	-6.53399	6.40386e-11	5
SMNDC1	SMNDC1_1	-6.23606	3.21886e-09	92.2331	0.94006	-6.63368	3.27414e-11	1
NAA10	NAA10_4	-6.23217	3.53459e-09	83.5052	0.941776	-6.61746	3.65423e-11	8
CDK1	CDK1_9	-6.21959	9.81962e-12	121.639	0.819419	-7.59025	3.19297e-14	6
DYNC1H1	DYNC1H1_2	-6.21923	4.28022e-09	110.33	0.944543	-6.58438	4.56785e-11	6
WDHD1	WDHD1_13	-6.21899	1.6982e-12	185.232	0.786766	-7.9045	2.69016e-15	3
CIT	CIT_78	-6.20746	6.11104e-11	123.249	0.848434	-7.31638	2.54754e-13	5
NAA20	NAA20_18	-6.19944	2.13741e-09	83.7395	0.924238	-6.70763	1.9781e-11	3
POLR1A	POLR1A_399	-6.18966	2.07098e-11	126.45	0.827138	-7.48322	7.25206e-14	7
LAS1L	LAS1L_28	-6.18144	5.23367e-09	80.1565	0.94359	-6.55097	5.71629e-11	6
NFYC	NFYC_3	-6.17393	1.03993e-09	124.867	0.902524	-6.84074	7.87856e-12	1
LAS1L	LAS1L_4	-6.153	1.62417e-09	77.8723	0.909839	-6.76273	1.35415e-11	6
RPA1	RPA1_22	-6.15232	8.12617e-09	128.852	0.949696	-6.4782	9.28202e-11	7
INO80	INO80_50	-6.14836	6.67534e-09	90.0816	0.944282	-6.51115	7.45786e-11	6
ATR	ATR_136	-6.12642	1.45552e-09	121.172	0.903595	-6.78004	1.2014e-11	7
RUVBL2	RUVBL2_84	-6.12593	2.09848e-14	192.698	0.711083	-8.61493	6.99842e-18	6
NIPBL	NIPBL_356	-6.11824	4.28022e-09	74.9984	0.929083	-6.58524	4.54146e-11	3
ASH2L	ASH2L_25	-6.11778	3.52419e-13	181.402	0.747645	-8.18274	2.77462e-16	6
SRSF3	SRSF3_18	-6.11134	1.14146e-08	128.416	0.952049	-6.41914	1.37044e-10	6
RUVBL1	RUVBL1_92	-6.09292	6.16309e-12	136.84	0.794195	-7.67182	1.6957e-14	10
RBBP5	RBBP5_105	-6.07986	6.89996e-10	88.7243	0.879376	-6.91383	4.71733e-12	2
ASH2L	ASH2L_27	-6.07633	3.05213e-09	82.6395	0.914565	-6.64396	3.05366e-11	6
DDX56	DDX56_63	-6.06649	2.23588e-08	84.7695	0.962985	-6.29968	2.98267e-10	7
CDC73	CDC73_35	-6.05559	5.96907e-09	73.6421	0.927485	-6.52905	6.61903e-11	4
RBX1	RBX1_538	-6.05042	2.03419e-09	95.1914	0.900695	-6.7175	1.84865e-11	4
HIST1H2BJ	HIST1H2BJ_24	-6.02951	2.83392e-09	92.0968	0.905861	-6.65611	2.81171e-11	2
METTL16	METTL16_11	-6.02273	2.46312e-08	149.951	0.959623	-6.27615	3.47063e-10	6
POLR2J	POLR2J_189	-6.01255	3.03719e-08	80.1096	0.963856	-6.23802	4.43145e-10	4
SRSF3	SRSF3_2	-6.00919	3.14489e-08	80.6137	0.964298	-6.23167	4.61481e-10	6
ACTL6A	ACTL6A_52	-5.99445	1.27269e-09	106.226	0.880844	-6.80535	1.00805e-11	4
SUPT16H	SUPT16H_10	-5.98463	2.37045e-08	92.0192	0.951795	-6.28773	3.22147e-10	4
METTL3	METTL3_43	-5.98089	8.65728e-12	161.99	0.785934	-7.60991	2.74284e-14	6
HJURP	HJURP_71	-5.97975	5.18851e-13	187.394	0.740811	-8.0719	6.92147e-16	2
RFC5	RFC5_16	-5.97851	7.57542e-11	166.566	0.821266	-7.27963	3.34748e-13	6
CTCF	CTCF_10	-5.96139	8.33152e-10	146.652	0.865811	-6.88533	5.76552e-12	6
CDK1	CDK1_34	-5.95733	6.68364e-10	108.627	0.860657	-6.92184	4.45799e-12	6
TONSL	TONSL_15	-5.95669	2.57086e-09	80.4814	0.892499	-6.67417	2.48641e-11	9
SMC3	SMC3_60	-5.95506	1.00606e-08	138.951	0.924479	-6.44153	1.18272e-10	4
HIST1H2BD	HIST1H2BD_1	-5.95	2.86722e-08	69.3876	0.95218	-6.24882	4.13564e-10	2
EXOSC6	EXOSC6_12	-5.94075	2.07716e-09	73.1545	0.884945	-6.71312	1.90501e-11	5
RUVBL1	RUVBL1_17	-5.93854	4.82013e-11	142.739	0.807869	-7.35087	1.9692e-13	10
NAA10	NAA10_12	-5.92939	7.28099e-09	166.144	0.912639	-6.49697	8.19521e-11	8
HIST1H2BO	HIST1H2BO_22	-5.9118	1.89424e-08	67.9752	0.934191	-6.32825	2.47954e-10	1
POLR1C	POLR1C_31	-5.90007	4.28247e-09	95.8528	0.896238	-6.58315	4.60596e-11	7
KAT5	KAT5_38	-5.89347	4.16746e-08	77.3328	0.953703	-6.17956	6.42805e-10	6
NAT10	NAT10_59	-5.88368	1.24436e-09	84.6782	0.86357	-6.8132	9.54486e-12	5
PKM	PKM_41	-5.87997	7.57239e-08	75.5177	0.96905	-6.06776	1.29703e-09	7
HUWE1	HUWE1_53	-5.86083	1.69402e-10	180.313	0.820585	-7.14227	9.18053e-13	6
DDX54	DDX54_73	-5.83738	1.07738e-12	176.161	0.731984	-7.97474	1.52705e-15	7
CDC73	CDC73_28	-5.82668	2.69591e-09	73.6581	0.874098	-6.66594	2.62982e-11	4
NAT10	NAT10_65	-5.81815	9.79775e-09	101.878	0.902511	-6.44663	1.14364e-10	5
HSCB	HSCB_5	-5.81806	1.36339e-09	168.731	0.856552	-6.79243	1.10263e-11	6
EP400	EP400_36	-5.81634	2.44855e-08	65.2086	0.926464	-6.27799	3.42969e-10	2
WDHD1	WDHD1_6	-5.8128	5.20678e-08	112.834	0.946999	-6.13813	8.35002e-10	3
SRSF1	SRSF1_23	-5.80745	2.29491e-09	102.476	0.86731	-6.69593	2.14299e-11	7
TAF2	TAF2_1162	-5.80722	7.40074e-08	71.4445	0.956178	-6.07336	1.25258e-09	3
SNW1	SNW1_31	-5.79505	2.39829e-08	63.5086	0.92224	-6.28367	3.30676e-10	3
TTF2	TTF2_30	-5.78582	3.37797e-10	90.0438	0.822944	-7.03063	2.05596e-12	6
LAS1L	LAS1L_11	-5.78159	1.46806e-08	139.188	0.906846	-6.37549	1.82376e-10	6
DDB1	DDB1_53	-5.7812	1.47668e-07	71.0079	0.972142	-5.94687	2.73322e-09	4
DDX56	DDX56_33	-5.77346	9.91921e-08	83.7891	0.959783	-6.01538	1.79462e-09	7
DDX21	DDX21_69	-5.76268	1.63189e-08	204.66	0.906623	-6.3562	2.0681e-10	6
DYNC1I2	DYNC1I2_5	-5.76062	1.1298e-07	75.8854	0.96126	-5.99277	2.06291e-09	3
PRPF31	PRPF31_44	-5.75837	3.22962e-09	158.816	0.868273	-6.63199	3.31202e-11	6
NAA10	NAA10_14	-5.74902	1.83468e-07	70.6255	0.973639	-5.90467	3.53353e-09	8
SUPT5H	SUPT5H_58	-5.74615	1.83016e-07	68.9505	0.972969	-5.90579	3.50956e-09	5
DDX56	DDX56_49	-5.74157	4.0902e-08	79.8318	0.92855	-6.18337	6.27478e-10	7
MYBBP1A	MYBBP1A_105	-5.73607	5.20678e-08	59.7995	0.93458	-6.13759	8.37842e-10	5
UHRF1	UHRF1_21	-5.7347	1.63002e-08	109.538	0.902053	-6.35739	2.05214e-10	7
POLR1A	POLR1A_247	-5.73114	2.07721e-07	69.9555	0.974229	-5.88274	4.03527e-09	7
WBSCR22	WBSCR22_17	-5.72972	2.69654e-08	73.1268	0.915259	-6.26021	3.8445e-10	4
SFPQ	SFPQ_13	-5.72469	1.39947e-07	71.9792	0.9611	-5.95639	2.57864e-09	7
VRK1	VRK1_579	-5.71094	1.79521e-10	137.65	0.800959	-7.13012	1.00283e-12	4
DDX21	DDX21_56	-5.6997	8.28427e-08	85.8835	0.942253	-6.04901	1.45738e-09	6
DMAP1	DMAP1_11	-5.68312	2.79568e-12	167.785	0.727413	-7.81278	5.59415e-15	4
DNA2	DNA2_128	-5.67809	2.97007e-07	70.0518	0.976928	-5.81219	6.16599e-09	4
ARID1A	ARID1A_9	-5.67729	3.79918e-08	61.0494	0.916047	-6.19759	5.7333e-10	1
HDAC3	HDAC3_51	-5.676	3.36738e-11	198.307	0.766593	-7.40419	1.31955e-13	5
SRSF1	SRSF1_9	-5.67505	1.51464e-08	100.386	0.890948	-6.36968	1.89425e-10	7
DNMT1	DNMT1_100	-5.67293	4.22587e-08	81.6791	0.918468	-6.17651	6.55338e-10	5
UHRF1	UHRF1_83	-5.66014	4.10418e-10	105.8	0.808848	-6.99777	2.60062e-12	7
RBX1	RBX1_1	-5.64889	1.64283e-08	239.987	0.889006	-6.35416	2.09565e-10	4
DYNC1H1	DYNC1H1_6	-5.64566	2.33096e-07	58.7234	0.963633	-5.85873	4.66425e-09	6
CHMP4B	CHMP4B_604	-5.63085	2.65509e-07	69.4999	0.96524	-5.83363	5.42351e-09	3
RCC1	RCC1_12	-5.62445	4.03031e-07	65.0285	0.977222	-5.75555	8.63589e-09	5
LAS1L	LAS1L_25	-5.62063	2.35861e-08	119.999	0.893658	-6.28946	3.18572e-10	6
FXN	FXN_24	-5.61804	1.51487e-10	129.904	0.783951	-7.16631	7.70442e-13	6
SFPQ	SFPQ_6	-5.60848	2.44855e-08	70.534	0.893229	-6.27888	3.4102e-10	7
FBL	FBL_41	-5.59634	4.37601e-09	90.0773	0.850664	-6.57879	4.74305e-11	5
DDX21	DDX21_55	-5.59526	2.32552e-08	71.9314	0.889179	-6.29261	3.12163e-10	6
CDK9	CDK9_6	-5.58561	3.37189e-08	101.529	0.898028	-6.21986	4.97603e-10	8
CIT	CIT_88	-5.58137	7.03037e-11	137.851	0.765382	-7.29226	3.04802e-13	5
EIF3A	EIF3A_3	-5.57785	2.01575e-09	101.524	0.830016	-6.72017	1.81508e-11	4
ZCCHC14	ZCCHC14_4	-5.56159	5.11176e-08	94.8521	0.90523	-6.14384	8.05505e-10	1
RPA1	RPA1_41	-5.54149	5.48777e-08	152.193	0.90423	-6.12841	8.87634e-10	7
EIF3A	EIF3A_4	-5.53786	2.80015e-09	91.1158	0.831622	-6.65911	2.75486e-11	4
RCC1	RCC1_137	-5.53634	2.10808e-08	115.392	0.877424	-6.30976	2.79461e-10	5
ENY2	ENY2_214	-5.5358	1.45946e-08	69.8357	0.868031	-6.37742	1.8009e-10	3
UBE2N	UBE2N_21	-5.52796	2.67871e-11	132.539	0.743122	-7.43884	1.01575e-13	2
ATXN7L3	ATXN7L3_11	-5.51962	1.24656e-09	119.294	0.810529	-6.8099	9.76679e-12	2
NAA30	NAA30_5	-5.51698	1.50019e-07	89.3647	0.928504	-5.9418	2.8191e-09	6
NUBP1	NUBP1_36	-5.50639	6.80069e-11	340.869	0.754368	-7.29934	2.89174e-13	6
RFC5	RFC5_4	-5.49905	1.2583e-07	197.076	0.92042	-5.97449	2.30804e-09	6
SFPQ	SFPQ_9	-5.49814	7.34564e-09	87.9891	0.846581	-6.49453	8.32922e-11	7
TTK	TTK_15	-5.49678	2.41111e-07	159.361	0.939232	-5.85242	4.84473e-09	4
EXOSC4	EXOSC4_65	-5.4865	5.13653e-08	103.621	0.893242	-6.14223	8.13691e-10	5
AURKB	AURKB_3	-5.4776	1.1204e-08	94.079	0.852805	-6.42304	1.33581e-10	5
PCNA	PCNA_10	-5.47752	6.72657e-08	79.8601	0.899083	-6.09234	1.11273e-09	6
DDX18	DDX18_1	-5.47476	4.15171e-07	134.209	0.952233	-5.74939	8.95673e-09	5
MCRS1	MCRS1_7	-5.46087	7.72869e-07	60.3413	0.969244	-5.63416	1.75916e-08	7
RUVBL2	RUVBL2_95	-5.45539	1.48752e-07	109.852	0.917766	-5.9442	2.77809e-09	6
INO80	INO80_28	-5.44434	1.51564e-10	132.014	0.760382	-7.16001	8.0674e-13	6
RMI1	RMI1_15	-5.43633	1.48752e-07	57.4937	0.914555	-5.94423	2.77753e-09	5
HCFC1	HCFC1_36	-5.43427	7.01051e-07	159.023	0.961226	-5.65348	1.57231e-08	5
MCM2	MCM2_96	-5.41933	3.94199e-07	83.4335	0.940647	-5.76128	8.34806e-09	5
OGT	OGT_39	-5.40312	8.6578e-07	99.2369	0.962879	-5.61142	2.00673e-08	4
SF3B3	SF3B3_76	-5.40111	1.13345e-06	58.4498	0.971372	-5.56029	2.69329e-08	10
RCC1	RCC1_3	-5.39154	1.23471e-06	59.8025	0.972799	-5.54229	2.98538e-08	5
DNA2	DNA2_126	-5.38918	1.25058e-06	51.0628	0.972978	-5.53885	3.0446e-08	4
TWISTNB	TWISTNB_1050	-5.38462	7.47803e-08	109.447	0.886955	-6.07091	1.2719e-09	2
TRAIP	TRAIP_4	-5.37778	1.33874e-09	87.4026	0.791251	-6.79655	1.07153e-11	4
CHEK1	CHEK1_11	-5.3725	9.76683e-10	97.185	0.783813	-6.85431	7.16593e-12	8
KANSL3	KANSL3_1285	-5.3395	1.74617e-06	49.8142	0.975197	-5.4753	4.3676e-08	2
HCFC1	HCFC1_27	-5.33053	1.50019e-07	134.079	0.897192	-5.94135	2.82678e-09	5
EIF3A	EIF3A_7	-5.32674	1.67434e-08	204.145	0.838826	-6.35024	2.14982e-10	4
MCRS1	MCRS1_22	-5.32323	6.92684e-08	83.7154	0.874773	-6.08527	1.16294e-09	7
SMARCB1	SMARCB1_12	-5.32094	2.70348e-08	120.805	0.850139	-6.2589	3.87693e-10	3
CHAF1B	CHAF1B_6	-5.32024	1.71912e-09	232.173	0.787827	-6.75305	1.44765e-11	4
DNMT1	DNMT1_161	-5.31588	2.84445e-06	58.6857	0.988179	-5.37947	7.47041e-08	5
SUPT4H1	SUPT4H1_8	-5.30333	5.62631e-07	57.4124	0.931542	-5.69306	1.24779e-08	4
PELP1	PELP1_18	-5.29928	3.60066e-08	76.373	0.853772	-6.20691	5.4037e-10	6
TONSL	TONSL_13	-5.29717	2.66578e-08	130.298	0.8458	-6.26292	3.77841e-10	9
CDK1	CDK1_39	-5.29485	8.22872e-07	68.0417	0.941795	-5.62208	1.88669e-08	6
WBSCR22	WBSCR22_12	-5.29304	1.03308e-06	62.2736	0.949073	-5.57706	2.44618e-08	4
BRCA1	BRCA1_29	-5.27163	3.52431e-08	161.573	0.848616	-6.21203	5.23034e-10	3
POLR2A	POLR2A_2	-5.2658	3.85727e-08	72.6604	0.850098	-6.19434	5.85312e-10	6
AURKB	AURKB_39	-5.25111	3.93555e-06	53.5423	0.988595	-5.3117	1.0861e-07	5
NSL1	NSL1_149	-5.24749	1.14208e-06	92.269	0.944181	-5.55771	2.73332e-08	3
METTL16	METTL16_13	-5.24324	1.57144e-07	97.1061	0.883846	-5.9323	2.98723e-09	6
SRSF3	SRSF3_11	-5.243	6.88113e-07	109.752	0.926659	-5.65796	1.53182e-08	6
ZNF676	ZNF676_102	-5.24102	1.98856e-06	42.3755	0.961572	-5.45047	5.02362e-08	1
CUL3	CUL3_49	-5.23017	3.27742e-06	53.6161	0.97741	-5.35106	8.74417e-08	4
PRMT5	PRMT5_33	-5.22309	8.65728e-12	173.238	0.685784	-7.61622	2.61205e-14	5
EFTUD2	EFTUD2_8	-5.22279	2.16702e-06	49.129	0.961133	-5.434	5.51061e-08	4
MASTL	MASTL_9	-5.2221	3.95988e-08	116.091	0.843725	-6.18934	6.04183e-10	6
TAF5	TAF5_44	-5.21735	3.84676e-06	81.096	0.981164	-5.31751	1.05197e-07	7
CUL3	CUL3_28	-5.21213	8.88075e-07	140.686	0.929675	-5.6064	2.06581e-08	4
SMARCB1	SMARCB1_8	-5.21135	1.47841e-06	71.6732	0.9462	-5.50766	3.63625e-08	3
ZNHIT1	ZNHIT1_2	-5.20321	1.51564e-10	164.781	0.726739	-7.15967	8.08743e-13	1
TAF5	TAF5_17	-5.20208	8.22872e-07	69.9283	0.925231	-5.62247	1.88249e-08	7
POLR2J	POLR2J_190	-5.18596	9.74778e-10	166.212	0.756388	-6.85622	7.07067e-12	4
FXN	FXN_5	-5.18537	2.53783e-07	107.095	0.887522	-5.84252	5.14167e-09	6
SF3B3	SF3B3_89	-5.18477	4.01679e-07	135.944	0.900638	-5.75678	8.57343e-09	10
KAT5	KAT5_21	-5.18048	1.52987e-07	92.2829	0.872514	-5.93742	2.89545e-09	6
PHF5A	PHF5A_24	-5.17501	9.14378e-09	105.973	0.801311	-6.45818	1.05968e-10	5
SF3B3	SF3B3_10	-5.17113	2.99378e-06	47.7415	0.963126	-5.36911	7.91252e-08	10
PMF1	PMF1_1063	-5.16858	2.42175e-06	58.3785	0.955157	-5.41123	6.25931e-08	2
SUPV3L1	SUPV3L1_3	-5.16533	9.22461e-10	132.083	0.752196	-6.867	6.55638e-12	3
METTL16	METTL16_54	-5.15496	2.92518e-06	65.7782	0.959266	-5.37386	7.70682e-08	6
TTK	TTK_33	-5.15459	2.91756e-08	143.17	0.825368	-6.2452	4.23258e-10	4
RBBP5	RBBP5_107	-5.1535	3.80449e-07	183.122	0.893372	-5.7686	7.99343e-09	2
CHEK1	CHEK1_28	-5.13999	5.92597e-06	82.8035	0.98388	-5.22421	1.74904e-07	8
PPP4C	PPP4C_13	-5.13498	1.63676e-06	69.4549	0.935787	-5.48734	4.0803e-08	5
HINFP	HINFP_7	-5.13035	9.84639e-08	118.451	0.852596	-6.01732	1.77324e-09	4
RBX1	RBX1_539	-5.12574	4.51365e-08	145.662	0.831393	-6.16525	7.03729e-10	4
DDX46	DDX46_6	-5.12512	5.86156e-06	50.1919	0.980491	-5.2271	1.72191e-07	4
LIN9	LIN9_13	-5.11697	8.57855e-07	62.8932	0.911526	-5.61363	1.98121e-08	1
SNW1	SNW1_16	-5.11222	8.53516e-06	50.7976	0.992759	-5.14951	2.61164e-07	3
AURKA	AURKA_25	-5.11066	2.28253e-06	52.3625	0.942308	-5.42356	5.84238e-08	8
SF3B3	SF3B3_46	-5.10458	7.60346e-06	97.0553	0.986638	-5.17371	2.29486e-07	10
NAA30	NAA30_12	-5.09284	2.07491e-06	84.9862	0.935784	-5.44232	5.25908e-08	6
NSL1	NSL1_152	-5.08356	1.0039e-05	50.7739	0.993771	-5.11542	3.13038e-07	3
PCNA	PCNA_5	-5.07632	3.96431e-06	68.2201	0.956124	-5.30927	1.10065e-07	6
BIRC3	BIRC3_37	-5.07478	7.65013e-08	111.063	0.836745	-6.06491	1.32031e-09	1
SS18L2	SS18L2_1	-5.06865	2.15761e-07	112.888	0.86264	-5.87575	4.20945e-09	3
KMT2A	KMT2A_27	-5.06775	7.0284e-07	152.848	0.896566	-5.65241	1.58218e-08	3
EXOSC5	EXOSC5_43	-5.0642	6.96143e-07	241.923	0.895474	-5.65533	1.5555e-08	3
SUPT4H1	SUPT4H1_14	-5.06092	3.53123e-07	59.3934	0.875316	-5.78182	7.38985e-09	4
RUVBL1	RUVBL1_74	-5.05754	8.54024e-09	104.068	0.78174	-6.4696	9.82619e-11	10
MCRS1	MCRS1_1	-5.05087	1.26129e-06	50.0998	0.912341	-5.53616	3.09171e-08	7
RUVBL1	RUVBL1_30	-5.04809	1.57752e-06	106.472	0.918762	-5.49444	3.91948e-08	10
CDK9	CDK9_27	-5.02049	1.10616e-05	73.0998	0.985556	-5.09407	3.50459e-07	8
RFC5	RFC5_7	-5.01438	2.46849e-10	125.568	0.70835	-7.07895	1.45247e-12	6
EXOSC2	EXOSC2_371	-5.00423	2.40898e-09	147.78	0.74858	-6.68497	2.30977e-11	2
PRPF31	PRPF31_26	-5.00063	2.40496e-09	194.14	0.747871	-6.68649	2.28586e-11	6
H3F3A	H3F3A_139	-4.99376	3.59104e-06	85.6428	0.936521	-5.33224	9.70065e-08	1
TAF5	TAF5_21	-4.97992	3.44215e-06	114.619	0.932387	-5.34105	9.24105e-08	7
CHAF1B	CHAF1B_8	-4.97976	5.25965e-07	53.1142	0.872747	-5.70584	1.1577e-08	4
DYNC1I2	DYNC1I2_10	-4.97503	3.91298e-07	123.058	0.863243	-5.76319	8.254e-09	3
MCM6	MCM6_17	-4.96906	3.94951e-06	57.8802	0.935705	-5.3105	1.09325e-07	6
PRMT1	PRMT1_9	-4.96609	3.70481e-06	114.851	0.93242	-5.32602	1.00389e-07	3
PKM	PKM_147	-4.95738	4.1973e-07	104.703	0.862644	-5.74673	9.0987e-09	7
WDR5	WDR5_3	-4.95275	3.21886e-09	117.469	0.746499	-6.63464	3.25292e-11	2
MCM6	MCM6_28	-4.94807	1.02407e-05	54.4169	0.968187	-5.11066	3.21036e-07	6
ATR	ATR_135	-4.94473	1.14208e-06	215.423	0.889799	-5.55714	2.74236e-08	7
EXOSC8	EXOSC8_14	-4.94421	3.02591e-06	95.7794	0.921291	-5.36662	8.02268e-08	3
NAA20	NAA20_7	-4.9372	1.73087e-05	60.374	0.987605	-4.99916	5.75802e-07	3
CHORDC1	CHORDC1_10	-4.93542	4.08234e-09	183.955	0.7485	-6.59375	4.2886e-11	3
KAT5	KAT5_15	-4.92523	3.7353e-06	80.5026	0.925105	-5.32397	1.01527e-07	6
ASH2L	ASH2L_16	-4.92025	2.37678e-08	157.088	0.782686	-6.28636	3.2499e-10	6
YY1	YY1_530	-4.91904	2.93489e-07	106.552	0.84589	-5.81522	6.05532e-09	3
TAF10	TAF10_6	-4.91288	1.97794e-05	63.6162	0.988413	-4.97048	6.67889e-07	2
SRCAP	SRCAP_109	-4.91288	4.54451e-07	102.464	0.857004	-5.73262	9.88925e-09	7
PHF23	PHF23_3	-4.90882	9.37524e-06	41.5768	0.956916	-5.12983	2.89996e-07	3
NCL	NCL_30	-4.89935	2.59487e-05	46.5517	0.998241	-4.90798	9.20175e-07	6
WDR77	WDR77_1	-4.89673	1.41806e-09	136.575	0.72167	-6.78527	1.15866e-11	2
AURKB	AURKB_72	-4.88875	2.27884e-05	81.1291	0.990082	-4.93772	7.90393e-07	5
RUVBL1	RUVBL1_22	-4.88262	1.26401e-08	102.503	0.762731	-6.40149	1.53864e-10	10
NAA10	NAA10_9	-4.88222	8.7966e-06	60.2742	0.949295	-5.143	2.70388e-07	8
BARD1	BARD1_20	-4.8743	1.27696e-08	255.065	0.761741	-6.3989	1.56505e-10	9
MCM6	MCM6_45	-4.86706	3.08524e-05	47.9485	0.99969	-4.86857	1.1241e-06	6
AURKB	AURKB_9	-4.86572	1.69583e-05	48.5807	0.972446	-5.00359	5.62731e-07	5
ZNF716	ZNF716_244	-4.8645	2.00815e-08	107.177	0.769913	-6.31825	2.64539e-10	1
SFPQ	SFPQ_34	-4.86079	6.15028e-06	93.4093	0.932006	-5.2154	1.83418e-07	7
CTR9	CTR9_18	-4.85664	1.67331e-05	46.092	0.969945	-5.00713	5.52469e-07	4
CLNS1A	CLNS1A_515	-4.8435	2.38925e-10	228.227	0.683278	-7.08862	1.35458e-12	1
EXOSC5	EXOSC5_35	-4.83148	1.20962e-05	37.4704	0.952088	-5.07462	3.8828e-07	3
PPP4C	PPP4C_10	-4.82978	8.2761e-08	136.474	0.79832	-6.04994	1.44904e-09	5
EFTUD2	EFTUD2_10	-4.82625	4.62499e-06	120.05	0.914625	-5.27675	1.31493e-07	4
POLR2J	POLR2J_192	-4.81241	3.94206e-05	43.2555	0.999659	-4.81405	1.47901e-06	4
NCL	NCL_32	-4.8086	9.40262e-06	92.6602	0.937664	-5.12827	2.92411e-07	6
UHRF1	UHRF1_106	-4.80409	2.2932e-07	123.857	0.819415	-5.86283	4.55045e-09	7
SIN3A	SIN3A_20	-4.79245	3.51631e-10	172.689	0.682381	-7.02313	2.16948e-12	4
SF3B3	SF3B3_62	-4.78101	1.59093e-05	34.4032	0.952806	-5.01782	5.22618e-07	10
POLR1A	POLR1A_319	-4.77925	4.30635e-06	195.095	0.903111	-5.29198	1.20997e-07	7
HSCB	HSCB_3	-4.77612	2.45272e-07	92.4154	0.816586	-5.84888	4.9488e-09	6
SMC1A	SMC1A_63	-4.76917	2.93489e-07	147.41	0.820169	-5.81486	6.06847e-09	4
HJURP	HJURP_72	-4.76495	4.11301e-05	48.327	0.991732	-4.80468	1.55001e-06	2
CDK9	CDK9_1	-4.75866	3.55083e-05	124.633	0.983599	-4.838	1.3115e-06	8
DDX21	DDX21_52	-4.73604	5.08581e-05	78.117	0.995192	-4.75892	1.9463e-06	6
PCNA	PCNA_39	-4.72939	2.05469e-07	198.489	0.8036	-5.88526	3.97439e-09	6
EXOSC8	EXOSC8_5	-4.72395	4.791e-06	70.5984	0.896428	-5.26975	1.36612e-07	3
VRK1	VRK1_578	-4.72391	2.39829e-08	119.25	0.751846	-6.28308	3.3193e-10	4
POLA1	POLA1_2	-4.71832	2.19183e-07	111.079	0.803622	-5.87131	4.32354e-09	3
KAT8	KAT8_3	-4.71775	1.42693e-11	172.649	0.625832	-7.53837	4.7588e-14	6
CDK7	CDK7_27	-4.7113	6.5309e-05	41.5046	1.00187	-4.70249	2.57011e-06	2
RPS6KA3	RPS6KA3_32	-4.70258	3.87991e-06	54.804	0.884802	-5.31484	1.06751e-07	1
PHF5A	PHF5A_25	-4.66419	8.16206e-05	40.3527	1.00271	-4.6516	3.29368e-06	5
POLR1C	POLR1C_6	-4.6484	3.53866e-05	59.0493	0.960586	-4.83913	1.30406e-06	7
POLR1A	POLR1A_186	-4.6312	5.50332e-08	163.656	0.75585	-6.12714	8.94737e-10	7
SMC3	SMC3_20	-4.62487	1.47926e-05	151.385	0.918863	-5.03325	4.82232e-07	4
HIST1H2BD	HIST1H2BD_21	-4.61621	4.38015e-06	51.7463	0.872994	-5.28779	1.23801e-07	2
SRSF1	SRSF1_22	-4.60932	1.41291e-05	47.1283	0.913912	-5.04351	4.57071e-07	7
PKM	PKM_89	-4.609	9.15533e-10	150.037	0.670871	-6.87018	6.41194e-12	7
SUPT16H	SUPT16H_26	-4.60554	3.82553e-05	166.011	0.955235	-4.82137	1.42572e-06	4
DNA2	DNA2_127	-4.60088	0.000107308	39.1739	1.00387	-4.58313	4.58075e-06	4
NAA10	NAA10_16	-4.59666	4.10418e-10	240.197	0.656822	-6.99834	2.59021e-12	8
PRMT5	PRMT5_41	-4.59007	2.74379e-07	70.8757	0.787662	-5.82746	5.62759e-09	5
NCL	NCL_4	-4.58811	2.97761e-05	73.035	0.940689	-4.8774	1.07496e-06	6
DDX56	DDX56_16	-4.58656	0.000114093	38.9938	1.00415	-4.5676	4.93352e-06	7
HCFC1	HCFC1_37	-4.58627	8.01218e-08	188.683	0.75732	-6.05592	1.39615e-09	5
DR1	DR1_9	-4.58195	3.80185e-06	86.6538	0.861236	-5.3202	1.03652e-07	3
NAA30	NAA30_9	-4.57352	5.20368e-08	144.131	0.744953	-6.13934	8.28667e-10	6
POLR1C	POLR1C_8	-4.5674	2.59487e-05	140.502	0.930741	-4.90728	9.23495e-07	7
KTI12	KTI12_12	-4.56402	4.10447e-06	69.715	0.860837	-5.30184	1.1464e-07	3
NIPBL	NIPBL_355	-4.56347	5.29088e-06	93.4461	0.869339	-5.24936	1.5263e-07	3
AURKA	AURKA_26	-4.56108	4.49893e-05	62.0654	0.95313	-4.78537	1.7067e-06	8
POLR2A	POLR2A_3	-4.55516	0.000114093	38.1067	0.997291	-4.56753	4.93503e-06	6
METTL3	METTL3_31	-4.5496	6.20561e-06	124.744	0.87273	-5.21307	1.85744e-07	6
CTCF	CTCF_9	-4.54737	1.72651e-08	254.126	0.716851	-6.34353	2.24559e-10	6
DDX54	DDX54_26	-4.54258	0.000124186	72.4217	0.998626	-4.54883	5.39444e-06	7
TONSL	TONSL_3	-4.54254	6.81383e-05	43.9435	0.967947	-4.69296	2.69281e-06	9
PPP2CA	PPP2CA_7	-4.53976	1.38998e-05	91.0182	0.899384	-5.04763	4.47334e-07	4
INO80	INO80_32	-4.53484	1.13137e-05	137.374	0.891228	-5.08831	3.61277e-07	6
MIS18BP1	MIS18BP1_1	-4.524	2.34063e-05	54.2343	0.917268	-4.93203	8.13776e-07	2
HDAC3	HDAC3_5	-4.52328	7.66144e-08	227.521	0.745936	-6.06389	1.32865e-09	5
MCRS1	MCRS1_15	-4.51828	5.79516e-05	215.015	0.955219	-4.7301	2.24415e-06	7
RPA1	RPA1_1	-4.51551	5.79516e-05	66.5302	0.954769	-4.72942	2.25158e-06	7
TFAM	TFAM_11	-4.50029	5.09445e-08	99.6782	0.732323	-6.14522	7.98529e-10	4
AURKA	AURKA_35	-4.4928	8.48557e-06	41.279	0.872199	-5.15112	2.58939e-07	8
TRRAP	TRRAP_154	-4.48586	2.08489e-05	89.1063	0.90474	-4.95817	7.11592e-07	6
BARD1	BARD1_17	-4.48361	4.84362e-07	210.159	0.783779	-5.7205	1.06209e-08	9
SRCAP	SRCAP_55	-4.47488	2.47212e-05	150.297	0.909711	-4.91902	8.69797e-07	7
CENPA	CENPA_16	-4.47335	3.45359e-06	164.25	0.837723	-5.33988	9.30056e-08	7
SS18L2	SS18L2_3	-4.46753	0.000177266	97.8295	1.00093	-4.46337	8.06788e-06	3
SF3B1	SF3B1_733	-4.46683	8.87353e-05	56.5451	0.964736	-4.63011	3.65476e-06	3
DDX46	DDX46_10	-4.45177	1.14386e-05	134.3	0.875346	-5.08573	3.66218e-07	4
POLR1A	POLR1A_269	-4.44279	0.00019427	90.5356	1.00059	-4.44015	8.98949e-06	7
BRCA1	BRCA1_12	-4.42012	3.05736e-05	78.7306	0.907385	-4.87127	1.10885e-06	3
DDX46	DDX46_5	-4.41925	2.31786e-07	139.838	0.754092	-5.86036	4.61871e-09	4
PCNA	PCNA_33	-4.41862	1.17596e-06	77.9238	0.795943	-5.55142	2.83352e-08	6
YEATS4	YEATS4_5	-4.4151	0.000215192	34.6051	1.00002	-4.415	1.01011e-05	1
CDC6	CDC6_17	-4.40765	0.000223167	50.5182	1.00055	-4.40521	1.05679e-05	3
RCC1	RCC1_141	-4.40552	1.53928e-05	136.652	0.876782	-5.02464	5.04367e-07	5
PELP1	PELP1_39	-4.4034	2.39396e-05	131.029	0.893783	-4.9267	8.36308e-07	6
CUL3	CUL3_29	-4.38561	9.22461e-10	218.559	0.638767	-6.86575	6.61428e-12	4
HCFC1	HCFC1_6	-4.38294	2.59487e-05	65.6863	0.893247	-4.90675	9.25968e-07	5
NAA10	NAA10_6	-4.37795	0.000186531	47.412	0.983709	-4.45045	8.56915e-06	8
HUWE1	HUWE1_183	-4.37507	3.53866e-05	154.12	0.904071	-4.8393	1.30297e-06	6
USP17L11	USP17L11_800	-4.36134	1.26086e-06	107.526	0.787697	-5.53682	3.08013e-08	1
METTL3	METTL3_28	-4.36103	4.99005e-06	83.3145	0.82882	-5.26173	1.42704e-07	6
OGT	OGT_20	-4.35612	4.6565e-05	38.0262	0.911786	-4.77757	1.77424e-06	4
METTL16	METTL16_14	-4.35351	0.000281522	49.2035	1.00167	-4.34625	1.38484e-05	6
PRPF31	PRPF31_5	-4.35316	5.32482e-06	129.597	0.829629	-5.24712	1.54497e-07	6
SRSF3	SRSF3_6	-4.34896	0.000295306	124.37	1.00356	-4.33352	1.46742e-05	6
TRAIP	TRAIP_1	-4.34356	3.00547e-05	99.7819	0.890967	-4.8751	1.08752e-06	4
RAD51	RAD51_39	-4.34338	0.000247203	91.6644	0.992251	-4.3773	1.2016e-05	4
ATRX	ATRX_14	-4.34191	0.000124428	51.6064	0.954766	-4.54762	5.4257e-06	8
DPPA3	DPPA3_1215	-4.32851	0.000242635	35.7394	0.987598	-4.38286	1.1713e-05	1
SS18L2	SS18L2_4	-4.32828	5.35924e-06	96.2029	0.825158	-5.2454	1.55943e-07	3
PRMT5	PRMT5_60	-4.32305	0.00020209	35.9759	0.97592	-4.42972	9.43556e-06	5
FXN	FXN_18	-4.31154	5.7526e-08	321.556	0.704678	-6.11846	9.44858e-10	6
DMAP1	DMAP1_18	-4.30705	2.19183e-07	164.811	0.73361	-5.87103	4.33102e-09	4
TAF2	TAF2_1163	-4.30671	4.63707e-05	105.294	0.901202	-4.77885	1.76297e-06	3
MAP3K7	MAP3K7_15	-4.3016	8.84214e-08	166.447	0.712453	-6.03774	1.56289e-09	2
TAF6	TAF6_26	-4.29773	0.000283052	71.7004	0.989291	-4.34425	1.39753e-05	4
BRD4	BRD4_8	-4.29436	0.000223167	31.2005	0.974839	-4.4052	1.05685e-05	2
CHEK1	CHEK1_31	-4.29042	5.28514e-05	51.4281	0.903194	-4.75028	2.03139e-06	8
CDK1	CDK1_60	-4.28919	0.000291165	23.8573	0.988976	-4.337	1.44441e-05	6
RUVBL1	RUVBL1_23	-4.28895	2.19518e-05	48.415	0.867245	-4.94548	7.59548e-07	10
RPA1	RPA1_40	-4.28702	0.000402917	34.0573	1.00851	-4.25083	2.12981e-05	7
APEX2	APEX2_17	-4.28404	0.000235135	27.6882	0.975427	-4.39196	1.12333e-05	2
NUBP1	NUBP1_22	-4.28335	0.00023721	57.4792	0.975779	-4.38967	1.13522e-05	6
NSUN4	NSUN4_46	-4.281	2.58888e-07	115.073	0.733234	-5.83852	5.26669e-09	5
SF3B3	SF3B3_56	-4.27441	0.000227916	55.2084	0.971484	-4.39987	1.08314e-05	10
ZNF626	ZNF626_1220	-4.27377	8.85132e-08	107.363	0.707952	-6.03681	1.5719e-09	3
AURKA	AURKA_9	-4.27325	0.000388739	51.7031	1.00322	-4.25955	2.04838e-05	8
ACTL6A	ACTL6A_30	-4.26966	5.86156e-06	162.679	0.816886	-5.22675	1.72514e-07	4
SRSF1	SRSF1_21	-4.26231	9.55503e-07	75.2474	0.76232	-5.59124	2.25452e-08	7
MCM2	MCM2_136	-4.2466	6.72284e-10	172.876	0.613736	-6.91926	4.54019e-12	5
POLA1	POLA1_4	-4.21758	0.000320649	63.3297	0.978421	-4.3106	1.62811e-05	3
CENPA	CENPA_13	-4.21709	0.000494144	40.7088	1.004	-4.2003	2.66559e-05	7
ALG13	ALG13_460	-4.20557	0.000436793	110.53	0.993837	-4.23165	2.3198e-05	4
SUPT16H	SUPT16H_19	-4.20553	9.79338e-05	47.2082	0.913242	-4.60506	4.12344e-06	4
CHEK1	CHEK1_18	-4.20385	0.000566714	33.0002	1.00942	-4.16464	3.11849e-05	8
UHRF1	UHRF1_56	-4.20116	2.04878e-05	137.02	0.846549	-4.96269	6.95225e-07	7
CHD4	CHD4_192	-4.19112	8.67595e-05	70.1118	0.903868	-4.63687	3.53722e-06	3
LEO1	LEO1_44	-4.19101	3.67886e-05	46.397	0.867774	-4.82961	1.36799e-06	1
SUPT6H	SUPT6H_572	-4.18572	0.000254013	66.2709	0.957695	-4.37062	1.23893e-05	2
CENPC	CENPC_2	-4.18235	0.00038921	30.6638	0.982019	-4.25893	2.05411e-05	2
NSD1	NSD1_5	-4.17847	0.000135261	221.714	0.922807	-4.528	5.95444e-06	3
RUVBL1	RUVBL1_29	-4.17659	1.67417e-05	120.028	0.834226	-5.00655	5.54149e-07	10
DDX18	DDX18_10	-4.17261	0.000607129	85.3084	1.00655	-4.14545	3.3915e-05	5
CENPA	CENPA_3	-4.17114	0.000503675	40.0713	0.994413	-4.19458	2.73381e-05	7
TONSL	TONSL_27	-4.15361	2.163e-05	159.672	0.839151	-4.94977	7.43001e-07	9
HINFP	HINFP_9	-4.15224	1.76165e-05	64.4718	0.831394	-4.99432	5.90448e-07	4
KANSL1	KANSL1_909	-4.14554	7.57239e-08	175.914	0.683257	-6.06733	1.30058e-09	2
HIRA	HIRA_33	-4.14476	0.000141344	37.7729	0.91749	-4.51749	6.25762e-06	5
ENY2	ENY2_215	-4.14358	8.08623e-05	180.972	0.890173	-4.65481	3.24285e-06	3
FBL	FBL_61	-4.12857	0.000226019	92.5475	0.937872	-4.40207	1.07224e-05	5
EXOSC4	EXOSC4_34	-4.12413	2.65141e-06	116.419	0.764682	-5.39326	6.91923e-08	5
HIST2H3A	HIST2H3A_198	-4.12409	3.17887e-05	84.1226	0.848193	-4.8622	1.16087e-06	1
HIST1H1T	HIST1H1T_17	-4.11331	0.000511702	35.4993	0.981709	-4.18995	2.79017e-05	1
NAA30	NAA30_15	-4.11079	0.000191782	98.1245	0.925081	-4.4437	8.84237e-06	6
RCC1	RCC1_20	-4.1102	0.000615777	81.5544	0.992681	-4.1405	3.46548e-05	5
HIST1H2BC	HIST1H2BC_13	-4.10924	0.00076727	79.2052	1.00618	-4.08399	4.4268e-05	1
SF3B1	SF3B1_735	-4.10697	0.00057903	39.6494	0.987807	-4.15766	3.21522e-05	3
DNMT1	DNMT1_29	-4.10648	0.000131527	116.995	0.905565	-4.53471	5.76815e-06	5
PHF5A	PHF5A_20	-4.09804	1.72651e-08	167.378	0.64597	-6.34401	2.23853e-10	5
UBTF	UBTF_14	-4.09672	0.000449928	69.2062	0.969885	-4.22393	2.40081e-05	2
ACTB	ACTB_9	-4.08275	0.000250552	54.6829	0.933416	-4.37399	1.21996e-05	4
DDX18	DDX18_9	-4.07938	5.54446e-08	123.7	0.666006	-6.12514	9.06048e-10	5
TOP2A	TOP2A_11	-4.07606	1.74899e-06	96.9402	0.744564	-5.47443	4.38924e-08	8
PPP2CA	PPP2CA_5	-4.07303	0.000750912	31.1538	0.995851	-4.09	4.31364e-05	4
CHD4	CHD4_66	-4.07063	9.2606e-07	187.092	0.727153	-5.59804	2.16788e-08	3
RAD21	RAD21_16	-4.07022	1.98613e-05	87.7047	0.81909	-4.9692	6.7231e-07	4
NPM1	NPM1_815	-4.06363	0.000102187	175.369	0.884443	-4.59456	4.3366e-06	3
PKM	PKM_27	-4.06145	0.000532254	55.472	0.971485	-4.18066	2.90667e-05	7
EXOSC4	EXOSC4_36	-4.05974	0.000230442	186.725	0.923356	-4.39672	1.09899e-05	5
ASH2L	ASH2L_1	-4.05955	2.37818e-06	86.6042	0.749679	-5.41506	6.12687e-08	6
SUPT4H1	SUPT4H1_13	-4.05874	0.000283052	151.257	0.934343	-4.34395	1.39945e-05	4
ZNF506	ZNF506_5	-4.05485	0.000177266	40.9981	0.90848	-4.46333	8.06962e-06	1
BARD1	BARD1_3	-4.05153	0.000965319	33.9127	1.00701	-4.02331	5.73848e-05	9
DNMT1	DNMT1_49	-4.05045	0.000854779	95.3909	0.99884	-4.05516	5.01008e-05	5
TAF7	TAF7_30	-4.0437	0.000174904	79.1052	0.905161	-4.46738	7.91837e-06	2
SRCAP	SRCAP_58	-4.0403	0.000587964	57.213	0.972671	-4.15382	3.26973e-05	7
GTF3C4	GTF3C4_76	-4.03086	6.01837e-06	125.627	0.772074	-5.22082	1.78133e-07	1
POLR2A	POLR2A_6	-4.016	0.000110611	85.3881	0.877629	-4.57597	4.74019e-06	6
TOP2A	TOP2A_44	-4.01573	0.000274914	80.1741	0.922688	-4.3522	1.34775e-05	8
WDR5	WDR5_9	-4.01509	0.000812158	55.537	0.986808	-4.06876	4.72642e-05	2
OGT	OGT_10	-4.01185	2.19518e-05	81.707	0.81119	-4.94563	7.58968e-07	4
FBL	FBL_54	-4.00641	0.00119573	30.4308	1.01084	-3.96345	7.38734e-05	5
SURF6	SURF6_52	-3.99816	1.76433e-06	177.194	0.730619	-5.47229	4.44245e-08	3
SYVN1	SYVN1_808	-3.99466	0.000114093	74.3428	0.874378	-4.56857	4.91059e-06	2
TAF5L	TAF5L_52	-3.99447	0.000228193	75.3834	0.907994	-4.39923	1.08636e-05	2
HDAC3	HDAC3_37	-3.98844	9.39804e-06	116.845	0.777645	-5.12887	2.91485e-07	5
DEK	DEK_3	-3.98627	0.000175697	65.3247	0.892579	-4.46602	7.96891e-06	1
ACTB	ACTB_126	-3.98547	0.00034097	44.9181	0.928141	-4.29404	1.75451e-05	4
HIST1H2AH	HIST1H2AH_20	-3.98508	0.000608116	26.047	0.961548	-4.14444	3.40642e-05	1
HIST1H2BL	HIST1H2BL_3	-3.98096	0.000155026	37.6829	0.885466	-4.49589	6.92794e-06	1
RUVBL2	RUVBL2_7	-3.97497	0.000573506	139.825	0.955275	-4.16107	3.16753e-05	6
EXOSC2	EXOSC2_369	-3.94742	0.00030218	130.571	0.912279	-4.32698	1.51166e-05	2
ATR	ATR_112	-3.94702	8.92873e-05	159.108	0.85286	-4.62799	3.69239e-06	7
HUWE1	HUWE1_68	-3.94368	3.8772e-06	91.929	0.741917	-5.31552	1.06353e-07	6
TWISTNB	TWISTNB_1051	-3.9377	0.00116432	20.8009	0.991349	-3.97206	7.12533e-05	2
NEK6	NEK6_41	-3.93285	1.63306e-05	85.3815	0.784639	-5.01231	5.37817e-07	1
TRAIP	TRAIP_3	-3.92958	1.23592e-06	101.699	0.709116	-5.54152	2.99861e-08	4
DDX21	DDX21_74	-3.92925	0.000340549	152.634	0.914899	-4.29473	1.74903e-05	6
SMARCE1	SMARCE1_517	-3.92287	0.000195427	179.644	0.883831	-4.43849	9.05931e-06	1
EXOSC3	EXOSC3_158	-3.92099	3.33601e-06	162.138	0.733267	-5.34729	8.92828e-08	3
SRCAP	SRCAP_77	-3.91512	0.000361426	113.204	0.914886	-4.27936	1.87433e-05	7
SAP18	SAP18_17	-3.90772	0.000425905	167.844	0.922059	-4.23803	2.25488e-05	3
SKP1	SKP1_9	-3.90552	0.00119541	66.1875	0.985288	-3.96384	7.3754e-05	2
TOP2A	TOP2A_73	-3.90058	0.000576153	34.8408	0.937834	-4.15914	3.19445e-05	8
ZNF678	ZNF678_5	-3.89883	9.68405e-05	49.0373	0.846134	-4.60781	4.06934e-06	1
WDR77	WDR77_377	-3.891	0.000745998	50.4821	0.95091	-4.09186	4.27919e-05	2
POLR1C	POLR1C_52	-3.88935	7.62538e-05	161.869	0.833087	-4.6686	3.0326e-06	7
SKP1	SKP1_10	-3.88921	0.00138244	76.3539	0.991488	-3.9226	8.75983e-05	2
EXOSC6	EXOSC6_24	-3.88842	0.00177765	34.1954	1.00885	-3.85432	0.00011605	5
MAP3K7	MAP3K7_1	-3.88818	0.000186302	81.1393	0.873533	-4.4511	8.54309e-06	2
RFC5	RFC5_6	-3.88524	7.36002e-07	128.822	0.68848	-5.64321	1.6691e-08	6
RNF113A	RNF113A_2	-3.88197	0.00181668	37.7347	1.00889	-3.84776	0.000119203	4
RPA1	RPA1_30	-3.87504	0.000196532	193.705	0.873445	-4.4365	9.14329e-06	7
SUDS3	SUDS3_802	-3.86784	8.35428e-06	199.77	0.750299	-5.15507	2.5354e-07	1
SRSF1	SRSF1_17	-3.86245	7.26493e-07	99.6691	0.684094	-5.64608	1.64148e-08	7
PCNA	PCNA_54	-3.86234	0.000876937	138.523	0.954093	-4.04817	5.16189e-05	6
NAA30	NAA30_14	-3.85591	1.09459e-05	83.3381	0.756497	-5.09706	3.44969e-07	6
CDC73	CDC73_9	-3.84862	2.45969e-05	91.5433	0.782166	-4.92047	8.63373e-07	4
VRK1	VRK1_577	-3.84765	2.4042e-05	136.832	0.781186	-4.9254	8.41892e-07	4
AURKA	AURKA_52	-3.84378	0.000545716	73.5061	0.920824	-4.17428	2.98929e-05	8
NSD1	NSD1_48	-3.8381	0.000144591	118.597	0.850664	-4.51188	6.42545e-06	3
KANSL2	KANSL2_1041	-3.82755	0.000830541	89.7223	0.942002	-4.06321	4.84032e-05	2
KDM1A	KDM1A_28	-3.82637	2.34198e-05	54.0231	0.775911	-4.93145	8.16198e-07	1
DIDO1	DIDO1_31	-3.82166	3.33144e-07	120.119	0.659785	-5.79227	6.94397e-09	1
CBX6	CBX6_12	-3.81965	5.22057e-06	71.0425	0.727225	-5.25236	1.50167e-07	1
RMI1	RMI1_4	-3.81901	0.00127423	132.418	0.967896	-3.94568	7.95729e-05	5
ELP3	ELP3_57	-3.81446	2.13123e-05	95.481	0.770112	-4.95312	7.30312e-07	4
RAD21	RAD21_32	-3.81434	0.00228628	37.6946	1.00951	-3.77841	0.000157832	4
NPM1	NPM1_814	-3.81268	0.0023045	21.5848	1.00976	-3.77583	0.000159474	3
TAF5	TAF5_58	-3.80428	0.00114495	147.078	0.956641	-3.9767	6.98769e-05	7
CENPA	CENPA_11	-3.79947	5.79266e-06	114.547	0.726477	-5.22999	1.6952e-07	7
TLK2	TLK2_17	-3.79683	0.00012428	73.2824	0.834785	-4.54827	5.40887e-06	3
ATR	ATR_80	-3.78944	0.00128923	136.333	0.961317	-3.94192	8.0832e-05	7
NUBP1	NUBP1_28	-3.78183	1.02293e-08	253.22	0.587429	-6.43794	1.21107e-10	6
SPOP	SPOP_15	-3.77189	3.98377e-07	171.425	0.654975	-5.75883	8.46976e-09	3
SUPV3L1	SUPV3L1_6	-3.76945	2.18303e-07	122.505	0.641817	-5.8731	4.27725e-09	3
HCFC1	HCFC1_23	-3.76793	0.00244874	107.224	1.00312	-3.75619	0.000172518	5
LAS1L	LAS1L_20	-3.76228	0.000129426	178.206	0.828968	-4.53851	5.66521e-06	6
POLR2A	POLR2A_5	-3.75891	0.000966449	42.7858	0.934421	-4.02271	5.75325e-05	6
TRAIP	TRAIP_5	-3.75735	4.38015e-06	137.131	0.710548	-5.28796	1.23686e-07	4
USP36	USP36_44	-3.75682	0.000467196	134.703	0.891503	-4.21403	2.50854e-05	5
SMN2	SMN2_349	-3.75351	0.00208196	59.9604	0.985923	-3.80711	0.000140603	2
MCM2	MCM2_100	-3.74856	0.000921354	61.3552	0.92895	-4.03527	5.45407e-05	5
BARD1	BARD1_22	-3.74359	4.15171e-07	223.937	0.651147	-5.74923	8.96525e-09	9
CTR9	CTR9_3	-3.74355	0.00024245	102.524	0.854027	-4.38341	1.16838e-05	4
KDM4A	KDM4A_7	-3.7327	8.67595e-05	72.7606	0.804972	-4.63706	3.53395e-06	1
POLR2A	POLR2A_4	-3.7289	0.00288144	26.4164	1.00504	-3.71021	0.000207087	6
TRRAP	TRRAP_95	-3.72732	0.0015842	88.6096	0.959278	-3.88555	0.0001021	6
CDC73	CDC73_1	-3.72255	2.08489e-05	159.871	0.750837	-4.95787	7.12693e-07	4
EXOSC7	EXOSC7_1	-3.71735	6.57412e-05	220.709	0.790807	-4.70071	2.59259e-06	3
DNMT1	DNMT1_135	-3.70933	0.00176942	169.614	0.962019	-3.85577	0.000115365	5
ZNF92	ZNF92_718	-3.70534	0.00121591	27.3283	0.935973	-3.95881	7.53226e-05	2
TLK2	TLK2_7	-3.6907	6.77089e-06	76.8863	0.710248	-5.19636	2.03228e-07	3
TTF2	TTF2_57	-3.6855	0.000573506	57.1251	0.885816	-4.16057	3.17456e-05	6
CUL1	CUL1_11	-3.68543	2.59487e-05	266.101	0.751089	-4.90678	9.2585e-07	2
RUVBL2	RUVBL2_22	-3.68269	1.57236e-06	144.111	0.670115	-5.49561	3.89355e-08	6
SFPQ	SFPQ_10	-3.68143	0.00338969	25.6659	1.0059	-3.65984	0.000252375	7
CUL3	CUL3_5	-3.67949	0.00138287	89.7553	0.938116	-3.92221	8.77409e-05	4
UHRF1	UHRF1_73	-3.67492	0.00188276	71.2829	0.957803	-3.83682	0.000124638	7
DDX54	DDX54_64	-3.66691	0.000185586	208.416	0.823597	-4.45232	8.49481e-06	7
SRSF1	SRSF1_16	-3.6665	0.00157749	68.8107	0.943299	-3.88689	0.000101536	7
CTR9	CTR9_11	-3.6632	0.00379787	25.8973	1.01089	-3.62375	0.000290366	4
ATR	ATR_69	-3.6622	0.00276238	106.295	0.984074	-3.72147	0.00019807	7
SF3B3	SF3B3_95	-3.65802	0.00118244	89.739	0.921866	-3.96806	7.24605e-05	10
RAD21	RAD21_8	-3.64431	0.00219421	149.142	0.961218	-3.79135	0.00014983	4
CMTR1	CMTR1_41	-3.6411	0.000640549	132.552	0.881675	-4.12975	3.63159e-05	4
EIF3A	EIF3A_1	-3.63856	0.0037046	57.4048	1.00184	-3.63186	0.000281382	4
MYBBP1A	MYBBP1A_123	-3.63507	0.00369085	49.955	1.00054	-3.63311	0.00028003	5
TRIM43	TRIM43_1059	-3.63493	0.00378914	31.4474	1.00284	-3.62462	0.000289383	2
NOC2L	NOC2L_31	-3.63223	0.00190017	269.012	0.947312	-3.83425	0.000125949	4
TOP2A	TOP2A_40	-3.6279	3.58536e-08	239.635	0.584348	-6.20845	5.35084e-10	8
TONSL	TONSL_4	-3.61439	3.14655e-06	153.339	0.674452	-5.35899	8.36876e-08	9
ACTR6	ACTR6_2	-3.60997	0.000441912	93.7649	0.853759	-4.22833	2.35436e-05	3
AURKA	AURKA_2	-3.60928	0.00454131	39.9169	1.01125	-3.56912	0.000358186	8
PHF5A	PHF5A_22	-3.60859	6.45132e-05	196.35	0.766899	-4.70542	2.53341e-06	5
RNF113A	RNF113A_7	-3.60667	8.87353e-05	120.723	0.778939	-4.63023	3.65252e-06	4
DYNC1H1	DYNC1H1_9	-3.60533	0.000978764	82.4352	0.897083	-4.01895	5.84583e-05	6
CDK1	CDK1_20	-3.5965	0.00469133	49.3839	1.01103	-3.55728	0.000374712	6
PRMT1	PRMT1_17	-3.59609	0.00315653	141.107	0.976645	-3.68209	0.000231332	3
BAP1	BAP1_13	-3.58416	0.000242197	155.88	0.817554	-4.38401	1.16515e-05	4
KMT2A	KMT2A_73	-3.58361	0.000362474	74.4335	0.837613	-4.27836	1.88279e-05	3
AURKB	AURKB_20	-3.58003	0.000345304	85.6259	0.834464	-4.29022	1.78496e-05	5
RAD51	RAD51_19	-3.5742	0.00222708	95.8586	0.943908	-3.78659	0.000152726	4
UBTF	UBTF_9	-3.57333	0.000221755	82.9339	0.810767	-4.40734	1.04647e-05	2
ACTL6A	ACTL6A_60	-3.57327	0.00502787	19.0578	1.01092	-3.53466	0.0004083	4
TOP2A	TOP2A_129	-3.57055	0.000359051	169.183	0.834011	-4.28118	1.85902e-05	8
SMC3	SMC3_14	-3.56516	2.19209e-06	166.654	0.656403	-5.43136	5.59264e-08	4
SETD8	SETD8_251	-3.56109	0.00492537	137.57	1.00554	-3.54146	0.000397922	1
TRRAP	TRRAP_83	-3.54865	6.24793e-05	78.4286	0.753047	-4.71239	2.44833e-06	6
KAT5	KAT5_48	-3.54197	0.00445146	69.9932	0.990711	-3.57518	0.000349986	6
POLR1C	POLR1C_17	-3.53763	8.16206e-05	77.8936	0.760452	-4.65201	3.28719e-06	7
TRRAP	TRRAP_106	-3.52999	1.40243e-05	129.155	0.699641	-5.04543	4.52509e-07	6
POLR1C	POLR1C_63	-3.5238	0.000487317	118.802	0.838242	-4.2038	2.6247e-05	7
DDX54	DDX54_6	-3.52109	0.000135456	150.522	0.777816	-4.5269	5.98565e-06	7
KTI12	KTI12_77	-3.51936	8.67595e-05	68.7609	0.758985	-4.63693	3.53629e-06	3
NAA20	NAA20_10	-3.51777	8.11297e-05	162.354	0.755908	-4.6537	3.26034e-06	3
CDK1	CDK1_36	-3.51775	0.00483529	57.824	0.991791	-3.54687	0.000389839	6
MYBBP1A	MYBBP1A_24	-3.51189	8.36164e-07	212.391	0.625037	-5.61869	1.92414e-08	5
NUBP1	NUBP1_2	-3.50773	0.00307168	213.945	0.950257	-3.69135	0.000223064	6
SUPT4H1	SUPT4H1_11	-3.50471	0.00024375	57.8069	0.79989	-4.38149	1.17871e-05	4
SRSF3	SRSF3_9	-3.50216	0.00266701	151.369	0.938539	-3.7315	0.000190342	6
TONSL	TONSL_14	-3.49727	0.00454131	173.417	0.979804	-3.56935	0.000357862	9
POLR2A	POLR2A_10	-3.49679	0.000980208	131.946	0.870268	-4.01806	5.86784e-05	6
NASP	NASP_5	-3.49225	5.53421e-05	109.449	0.73675	-4.74008	2.13635e-06	2
NSUN4	NSUN4_58	-3.48771	0.000100432	210.616	0.758365	-4.59899	4.24539e-06	5
CENPC	CENPC_6	-3.48673	0.00527178	43.6953	0.99036	-3.52067	0.000430454	2
DNAJC2	DNAJC2_22	-3.47879	0.00121923	65.1228	0.879175	-3.95688	7.59352e-05	1
MASTL	MASTL_15	-3.47425	0.000570271	164.341	0.834583	-4.16286	3.14281e-05	6
ATRX	ATRX_8	-3.47168	0.000151993	94.4751	0.771332	-4.50089	6.76708e-06	8
PELP1	PELP1_57	-3.47096	0.00473349	66.2789	0.976681	-3.55383	0.000379658	6
PPP2CA	PPP2CA_32	-3.47028	0.00692113	32.4441	1.01175	-3.42999	0.000603594	4
POLR1C	POLR1C_77	-3.4701	0.0058232	57.5382	0.994614	-3.48889	0.000485024	7
ZNF195	ZNF195_18	-3.46876	0.00689503	18.6868	1.01092	-3.43128	0.000600742	1
SATB1	SATB1_14	-3.4631	0.000373577	66.3624	0.811127	-4.2695	1.95914e-05	1
CENPA	CENPA_1	-3.44981	0.0033261	127.779	0.940923	-3.66641	0.000245977	7
SF3B3	SF3B3_5	-3.44555	0.00598189	52.4661	0.990453	-3.47877	0.000503728	10
SMARCB1	SMARCB1_41	-3.44179	1.73172e-05	194.939	0.688553	-4.99858	5.77528e-07	3
SYVN1	SYVN1_1	-3.43042	0.00741165	82.9203	1.00665	-3.40774	0.000655023	2
WBSCR22	WBSCR22_5	-3.42907	0.00386615	97.1208	0.947951	-3.61735	0.000297633	4
CDK9	CDK9_8	-3.42467	0.00164095	162.325	0.883475	-3.87636	0.000106031	8
DR1	DR1_4	-3.42326	0.0032028	50.4383	0.930719	-3.67809	0.000234989	3
PKM	PKM_76	-3.41963	0.00348513	77.2015	0.936487	-3.65155	0.000260657	7
TAF8	TAF8_15	-3.41616	9.2606e-07	160.714	0.610257	-5.5979	2.16961e-08	4
ATRX	ATRX_53	-3.41144	9.01034e-05	76.6872	0.737499	-4.62568	3.73365e-06	8
BARD1	BARD1_2	-3.40967	0.00121923	98.906	0.861606	-3.95734	7.57886e-05	9
METTL16	METTL16_53	-3.39919	0.00475097	187.004	0.95682	-3.55259	0.000381456	6
PRDM6	PRDM6_34	-3.39339	0.00814618	23.298	1.00516	-3.37597	0.00073556	1
CIT	CIT_107	-3.39255	0.000757694	138.046	0.829964	-4.08758	4.35892e-05	5
DMAP1	DMAP1_24	-3.38324	0.000591078	249.645	0.81486	-4.15192	3.29691e-05	4
CHMP4B	CHMP4B_603	-3.38134	0.0042979	200.987	0.943141	-3.58519	0.000336838	3
KAT8	KAT8_6	-3.38033	0.00016734	155.009	0.754806	-4.47841	7.52013e-06	6
DDB1	DDB1_70	-3.3757	0.00837989	83.7518	1.00261	-3.36691	0.000760156	4
PRMT5	PRMT5_40	-3.35512	0.0057353	101.754	0.960318	-3.49376	0.000476268	5
BRD4	BRD4_16	-3.35383	0.00929356	68.1438	1.00672	-3.33145	0.000863959	2
SMC3	SMC3_18	-3.35264	0.007668	70.4873	0.987267	-3.39588	0.000684072	4
CHEK1	CHEK1_14	-3.3419	0.00975313	22.3672	1.00789	-3.31574	0.000914	8
HIRA	HIRA_73	-3.34119	1.90184e-05	118.575	0.671116	-4.97856	6.40606e-07	5
RMI1	RMI1_1	-3.33919	0.00031505	84.1765	0.773687	-4.31595	1.58917e-05	5
NAA40	NAA40_4	-3.33405	0.00570701	18.5463	0.953855	-3.49535	0.000473443	1
SUPT5H	SUPT5H_38	-3.3293	0.00833274	106.227	0.988298	-3.36872	0.000755185	5
HIRA	HIRA_71	-3.32483	0.00342375	85.9354	0.909171	-3.65699	0.000255197	5
HDAC3	HDAC3_6	-3.32056	0.00688881	222.545	0.967443	-3.4323	0.000598478	5
CIT	CIT_100	-3.31713	0.00658671	199.947	0.962457	-3.44653	0.000567838	5
BPTF	BPTF_28	-3.31029	0.00109738	109.367	0.830113	-3.98776	6.66992e-05	1
USP36	USP36_8	-3.30051	0.000259996	205.7	0.756103	-4.36516	1.27028e-05	5
PRDM10	PRDM10_2	-3.29602	2.83926e-05	168.875	0.674416	-4.88723	1.02265e-06	1
BRDT	BRDT_4	-3.29492	0.00469949	39.3952	0.92651	-3.55628	0.000376147	1
ZNF138	ZNF138_332	-3.29104	0.00405126	121.099	0.913381	-3.60314	0.000314397	2
TAF5	TAF5_31	-3.28672	0.000555059	82.7171	0.788169	-4.17007	3.0451e-05	7
ATRX	ATRX_27	-3.27959	0.000430759	291.971	0.774377	-4.23513	2.28417e-05	8
LAS1L	LAS1L_2	-3.27905	0.00119296	257.241	0.827053	-3.96475	7.34743e-05	6
RUVBL1	RUVBL1_72	-3.27722	0.00015326	129.226	0.728479	-4.49872	6.83625e-06	10
CMTR1	CMTR1_46	-3.27372	0.000324822	94.7645	0.760027	-4.30738	1.652e-05	4
SNW1	SNW1_14	-3.2722	0.00105333	50.8311	0.818232	-3.9991	6.35827e-05	3
PARG	PARG_32	-3.27052	5.1705e-06	127.9	0.622404	-5.25466	1.48295e-07	3
APOBEC4	APOBEC4_17	-3.27026	9.58824e-05	81.011	0.70934	-4.61029	4.02108e-06	1
PRPF31	PRPF31_23	-3.26867	0.00191733	141.309	0.85326	-3.8308	0.000127726	6
NAT10	NAT10_17	-3.26726	2.53574e-05	140.909	0.665007	-4.91311	8.9641e-07	5
RAD21	RAD21_20	-3.26708	0.0118444	21.6562	1.0067	-3.24532	0.00117318	4
MCRS1	MCRS1_18	-3.2593	0.000102716	223.215	0.709611	-4.59308	4.36761e-06	7
NAT10	NAT10_18	-3.2536	1.11167e-05	201.872	0.638884	-5.09263	3.53132e-07	5
PAF1	PAF1_11	-3.2512	0.00109173	122.695	0.814855	-3.98992	6.60969e-05	1
PRMT5	PRMT5_65	-3.2506	0.000706438	201.457	0.791704	-4.10583	4.02871e-05	5
INO80	INO80_39	-3.24871	0.00321705	131.346	0.883742	-3.67609	0.00023684	6
SMC1A	SMC1A_240	-3.24852	0.0123774	21.6404	1.00636	-3.22799	0.00124661	4
NAA50	NAA50_7	-3.2484	0.000837326	144.81	0.799908	-4.06097	4.88685e-05	2
EXOSC5	EXOSC5_18	-3.2473	0.00360842	185.237	0.892169	-3.63978	0.000272873	3
TOP2A	TOP2A_62	-3.24361	0.000162185	79.6503	0.723135	-4.48548	7.27493e-06	8
RFWD3	RFWD3_13	-3.2422	0.000170304	88.9781	0.724633	-4.47426	7.66751e-06	1
BRAP	BRAP_5	-3.23885	0.000365135	95.7054	0.757446	-4.27601	1.9027e-05	2
DMAP1	DMAP1_14	-3.22463	0.00907749	98.7076	0.965245	-3.34074	0.000835547	4
UBP1	UBP1_5	-3.22307	0.000721271	83.83	0.786048	-4.10035	4.12533e-05	3
CHORDC1	CHORDC1_7	-3.21439	0.0143242	31.9268	1.01177	-3.177	0.00148807	3
ELP3	ELP3_63	-3.21375	9.35024e-05	92.8781	0.696043	-4.61717	3.89009e-06	4
POLA1	POLA1_9	-3.21367	0.00309272	76.0525	0.87128	-3.68845	0.000225624	3
POLR1A	POLR1A_308	-3.21158	0.0128315	145.51	0.998767	-3.21554	0.00130198	7
RNF40	RNF40_4	-3.20848	0.00327534	111.933	0.873957	-3.67121	0.000241404	3
TAF7	TAF7_15	-3.20619	0.00495175	161.881	0.905761	-3.53978	0.000400467	2
RMI1	RMI1_7	-3.20597	0.00855252	65.4428	0.954226	-3.35976	0.000780095	5
RAD51	RAD51_18	-3.19869	0.00608645	68.556	0.921116	-3.47262	0.000515397	4
SRSF1	SRSF1_12	-3.19794	0.0134174	208.331	0.999833	-3.19848	0.00138156	7
TRIM7	TRIM7_79	-3.19643	0.0021611	45.6774	0.842178	-3.79543	0.000147389	1
ZNF92	ZNF92_720	-3.19085	0.000306154	67.9647	0.737985	-4.32374	1.53409e-05	2
ALG13	ALG13_457	-3.18737	0.0152439	20.9949	1.01057	-3.15403	0.0016103	4
KAT5	KAT5_30	-3.18575	0.00174683	103.011	0.825356	-3.85985	0.000113455	6
ZNF626	ZNF626_1219	-3.18199	0.0155725	21.9856	1.01167	-3.14528	0.0016593	3
WBSCR22	WBSCR22_16	-3.17187	0.0160316	34.8101	1.01178	-3.13494	0.00171891	4
CMTR1	CMTR1_53	-3.16715	0.00477121	117.512	0.891922	-3.55093	0.000383877	4
SURF6	SURF6_67	-3.16112	0.00235875	270.241	0.83882	-3.76853	0.000164212	3
CHD4	CHD4_236	-3.15889	4.40265e-05	130.308	0.659454	-4.79016	1.6665e-06	3
FAM175A	FAM175A_896	-3.15793	0.00266701	42.1629	0.846268	-3.7316	0.000190267	1
ELP2	ELP2_20	-3.15778	4.68258e-05	224.921	0.661174	-4.77601	1.78808e-06	3
DNA2	DNA2_125	-3.15708	0.0159815	32.0103	1.00667	-3.13617	0.00171169	4
RAD51	RAD51_56	-3.14625	0.0131054	247.711	0.981233	-3.20642	0.00134398	4
HUWE1	HUWE1_134	-3.14124	0.00848516	119.302	0.93421	-3.36245	0.000772536	6
HSCB	HSCB_2	-3.14075	0.0117623	146.261	0.966946	-3.24811	0.00116174	6
CDK2	CDK2_29	-3.13692	0.0114784	54.6013	0.962807	-3.2581	0.00112161	5
HINFP	HINFP_1	-3.12909	0.0174374	70.9549	1.00887	-3.10158	0.00192489	4
SAT1	SAT1_8	-3.12877	0.0010114	59.3261	0.780302	-4.00969	6.07988e-05	1
CIT	CIT_139	-3.12773	6.18534e-05	113.295	0.663315	-4.71531	2.41349e-06	5
HIST1H2BB	HIST1H2BB_25	-3.12515	0.000803055	55.9499	0.767525	-4.07172	4.66674e-05	2
MYBBP1A	MYBBP1A_60	-3.12459	0.000766382	115.626	0.764968	-4.0846	4.41529e-05	5
PHF5A	PHF5A_21	-3.11697	0.00119296	133.76	0.786191	-3.96465	7.35034e-05	5
TAF5	TAF5_26	-3.1133	0.00345388	111.033	0.851921	-3.65445	0.000257731	7
HSCB	HSCB_9	-3.11188	0.00143057	237.75	0.795246	-3.9131	9.11199e-05	6
SMN2	SMN2_352	-3.11164	0.0118852	82.9911	0.959167	-3.2441	0.00117822	2
BRCA1	BRCA1_26	-3.10404	0.00464771	113.558	0.87192	-3.56001	0.00037084	3
SF3B1	SF3B1_734	-3.10367	0.0161662	42.706	0.991233	-3.13112	0.00174143	3
DYNC1H1	DYNC1H1_5	-3.09915	0.000108143	177.014	0.676509	-4.5811	4.62543e-06	6
INPPL1	INPPL1_67	-3.09443	0.0106953	33.6858	0.942576	-3.28295	0.00102726	1
METTL5	METTL5_3	-3.09115	0.000653192	58.8895	0.749447	-4.12458	3.71416e-05	2
SUPT5H	SUPT5H_16	-3.08943	0.0189199	84.1922	1.00532	-3.07307	0.00211867	5
AURKA	AURKA_24	-3.07591	0.0138415	83.0013	0.964741	-3.18832	0.001431	8
MASTL	MASTL_38	-3.07357	0.0165133	85.2375	0.984082	-3.12328	0.00178846	6
MCM6	MCM6_20	-3.07161	0.020591	85.2808	1.00952	-3.04264	0.00234512	6
PELP1	PELP1_37	-3.06214	0.0033563	137.006	0.835912	-3.66323	0.00024905	6
RNF40	RNF40_7	-3.06101	0.00381141	118.671	0.845024	-3.6224	0.000291886	3
PKM	PKM_44	-3.06001	0.0135522	72.6835	0.957642	-3.19536	0.00139658	7
RPA1	RPA1_49	-3.05946	0.0215101	112.526	1.01136	-3.02508	0.00248566	7
NPM1	NPM1_816	-3.05769	0.00926709	42.6049	0.917472	-3.33274	0.000859952	3
ATR	ATR_78	-3.05475	0.000207491	184.015	0.690611	-4.42326	9.72234e-06	7
USP17L10	USP17L10_81	-3.0536	0.00740928	44.9366	0.895987	-3.40809	0.000654196	1
VPS72	VPS72_73	-3.05356	0.00232232	119.536	0.809257	-3.77329	0.000161109	1
PELP1	PELP1_12	-3.05348	0.00751414	100.154	0.897299	-3.40297	0.000666587	6
PHF14	PHF14_18	-3.05167	0.0068905	68.9184	0.889253	-3.43172	0.000599773	1
SND1	SND1_25	-3.0507	0.018567	13.9044	0.990617	-3.0796	0.00207281	1
CHD1L	CHD1L_17	-3.05054	0.00367308	55.476	0.839231	-3.63492	0.000278068	1
USP17L25	USP17L25_669	-3.04819	0.000532722	119.285	0.729212	-4.18011	2.91367e-05	1
NASP	NASP_616	-3.04759	0.00636104	48.4998	0.881241	-3.45829	0.00054361	2
OGT	OGT_7	-3.04693	0.00184284	147.337	0.792785	-3.84332	0.000121381	4
SOS2	SOS2_64	-3.04541	9.41749e-05	101.328	0.659913	-4.61487	3.93345e-06	3
ERCC6L	ERCC6L_60	-3.04094	1.44802e-05	221.887	0.603621	-5.03783	4.70842e-07	4
CDK2	CDK2_80	-3.03392	2.53378e-05	215.145	0.617438	-4.91373	8.93603e-07	5
NAA30	NAA30_13	-3.02956	0.0123253	84.1836	0.937918	-3.23009	0.00123753	6
TONSL	TONSL_35	-3.02792	0.018484	130.418	0.98265	-3.08138	0.00206045	9
DDX46	DDX46_7	-3.01813	0.0224789	24.19	1.00329	-3.00825	0.00262757	4
USP17L21	USP17L21_1229	-3.01785	0.0164046	79.7833	0.965431	-3.12591	0.00177259	1
TAF8	TAF8_8	-3.01657	0.0211727	71.2767	0.995326	-3.03073	0.00243961	4
RNF20	RNF20_1271	-3.01593	3.25967e-05	143.23	0.620973	-4.85678	1.19309e-06	1
TTF2	TTF2_68	-3.00764	0.00377341	87.4693	0.82947	-3.62598	0.000287866	6
METTL3	METTL3_5	-2.99966	0.00900624	140.2	0.897248	-3.34318	0.000828238	6
CHAF1B	CHAF1B_12	-2.99964	0.00335769	160.745	0.818937	-3.66284	0.000249433	4
KAT8	KAT8_46	-2.99068	0.0217121	88.875	0.989839	-3.02138	0.00251624	6
TONSL	TONSL_1	-2.98635	0.00916603	64.9657	0.894843	-3.33729	0.000845989	9
HUWE1	HUWE1_46	-2.98312	0.0051216	197.732	0.845324	-3.52896	0.000417192	6
DPY30	DPY30_544	-2.97406	0.00197106	147.242	0.778097	-3.82222	0.000132255	1
TFAM	TFAM_13	-2.97186	0.00652044	123.91	0.861397	-3.45004	0.000560495	4
USP36	USP36_21	-2.97081	0.00122965	223.536	0.751244	-3.95453	7.66866e-05	5
HIST2H3C	HIST2H3C_1135	-2.97071	0.00641269	45.6772	0.859749	-3.45533	0.000549629	1
PELP1	PELP1_17	-2.96724	0.000132194	103.119	0.654551	-4.53324	5.80844e-06	6
UBP1	UBP1_37	-2.96551	0.000499472	74.3558	0.70655	-4.19717	2.70266e-05	3
NIPBL	NIPBL_354	-2.96446	0.000934642	133.177	0.735311	-4.03157	5.54053e-05	3
FBXL19	FBXL19_24	-2.9637	0.00019427	110.215	0.667426	-4.44049	8.97541e-06	1
CENPA	CENPA_14	-2.95431	0.0251865	116.455	0.997009	-2.96317	0.00304489	7
USP36	USP36_47	-2.95424	0.0160705	261.061	0.942779	-3.13354	0.0017271	5
SIRT7	SIRT7_1	-2.95388	0.00603298	30.9331	0.849798	-3.47598	0.000508996	1
BTAF1	BTAF1_30	-2.95269	1.12872e-05	338.302	0.580181	-5.08925	3.59489e-07	1
UBP1	UBP1_26	-2.95051	0.000245465	130.074	0.673754	-4.37921	1.1911e-05	3
TRRAP	TRRAP_28	-2.95033	5.46437e-05	128.887	0.622026	-4.74309	2.10484e-06	6
Non	Non_Targeting_Ctrl_663	-2.94785	0.00382034	47.5941	0.814026	-3.62132	0.000293102	2
KAT8	KAT8_8	-2.94578	0.0261806	80.8617	0.999016	-2.94869	0.00319127	6
ARHGAP29	ARHGAP29_6	-2.9385	0.00147972	76.9606	0.752696	-3.90397	9.46258e-05	2
ELP3	ELP3_21	-2.93048	0.016887	94.7084	0.941413	-3.11285	0.00185287	4
EP400	EP400_47	-2.92777	0.00310047	322.492	0.794092	-3.68694	0.000226964	2
ELP2	ELP2_40	-2.92756	0.0161162	145.757	0.93465	-3.13225	0.0017347	3
ASH2L	ASH2L_28	-2.92747	1.42177e-05	268.141	0.580637	-5.04182	4.61122e-07	6
BRAP	BRAP_18	-2.92312	3.9406e-05	282.777	0.607141	-4.81457	1.47518e-06	2
ACIN1	ACIN1_11	-2.9198	0.00230759	125.493	0.773418	-3.7752	0.00015988	1
RB1	RB1_2	-2.9183	0.0281149	18.6365	0.998407	-2.92296	0.00346721	1
DR1	DR1_10	-2.91221	0.00678625	136.855	0.847212	-3.43741	0.000587305	3
EXOSC3	EXOSC3_159	-2.91163	0.000285602	153.388	0.670635	-4.34161	1.41444e-05	3
TRRAP	TRRAP_112	-2.90892	0.0145071	40.5737	0.91695	-3.17239	0.00151192	6
TAF8	TAF8_11	-2.90681	0.00408778	143.991	0.807466	-3.59991	0.000318325	4
SUPT3H	SUPT3H_2	-2.90465	0.000852594	112.277	0.716121	-4.05609	4.99017e-05	1
WDR82	WDR82_2	-2.90424	0.00598189	61.3264	0.834827	-3.47885	0.000503562	1
TAF10	TAF10_2	-2.89734	0.016064	254.165	0.924521	-3.13389	0.00172506	2
EXOSC1	EXOSC1_273	-2.89662	0.0293523	19.741	0.997425	-2.9041	0.0036831	2
DDB1	DDB1_14	-2.89658	0.00215831	91.0456	0.76293	-3.79666	0.000146659	4
DYNC1I2	DYNC1I2_2	-2.894	0.0325473	89.5729	1.01149	-2.86113	0.00422139	3
USH1G	USH1G_16	-2.89015	0.0105197	115.049	0.878774	-3.28884	0.00100602	1
ELP5	ELP5_930	-2.88886	9.28222e-06	241.634	0.562887	-5.13222	2.86345e-07	1
SURF6	SURF6_26	-2.88839	0.00402004	156.585	0.801075	-3.60565	0.000311374	3
TAF6	TAF6_17	-2.88815	3.06359e-05	208.173	0.592999	-4.87041	1.11366e-06	4
USP17L12	USP17L12_233	-2.88673	0.000508742	104.509	0.688691	-4.19161	2.76979e-05	1
SMYD1	SMYD1_11	-2.8814	2.82013e-05	158.075	0.589361	-4.88902	1.0134e-06	1
BARD1	BARD1_13	-2.87868	0.000375688	138.565	0.674499	-4.26789	1.97335e-05	9
WDHD1	WDHD1_11	-2.87825	0.0193951	103.511	0.939201	-3.06457	0.00217981	3
SFPQ	SFPQ_21	-2.87437	0.00916603	98.324	0.861224	-3.33754	0.000845242	7
RBBP7	RBBP7_11	-2.87187	0.0247862	57.6423	0.966677	-2.97086	0.00296963	2
METTL5	METTL5_8	-2.86827	0.00177819	148.863	0.744243	-3.85394	0.000116233	2
THAP11	THAP11_24	-2.86594	0.00192477	87.842	0.748377	-3.82954	0.000128382	1
SEC23IP	SEC23IP_27	-2.86354	0.0157859	26.5968	0.911911	-3.14015	0.00168862	1
DDX56	DDX56_17	-2.85767	4.46555e-06	216.188	0.540844	-5.28372	1.26587e-07	7
TTK	TTK_34	-2.8568	0.000186921	223.783	0.642035	-4.44961	8.60267e-06	4
TRIM5	TRIM5_7	-2.85639	0.0106011	48.1832	0.869148	-3.28642	0.00101468	1
NAA10	NAA10_15	-2.85381	0.00861931	61.2789	0.850079	-3.35711	0.000787624	8
EXOSC9	EXOSC9_29	-2.84301	0.011373	163.042	0.871768	-3.2612	0.00110943	2
HLCS	HLCS_21	-2.83898	0.000878111	137.514	0.701467	-4.0472	5.18345e-05	1
SUPT5H	SUPT5H_56	-2.83476	0.0300423	46.8428	0.97914	-2.89515	0.00378973	5
MASTL	MASTL_16	-2.83107	0.0338912	104.343	0.995692	-2.84332	0.00446457	6
SIRT5	SIRT5_5	-2.82857	0.0378991	13.5028	1.01148	-2.79648	0.00516634	1
L3MBTL3	L3MBTL3_2	-2.82812	0.000311661	98.1273	0.654854	-4.3187	1.56948e-05	2
METTL17	METTL17_10	-2.82239	0.000716699	81.9699	0.688027	-4.10215	4.0932e-05	1
MCM2	MCM2_112	-2.81983	0.0293523	85.3995	0.970476	-2.90561	0.00366539	5
ACTR6	ACTR6_16	-2.81198	0.031003	70.1968	0.975723	-2.88195	0.00395228	3
ACTB	ACTB_6	-2.80971	0.00455794	61.7431	0.787644	-3.56723	0.00036078	4
USP17L26	USP17L26_925	-2.8085	0.0354959	17.4766	0.994822	-2.82312	0.00475588	1
ELP3	ELP3_14	-2.8056	0.000621642	196.649	0.678067	-4.13765	3.50885e-05	4
SRCAP	SRCAP_18	-2.801	8.05528e-05	256.152	0.601587	-4.65603	3.22372e-06	7
HIST2H2BF	HIST2H2BF_309	-2.79901	0.000101769	151.456	0.609034	-4.59583	4.31036e-06	1
CHMP4B	CHMP4B_601	-2.79901	0.0223796	100.267	0.929828	-3.01024	0.00261039	3
E2F6	E2F6_14	-2.79551	0.0304048	58.3594	0.967326	-2.88994	0.0038532	1
NCL	NCL_31	-2.7927	8.91024e-05	236.658	0.603327	-4.62883	3.67731e-06	6
AURKA	AURKA_34	-2.7866	0.012173	114.878	0.861135	-3.23596	0.00121234	8
KAT2A	KAT2A_83	-2.78302	0.00758775	90.685	0.818524	-3.40004	0.000673749	2
ALG13	ALG13_459	-2.77847	0.0100867	73.2897	0.841104	-3.30336	0.00095535	4
TADA2A	TADA2A_19	-2.77657	1.51471e-05	220.071	0.552198	-5.02822	4.95053e-07	1
RNF111	RNF111_1	-2.77529	0.000608116	132.198	0.669706	-4.14405	3.41222e-05	1
DRAP1	DRAP1_12	-2.77358	0.0420551	16.3154	1.00711	-2.754	0.00588715	2
SRCAP	SRCAP_59	-2.77199	0.000329776	254.826	0.644208	-4.30294	1.68545e-05	7
ASXL1	ASXL1_1207	-2.76244	0.00374522	174.298	0.761321	-3.62848	0.000285092	1
RFC5	RFC5_10	-2.76184	0.0333805	76.7287	0.969074	-2.84998	0.00437225	6
TFAM	TFAM_6	-2.75828	0.0320385	80.1905	0.961921	-2.86747	0.0041377	4
RNF19A	RNF19A_4	-2.75824	0.033679	37.2071	0.969118	-2.84613	0.00442539	1
KANSL3	KANSL3_1287	-2.75765	0.0251923	148.35	0.930732	-2.96289	0.00304769	2
HIST1H2AK	HIST1H2AK_7	-2.75491	0.0444177	63.7069	1.00932	-2.72946	0.0063438	1
H2AFB3	H2AFB3_4	-2.75474	0.0360084	90.9673	0.977617	-2.81781	0.0048353	1
CMTR1	CMTR1_7	-2.75364	0.00957104	159.509	0.828939	-3.32189	0.000894095	4
NFRKB	NFRKB_318	-2.7515	0.00118476	77.7977	0.693551	-3.96727	7.27014e-05	1
NUBP1	NUBP1_9	-2.75043	0.0403524	17.848	0.992432	-2.7714	0.00558152	6
ZNF492	ZNF492_240	-2.74871	0.00794717	49.896	0.812319	-3.38378	0.000714941	1
EXOSC8	EXOSC8_8	-2.74744	0.00329126	125.041	0.748746	-3.66939	0.000243126	3
CTR9	CTR9_14	-2.74597	0.010379	46.6599	0.833727	-3.29361	0.000989098	4
BARD1	BARD1_11	-2.7457	0.0155819	163.251	0.873086	-3.14482	0.0016619	9
BAP1	BAP1_39	-2.74382	0.00822185	57.2876	0.813484	-3.37292	0.000743764	4
KMT2A	KMT2A_46	-2.74351	0.00034097	107.895	0.638956	-4.29374	1.75687e-05	3
HUWE1	HUWE1_150	-2.74323	0.015359	82.3336	0.870675	-3.15069	0.00162887	6
KANSL2	KANSL2_1042	-2.73887	0.0107413	215.772	0.834766	-3.28101	0.00103437	2
DNTTIP2	DNTTIP2_953	-2.73887	0.00983054	59.9601	0.826941	-3.31204	0.000926172	1
PHC2	PHC2_3	-2.73804	0.00821808	34.1183	0.811681	-3.3733	0.000742738	1
YY1	YY1_1	-2.7373	0.0444243	15.781	1.00296	-2.72922	0.00634845	3
ZFX	ZFX_11	-2.73586	0.0097711	69.6884	0.825363	-3.31473	0.000917314	1
RNF113A	RNF113A_5	-2.73121	5.94309e-05	219.934	0.578172	-4.72387	2.31401e-06	4
CDK9	CDK9_16	-2.72963	0.0436706	124.792	0.997732	-2.73583	0.00622229	8
ERCC6L	ERCC6L_77	-2.72807	0.000174904	160.958	0.610661	-4.46741	7.91717e-06	4
SOS2	SOS2_51	-2.72736	0.0250057	29.2562	0.919536	-2.96602	0.00301678	3
CHORDC1	CHORDC1_8	-2.72579	0.0481052	69.5157	1.012	-2.69348	0.00707099	3
HIRA	HIRA_21	-2.7253	0.0127329	165.407	0.846769	-3.21847	0.00128878	5
DDX54	DDX54_48	-2.72143	0.0130903	119.744	0.848593	-3.20699	0.00134133	7
SIN3A	SIN3A_32	-2.72075	0.0293523	77.3779	0.936585	-2.90496	0.00367298	4
ERCC6L	ERCC6L_15	-2.71843	0.00036754	208.498	0.636009	-4.27419	1.91829e-05	4
TTF2	TTF2_6	-2.71823	0.0117409	69.6125	0.836508	-3.2495	0.00115608	6
UHRF2	UHRF2_41	-2.71759	0.0350853	40.7007	0.96057	-2.82914	0.00466733	1
EXOSC1	EXOSC1_275	-2.71631	0.021146	236.415	0.896012	-3.03155	0.002433	2
USP17L27	USP17L27_1008	-2.71593	2.79192e-05	281.821	0.55524	-4.89145	1.00094e-06	1
TAF8	TAF8_9	-2.71575	0.0362207	66.6107	0.964933	-2.81444	0.00488621	4
SUPV3L1	SUPV3L1_5	-2.71567	0.000998533	90.8616	0.676712	-4.01304	5.99419e-05	3
TAF2	TAF2_1164	-2.71541	0.0176501	111.245	0.876571	-3.09777	0.00194984	3
ATAD2B	ATAD2B_5	-2.714	0.00101537	74.0336	0.677072	-4.00844	6.1122e-05	1
CHEK1	CHEK1_23	-2.70596	0.025003	75.6894	0.912114	-2.96669	0.00301021	8
CHAF1B	CHAF1B_27	-2.69762	0.0325473	115.502	0.943066	-2.86048	0.00423004	4
UHRF1	UHRF1_62	-2.69429	0.000878111	134.022	0.665691	-4.04736	5.1798e-05	7
STAG2	STAG2_9	-2.68525	0.00405126	80.3265	0.745266	-3.60308	0.000314468	2
CDC6	CDC6_2	-2.68512	0.0302082	104.711	0.928183	-2.89288	0.00381731	3
L3MBTL3	L3MBTL3_22	-2.68429	0.0449201	25.711	0.985121	-2.72484	0.00643333	2
RBX1	RBX1_3	-2.6829	0.0162967	158.836	0.85756	-3.12853	0.00175685	4
EXOSC5	EXOSC5_38	-2.67906	0.0512881	81.0794	1.00576	-2.66372	0.00772822	0
TCF7L2	TCF7L2_30	-2.67683	0.00224615	100.838	0.707404	-3.78402	0.000154313	1
SETSIP	SETSIP_430	-2.67405	0.00733536	151.349	0.783871	-3.41134	0.000646446	1
CDK1	CDK1_25	-2.66952	0.0521078	35.9944	1.00547	-2.65499	0.00793098	0
MCM6	MCM6_37	-2.66925	0.00222708	92.0312	0.704947	-3.78645	0.000152817	6
HIST1H2BH	HIST1H2BH_13	-2.66723	0.0073344	200.522	0.781806	-3.41163	0.00064575	1
SPOP	SPOP_42	-2.66695	0.0451219	131.545	0.979721	-2.72216	0.00648576	3
INTS12	INTS12_6	-2.6597	0.0458184	63.3858	0.979225	-2.71613	0.00660497	2
TBXAS1	TBXAS1_67	-2.65935	0.0436531	26.2741	0.971864	-2.73634	0.00621276	1
USP17L30	USP17L30_750	-2.65907	0.0168563	97.0384	0.854014	-3.11362	0.00184809	1
BARD1	BARD1_4	-2.65872	0.0233921	148.551	0.888029	-2.99396	0.00275384	9
SETD2	SETD2_22	-2.65856	0.00463005	159.112	0.74641	-3.56179	0.000368337	1
RNF40	RNF40_2	-2.65016	0.015088	95.308	0.838956	-3.15888	0.00158377	3
ENY2	ENY2_213	-2.64877	0.00920376	145.87	0.7942	-3.33515	0.000852541	3
TTF2	TTF2_78	-2.64766	0.0249983	91.3112	0.892379	-2.96697	0.00300755	6
KTI12	KTI12_136	-2.64656	0.0103181	146.4	0.80302	-3.29576	0.000981568	3
ATRX	ATRX_38	-2.64632	0.00626332	243.54	0.764055	-3.46351	0.000533171	8
NUBP1	NUBP1_37	-2.64323	0.0539962	57.4032	1.00167	-2.63882	0.00831958	0
FXN	FXN_15	-2.64246	0.00423971	96.694	0.736205	-3.5893	0.000331569	6
ZFX	ZFX_8	-2.64115	0.0518196	57.5443	0.993773	-2.6577	0.00786756	0
Non	Non_Targeting_Ctrl_801	-2.64078	0.0556236	21.8403	1.0063	-2.62425	0.00868401	0
PMF1	PMF1_1062	-2.64059	0.0490204	107.841	0.983736	-2.68425	0.00726925	2
EXOSC9	EXOSC9_21	-2.64032	0.0542432	139.541	1.00151	-2.63635	0.00838025	0
SMC1A	SMC1A_167	-2.63337	0.000180726	134.182	0.590602	-4.45879	8.24219e-06	4
MIS18BP1	MIS18BP1_3	-2.63326	0.0512236	71.069	0.988111	-2.66494	0.00770019	0
ZNF626	ZNF626_1217	-2.63305	0.0199674	132.924	0.862202	-3.05387	0.00225912	3
PHF23	PHF23_10	-2.63251	0.0011022	96.9726	0.660374	-3.9864	6.70841e-05	3
TRIM17	TRIM17_70	-2.63153	0.00613783	64.826	0.758364	-3.47001	0.000520441	1
ANKRD17	ANKRD17_102	-2.6307	0.0318498	24.0197	0.916702	-2.86975	0.00410803	1
HIST1H2BJ	HIST1H2BJ_6	-2.62931	0.0155089	132.775	0.835454	-3.14716	0.00164865	2
METTL1	METTL1_12	-2.62801	0.000309851	153.684	0.608234	-4.32072	1.5552e-05	2
PARG	PARG_24	-2.62501	0.0151354	90.3421	0.831478	-3.15704	0.0015938	3
RMI1	RMI1_2	-2.62404	0.00472332	145.399	0.738194	-3.55467	0.000378449	5
RUNX1T1	RUNX1T1_5	-2.61693	0.00743933	86.6445	0.768224	-3.40647	0.00065809	1
ELP6	ELP6_663	-2.61655	0.00111976	166.955	0.657041	-3.98232	6.82459e-05	1
NCL	NCL_28	-2.61572	0.0310406	56.1071	0.907936	-2.88095	0.00396483	6
YY1	YY1_529	-2.60751	0.000866327	177.248	0.643588	-4.05151	5.08873e-05	3
KAT8	KAT8_41	-2.59958	0.0569133	11.4591	0.994695	-2.61344	0.00896359	0
DDX56	DDX56_36	-2.59546	0.000319628	142.743	0.601962	-4.31167	1.62026e-05	7
USP17L4	USP17L4_729	-2.58979	0.0389081	110.083	0.929507	-2.78619	0.00533308	1
SAP18	SAP18_8	-2.5824	0.0117623	147.316	0.79507	-3.24802	0.00116211	3
H3F3B	H3F3B_11	-2.58174	0.00957104	173.97	0.777223	-3.32175	0.000894542	1
ALKBH8	ALKBH8_15	-2.58122	0.0025987	122.508	0.690204	-3.7398	0.000184167	1
HIST1H2AC	HIST1H2AC_36	-2.57732	0.0083869	77.8696	0.765653	-3.36617	0.000762192	2
SUPT6H	SUPT6H_570	-2.5734	0.0414239	180.95	0.932351	-2.76012	0.00577807	2
EXOSC5	EXOSC5_11	-2.57288	0.0648156	134.02	1.00805	-2.55235	0.0106999	0
NCL	NCL_48	-2.57149	0.0614757	74.3844	0.998451	-2.57548	0.0100102	0
BAP1	BAP1_48	-2.57138	7.67196e-05	379.142	0.550981	-4.66692	3.05753e-06	4
METTL3	METTL3_32	-2.57136	0.0188984	204.368	0.83658	-3.07366	0.00211452	6
SAP18	SAP18_24	-2.56985	0.065019	39.5614	1.00784	-2.54985	0.0107769	0
SUPT5H	SUPT5H_42	-2.56734	0.0585893	151.633	0.988637	-2.59685	0.00940828	0
EFTUD2	EFTUD2_5	-2.56569	0.021146	70.7929	0.846287	-3.0317	0.00243181	4
MIS18BP1	MIS18BP1_4	-2.56528	0.00717175	101.679	0.750205	-3.41944	0.000627496	2
ATRX	ATRX_12	-2.56196	8.36952e-05	195.777	0.551433	-4.646	3.38437e-06	8
ATRX	ATRX_54	-2.56047	0.00920215	103.404	0.767629	-3.33556	0.000851267	8
UCHL5	UCHL5_10	-2.55968	0.00205725	176.302	0.671752	-3.81045	0.000138713	1
INO80	INO80_29	-2.55891	0.0132247	127.222	0.798765	-3.20358	0.00135731	6
POLR1A	POLR1A_180	-2.55846	0.0520386	60.9881	0.963375	-2.65572	0.00791382	0
SUPT7L	SUPT7L_37	-2.55815	0.00353756	106.421	0.701464	-3.64687	0.00026545	2
KMT2B	KMT2B_55	-2.55371	0.016556	81.7806	0.817954	-3.12207	0.00179584	2
KAT5	KAT5_10	-2.55357	0.0685682	55.9143	1.01207	-2.5231	0.0116324	0
UBR5	UBR5_47	-2.55182	0.0265125	51.3193	0.866739	-2.94416	0.00323836	1
KAT2A	KAT2A_72	-2.55106	0.00608645	145.218	0.73464	-3.47253	0.000515577	2
USP17L5	USP17L5_686	-2.55078	0.0325071	66.9274	0.891307	-2.86185	0.00421178	1
SAP18	SAP18_18	-2.55076	0.0353856	184.691	0.903142	-2.82432	0.00473814	3
DDX54	DDX54_12	-2.54884	0.0597228	211.466	0.984619	-2.58866	0.00963512	0
EXOSC7	EXOSC7_47	-2.54459	0.0245458	127.562	0.855283	-2.97514	0.00292855	3
PDZRN3	PDZRN3_72	-2.54012	0.0702848	27.413	1.01185	-2.51039	0.0120599	0
KDM2A	KDM2A_3	-2.53879	0.039861	175.962	0.914234	-2.77696	0.00548695	1
CHEK1	CHEK1_20	-2.53826	0.000771692	182.9	0.62182	-4.08199	4.46518e-05	8
GFI1B	GFI1B_2	-2.53662	0.0211727	60.8838	0.836938	-3.03083	0.0024388	1
IKBKAP	IKBKAP_120	-2.53647	7.73142e-05	221.136	0.543734	-4.6649	3.08767e-06	3
PHF5A	PHF5A_26	-2.53489	0.0612017	133.999	0.983382	-2.57773	0.00994514	0
EXOSC2	EXOSC2_370	-2.53345	0.0573797	112.566	0.971272	-2.60838	0.0090971	0
DDX18	DDX18_4	-2.53299	0.00213894	93.1229	0.666664	-3.7995	0.000144986	5
NSUN4	NSUN4_39	-2.53099	0.00545524	155.834	0.721011	-3.51033	0.000447554	5
NCL	NCL_44	-2.53016	0.0689033	72.5527	1.00384	-2.52048	0.0117194	0
RNF135	RNF135_8	-2.52035	0.0714176	10.5047	1.00713	-2.50251	0.0123317	0
KMT2B	KMT2B_67	-2.51643	0.00128923	186.686	0.638325	-3.94223	8.07263e-05	2
APOBEC3B	APOBEC3B_18	-2.51539	0.0584148	12.9942	0.967839	-2.59898	0.00935009	0
EXOSC3	EXOSC3_157	-2.51367	0.00381141	201.85	0.69395	-3.62226	0.000292037	3
CECR2	CECR2_39	-2.50897	0.0207285	138.197	0.825249	-3.04026	0.00236373	1
KDM8	KDM8_9	-2.50884	0.0586968	81.8085	0.966411	-2.59604	0.00943045	0
GATAD1	GATAD1_6	-2.5088	0.00164384	161.805	0.647328	-3.87562	0.000106355	1
ZNF98	ZNF98_573	-2.50719	0.00236767	122.119	0.665727	-3.7661	0.000165819	1
CBX2	CBX2_6	-2.49985	0.00587838	113.056	0.71729	-3.48513	0.000491896	1
ERCC6L	ERCC6L_11	-2.49962	0.00190285	203.694	0.65203	-3.83359	0.000126285	4
CDK2	CDK2_17	-2.49528	0.0113326	130.684	0.76479	-3.26269	0.00110359	5
ACTR8	ACTR8_1141	-2.4921	0.00236767	147.611	0.661711	-3.76614	0.000165788	2
CBX1	CBX1_15	-2.4899	0.0662648	99.7833	0.980245	-2.54008	0.0110828	0
ATR	ATR_52	-2.48842	0.0305699	58.6426	0.861678	-2.88788	0.00387851	7
YY1	YY1_2	-2.48716	0.0759347	50.1718	1.0068	-2.47036	0.0134978	0
SFPQ	SFPQ_29	-2.48345	0.0741239	167.066	0.999564	-2.48454	0.012972	0
ACTB	ACTB_83	-2.48307	0.000978764	247.886	0.617793	-4.01926	5.83807e-05	4
RNF166	RNF166_3	-2.48225	0.0711064	12.9249	0.991089	-2.50457	0.0122601	0
CDK9	CDK9_90	-2.48027	0.0788505	38.2881	1.01194	-2.45099	0.0142462	0
PKM	PKM_151	-2.48007	0.00718177	165.29	0.725507	-3.41839	0.000629917	7
NOC2L	NOC2L_89	-2.47819	0.00308125	257.218	0.671546	-3.69027	0.000224016	4
KAT2A	KAT2A_42	-2.47745	0.0766273	16.5245	1.00508	-2.46493	0.013704	0
APEX2	APEX2_27	-2.4771	0.0168063	108.436	0.795173	-3.11517	0.00183841	2
USP49	USP49_21	-2.47649	0.0360084	26.1517	0.878801	-2.81803	0.00483189	1
DDX54	DDX54_20	-2.47488	0.0133661	169.256	0.773389	-3.20005	0.00137405	7
HIST1H2AC	HIST1H2AC_16	-2.47313	0.0325533	102.216	0.864677	-2.86018	0.00423405	2
KAZN	KAZN_68	-2.4723	0.0784088	16.8658	1.00759	-2.45368	0.0141402	0
DYNC1H1	DYNC1H1_8	-2.47101	0.00672607	167.892	0.718201	-3.44055	0.000580527	6
HMGB1	HMGB1_645	-2.46987	0.0788011	50.2456	1.00754	-2.45139	0.0142307	0
RBBP7	RBBP7_26	-2.46972	0.0109469	118.023	0.754522	-3.27322	0.00106329	2
ZNF714	ZNF714_232	-2.46791	0.00981967	128.639	0.744919	-3.31298	0.000923066	2
PARG	PARG_18	-2.46756	0.0130338	261.219	0.768966	-3.20893	0.00133229	3
WDR77	WDR77_379	-2.46511	0.0713018	145.432	0.984694	-2.50343	0.0122998	0
FXN	FXN_3	-2.46472	0.0275146	123.641	0.840885	-2.9311	0.00337763	6
ZNF431	ZNF431_600	-2.46176	0.0407883	52.4531	0.88971	-2.76692	0.0056588	1
TRIM37	TRIM37_6	-2.46164	0.00145896	100.388	0.629945	-3.90771	9.31769e-05	1
METTL3	METTL3_29	-2.45976	0.00281574	157.3	0.661877	-3.71634	0.00020213	6
NAA60	NAA60_15	-2.45646	0.00415617	121.307	0.683292	-3.59504	0.000324343	1
CDK2	CDK2_50	-2.45598	0.0247409	92.036	0.826423	-2.97182	0.00296036	5
NOC2L	NOC2L_68	-2.45459	0.00148715	203.252	0.628988	-3.90245	9.52251e-05	4
TOP2A	TOP2A_136	-2.45282	0.0178949	138.829	0.793078	-3.09279	0.00198285	8
PPP4C	PPP4C_21	-2.45055	0.0648413	38.518	0.960319	-2.55181	0.0107164	0
ACTR6	ACTR6_11	-2.44891	0.0562475	149.449	0.935218	-2.61854	0.00883059	0
CDK7	CDK7_41	-2.44682	0.019997	257.222	0.801568	-3.05254	0.00226913	2
RNF8	RNF8_7	-2.445	0.0237549	51.7405	0.818107	-2.98861	0.0028025	2
CUL1	CUL1_67	-2.43839	0.0107413	247.153	0.743155	-3.28113	0.00103393	2
UBE2N	UBE2N_6	-2.43836	0.00892548	151.445	0.728644	-3.34644	0.000818578	2
EID1	EID1_33	-2.43384	0.00179476	133.666	0.631963	-3.85123	0.000117526	1
SUV39H1	SUV39H1_111	-2.43316	0.0228579	60.0118	0.810376	-3.00251	0.00267761	2
TRIM46	TRIM46_41	-2.43021	0.0144256	169.683	0.765489	-3.17472	0.00149981	1
MYBBP1A	MYBBP1A_13	-2.42759	0.0083869	348.011	0.721165	-3.36621	0.000762097	5
CDK2	CDK2_27	-2.42684	0.0681259	69.7506	0.960396	-2.52692	0.0115069	0
HIST1H1E	HIST1H1E_11	-2.4268	0.00624187	136.864	0.700381	-3.46496	0.000530304	2
TAF5L	TAF5L_15	-2.42561	0.00103997	201.766	0.606032	-4.00245	6.26897e-05	2
CTBP2	CTBP2_30	-2.42384	0.0549789	58.2299	0.921694	-2.62977	0.00854433	0
SYNCRIP	SYNCRIP_21	-2.4207	0.00310047	94.6706	0.656539	-3.68706	0.000226858	2
CDK2	CDK2_59	-2.41826	0.0798374	12.4433	0.989658	-2.44353	0.0145443	0
SOS2	SOS2_28	-2.4151	0.00687878	83.2949	0.703505	-3.43296	0.000597033	3
HIST1H2AK	HIST1H2AK_26	-2.41356	0.0751694	71.3752	0.974387	-2.47701	0.013249	0
USP36	USP36_57	-2.41281	0.0804285	78.8563	0.988971	-2.43971	0.014699	0
TAF6	TAF6_7	-2.4128	0.0250057	236.02	0.813413	-2.96627	0.00301432	4
CTCF	CTCF_2	-2.41145	0.0858356	159.417	1.00215	-2.40627	0.0161165	0
DGKH	DGKH_89	-2.40902	0.0812226	11.6074	0.990127	-2.43304	0.0149728	0
MNAT1	MNAT1_8	-2.40861	0.00641269	84.4076	0.697039	-3.45549	0.000549291	1
HDAC3	HDAC3_27	-2.40483	0.0719102	111.192	0.962036	-2.49973	0.0124287	0
ING3	ING3_5	-2.39945	0.000608885	150.529	0.5791	-4.14342	3.42162e-05	1
RMI1	RMI1_6	-2.3965	0.0541093	202.917	0.908479	-2.63792	0.00834151	0
ATRX	ATRX_56	-2.39621	0.0720682	58.2212	0.958949	-2.49878	0.012462	0
ZNF138	ZNF138_329	-2.39491	0.000316517	196.002	0.555077	-4.31456	1.59921e-05	2
BAZ2B	BAZ2B_39	-2.3935	0.00964809	85.8158	0.721149	-3.31902	0.000903352	1
USP17L18	USP17L18_1114	-2.39211	0.0467036	90.1193	0.883377	-2.70791	0.00677083	1
ARHGAP29	ARHGAP29_11	-2.38954	0.00389359	175.772	0.660995	-3.61506	0.000300281	2
BANP	BANP_974	-2.38859	0.0791153	14.7414	0.975083	-2.44962	0.0143006	0
CUL2	CUL2_67	-2.38706	0.00320999	132.904	0.649146	-3.67723	0.000235785	1
EXOSC8	EXOSC8_30	-2.38236	0.0861276	101.918	0.990708	-2.4047	0.0161857	0
SETD1B	SETD1B_58	-2.38134	0.00603298	198.361	0.685089	-3.47596	0.000509036	2
RNF113A	RNF113A_1	-2.38066	0.0814539	98.9476	0.979218	-2.43119	0.0150493	0
BAP1	BAP1_22	-2.38058	0.0768972	197.652	0.966444	-2.46324	0.0137688	0
SIN3A	SIN3A_22	-2.38018	0.0947681	64.3939	1.01217	-2.35157	0.0186945	0
STAG2	STAG2_4	-2.37777	0.0538158	122.646	0.900186	-2.64142	0.00825588	0
IKBKAP	IKBKAP_113	-2.37382	0.0123215	119.878	0.73482	-3.23047	0.00123585	3
MYSM1	MYSM1_38	-2.37295	0.0512881	36.0452	0.890948	-2.6634	0.00773555	0
H1F0	H1F0_12	-2.36982	0.0903326	17.8017	0.996146	-2.37899	0.0173601	0
EID2B	EID2B_904	-2.36946	0.0261768	82.0394	0.803496	-2.94894	0.00318862	1
TFDP3	TFDP3_12	-2.36859	0.0107457	76.8478	0.722149	-3.27992	0.00103837	1
HDAC3	HDAC3_33	-2.36422	0.0260095	141.303	0.801123	-2.95114	0.00316607	5
NAA10	NAA10_2	-2.36408	0.058472	102.216	0.909935	-2.59807	0.00937482	0
SET	SET_1199	-2.36395	0.0557673	100.427	0.901268	-2.62292	0.00871806	0
KANSL1	KANSL1_910	-2.36288	0.0129819	203.357	0.735921	-3.21078	0.00132373	2
SRCAP	SRCAP_6	-2.36182	0.0353856	192.067	0.836171	-2.82457	0.00473447	7
SF3B3	SF3B3_101	-2.36169	0.000769498	278.861	0.578423	-4.08299	4.44607e-05	10
KDM3B	KDM3B_10	-2.36065	0.0515307	85.9162	0.887414	-2.66014	0.00781081	0
STAG2	STAG2_7	-2.35843	0.00641921	95.6695	0.682654	-3.45479	0.000550723	2
RBBP7	RBBP7_17	-2.35499	0.0901355	142.11	0.989443	-2.38012	0.0173072	0
NCL	NCL_21	-2.35459	0.0947757	83.1119	1.00143	-2.35122	0.0187118	0
SUPT5H	SUPT5H_59	-2.35225	0.0025931	137.982	0.628835	-3.74064	0.000183554	5
PRPF31	PRPF31_14	-2.35212	0.0154629	132.03	0.747063	-3.14849	0.00164118	6
CDYL	CDYL_42	-2.35207	0.0918734	28.0389	0.992595	-2.36962	0.0178064	0
SMARCA5	SMARCA5_42	-2.35181	0.00182654	255.876	0.611475	-3.84612	0.000120003	2
PPP4C	PPP4C_41	-2.34819	0.0127803	119.63	0.729948	-3.21693	0.00129571	5
TAF5	TAF5_56	-2.34568	0.0416615	155.73	0.850664	-2.75747	0.0058251	7
SIN3A	SIN3A_26	-2.34441	0.0165133	112.05	0.750611	-3.12334	0.00178813	4
RLIM	RLIM_964	-2.34046	0.048203	49.9516	0.869353	-2.69219	0.00709852	1
ZNF273	ZNF273_8	-2.34015	0.00711622	98.629	0.683871	-3.42193	0.000621794	1
SUPT7L	SUPT7L_9	-2.33797	0.0217534	51.9598	0.774067	-3.02037	0.00252466	2
UBTF	UBTF_12	-2.33766	0.0651602	44.0998	0.917371	-2.54822	0.0108274	0
POLA1	POLA1_10	-2.33647	0.100556	70.2104	1.00742	-2.31926	0.0203811	0
BUB1	BUB1_25	-2.33589	0.0117006	193.786	0.718577	-3.25072	0.00115113	1
Non	Non_Targeting_Ctrl_552	-2.33341	0.0918734	12.4449	0.98481	-2.3694	0.0178168	0
HIST1H2BB	HIST1H2BB_17	-2.33061	0.0190094	129.381	0.75885	-3.07124	0.0021317	2
MYO1C	MYO1C_19	-2.32994	0.0434041	89.6181	0.850597	-2.73918	0.00615923	2
PPP2CA	PPP2CA_4	-2.32971	0.0944774	25.3121	0.989496	-2.35444	0.0185505	0
CDC6	CDC6_6	-2.3289	0.0119351	132.247	0.718209	-3.24265	0.00118424	3
EIF3A	EIF3A_2	-2.32877	0.0800095	64.299	0.953659	-2.44193	0.014609	0
INPPL1	INPPL1_88	-2.32753	0.104064	24.7263	1.0115	-2.30108	0.0213872	0
PRPF31	PRPF31_45	-2.32731	0.00063843	219.721	0.563399	-4.13085	3.61426e-05	6
HIST1H1C	HIST1H1C_1	-2.32365	0.007668	69.8572	0.684226	-3.39603	0.000683708	2
TAF6	TAF6_28	-2.32317	0.0113832	285.617	0.712474	-3.2607	0.00111136	4
H1F0	H1F0_17	-2.31999	0.105232	24.6926	1.01145	-2.29373	0.0218063	0
MCM6	MCM6_39	-2.31739	0.105952	56.3583	1.01224	-2.28937	0.0220579	0
TAF5	TAF5_64	-2.31383	0.0921953	170.951	0.977279	-2.36763	0.0179025	0
RBBP7	RBBP7_23	-2.31371	0.0877524	30.0142	0.96608	-2.39495	0.0166228	0
MYO1C	MYO1C_88	-2.31297	0.017737	109.101	0.747062	-3.09609	0.00196092	2
ESCO2	ESCO2_40	-2.3128	0.00530535	101.904	0.657319	-3.51854	0.000433929	2
CUL1	CUL1_29	-2.31089	0.07577	101.608	0.935028	-2.47146	0.0134561	0
NR6A1	NR6A1_9	-2.31082	0.0467175	61.1056	0.853572	-2.70724	0.00678456	1
ELP2	ELP2_18	-2.30999	0.00242794	160.551	0.614583	-3.75862	0.000170851	3
ZMYND11	ZMYND11_27	-2.30835	0.0243283	131.92	0.774783	-2.97935	0.00288861	1
RFC5	RFC5_11	-2.30749	0.00497905	208.43	0.652193	-3.53805	0.000403089	6
SURF6	SURF6_64	-2.30482	0.0723811	96.8997	0.923468	-2.49583	0.0125665	0
AANAT	AANAT_5	-2.30346	0.0593445	76.2898	0.888955	-2.5912	0.00956419	0
SETD5	SETD5_6	-2.30298	0.015157	64.7118	0.729623	-3.15639	0.00159734	1
HIST1H1E	HIST1H1E_21	-2.30022	0.0117006	84.7538	0.707551	-3.25095	0.00115018	2
WDR77	WDR77_378	-2.29979	0.109114	61.342	1.01205	-2.27241	0.0230619	0
VPS72	VPS72_12	-2.29885	0.0611981	28.9542	0.891743	-2.57793	0.00993946	0
NSD1	NSD1_2	-2.29656	0.0426596	77.3721	0.836202	-2.74641	0.00602513	3
NSUN4	NSUN4_45	-2.29044	0.0324944	157.66	0.800243	-2.86218	0.00420737	5
DYNC1H1	DYNC1H1_7	-2.2877	0.0197715	164.074	0.74828	-3.05728	0.00223354	6
MCM2	MCM2_94	-2.2872	0.0926223	176.588	0.96712	-2.36496	0.0180318	0
USP36	USP36_1	-2.28535	0.000342864	425.512	0.532449	-4.29215	1.76949e-05	5
HIST3H2BB	HIST3H2BB_1	-2.27988	0.00789475	105.57	0.673254	-3.38637	0.00070825	1
TAF5	TAF5_63	-2.27845	0.0744318	183.845	0.918034	-2.48187	0.0130693	0
ZBTB41	ZBTB41_17	-2.27844	0.00300638	131.007	0.616228	-3.6974	0.000217821	1
PHF20L1	PHF20L1_1	-2.27683	0.00814618	150.596	0.674407	-3.37604	0.000735371	1
NSUN4	NSUN4_10	-2.27645	0.016048	130.72	0.726277	-3.13441	0.00172201	5
SMC1A	SMC1A_288	-2.27325	0.0499256	82.2556	0.849203	-2.67692	0.00743015	4
OGT	OGT_25	-2.27246	0.113534	85.6741	1.0102	-2.24953	0.0244789	0
ACTR6	ACTR6_23	-2.27147	0.0490441	100.063	0.846356	-2.68383	0.00727852	3
USP17L24	USP17L24_1038	-2.27027	0.000174904	312.369	0.50812	-4.46798	7.89634e-06	1
SMN1	SMN1_1277	-2.26978	0.08943	183.69	0.952036	-2.38413	0.0171195	0
KMT2A	KMT2A_62	-2.26842	0.0796753	112.876	0.927994	-2.44443	0.0145082	0
RNF8	RNF8_17	-2.26825	0.0371273	166.236	0.80879	-2.8045	0.00503946	2
ACTL6A	ACTL6A_50	-2.26573	0.0861368	274.412	0.942476	-2.40402	0.016216	0
ARID1A	ARID1A_17	-2.26444	0.0925434	180.655	0.957239	-2.3656	0.018001	0
RAD21	RAD21_29	-2.2636	0.115899	121.148	1.01182	-2.23717	0.0252754	0
BANP	BANP_975	-2.26299	0.0968354	13.2971	0.967425	-2.33919	0.0193256	0
EXOSC4	EXOSC4_13	-2.26223	0.0521121	50.3072	0.852222	-2.65451	0.00794239	0
RCC1	RCC1_2	-2.2614	0.0886675	86.0896	0.946379	-2.38953	0.01687	0
METTL16	METTL16_59	-2.26108	0.0408126	157.662	0.817297	-2.76653	0.00566558	6
DRAP1	DRAP1_10	-2.25946	0.0310196	244.199	0.784161	-2.88137	0.00395956	2
ACTL6A	ACTL6A_2	-2.25936	0.0722599	187.289	0.904895	-2.49682	0.0125313	0
DDB1	DDB1_6	-2.25732	0.0361269	121.33	0.801585	-2.81607	0.0048615	4
Non	Non_Targeting_Ctrl_174	-2.25322	0.0713906	34.4254	0.900276	-2.50281	0.012321	0
ZNF90	ZNF90_147	-2.25168	0.0199674	81.9742	0.73729	-3.054	0.00225811	1
HIST1H1D	HIST1H1D_22	-2.24972	0.106463	100.266	0.984317	-2.28557	0.0222797	0
HMGB3	HMGB3_699	-2.24771	0.0106471	125.834	0.684242	-3.28496	0.00101997	1
DYNC1I2	DYNC1I2_7	-2.2468	0.112297	148.719	0.996194	-2.25538	0.0241092	0
PPM1G	PPM1G_28	-2.24553	0.103209	106.741	0.974017	-2.30543	0.0211425	0
ZZZ3	ZZZ3_7	-2.24539	0.0221778	77.3496	0.745022	-3.01386	0.00257946	1
RFC5	RFC5_21	-2.2435	0.111476	136.196	0.992832	-2.2597	0.02384	0
SYNCRIP	SYNCRIP_13	-2.24287	0.039288	44.7435	0.806078	-2.78245	0.00539497	2
HIST1H1C	HIST1H1C_10	-2.24205	0.0473143	60.6279	0.830114	-2.7009	0.00691528	2
BCDIN3D	BCDIN3D_4	-2.2394	0.0551173	82.6454	0.852013	-2.62837	0.00857963	0
PARP2	PARP2_86	-2.23911	0.016669	97.0041	0.717855	-3.11916	0.00181366	1
NCL	NCL_2	-2.23822	0.118265	12.5697	1.00541	-2.22619	0.0260018	0
RCC1	RCC1_123	-2.23789	0.118553	75.5702	1.00608	-2.22436	0.0261244	0
Non	Non_Targeting_Ctrl_570	-2.23738	0.107366	58.4723	0.980624	-2.28159	0.0225134	0
RUVBL2	RUVBL2_56	-2.23462	0.0655109	171.024	0.878003	-2.54512	0.0109239	0
DDX18	DDX18_8	-2.23405	0.0310196	130.252	0.775303	-2.88151	0.00395772	5
MORF4L2	MORF4L2_26	-2.23393	0.113678	35.8128	0.993491	-2.24857	0.02454	0
PHF23	PHF23_8	-2.2331	0.102527	38.0141	0.967059	-2.30916	0.0209346	0
NOC2L	NOC2L_40	-2.23077	0.0293523	166.108	0.767704	-2.90577	0.00366354	4
ATRX	ATRX_1	-2.22495	0.018257	188.587	0.7211	-3.0855	0.00203211	8
EFTUD2	EFTUD2_3	-2.22153	0.021451	153.849	0.734117	-3.02613	0.00247704	4
ARRB1	ARRB1_2	-2.21801	0.115744	17.4767	0.991031	-2.23808	0.0252159	0
TFAM	TFAM_3	-2.21698	0.0353856	84.1918	0.784937	-2.82441	0.00473679	4
RRP8	RRP8_22	-2.2141	0.0316465	80.6573	0.77084	-2.87232	0.00407466	1
ASXL1	ASXL1_1206	-2.21195	0.115744	82.0917	0.988313	-2.2381	0.0252143	0
METTL1	METTL1_44	-2.21082	0.0300215	182.798	0.763459	-2.89579	0.00378209	2
ZNF714	ZNF714_230	-2.21075	0.0472388	132.049	0.818307	-2.70162	0.00690031	2
CDK2	CDK2_31	-2.21032	0.0772429	163.866	0.898303	-2.46055	0.0138726	0
HIST1H1E	HIST1H1E_27	-2.2092	0.0515598	82.7785	0.830599	-2.65977	0.00781952	0
TAF12	TAF12_1	-2.20906	0.105478	12.8072	0.963754	-2.29214	0.0218976	0
RBBP6	RBBP6_588	-2.20885	0.0807053	153.752	0.906359	-2.43706	0.0148074	0
POLA1	POLA1_5	-2.20566	0.124946	138.315	1.00382	-2.19726	0.0280018	0
TTK	TTK_13	-2.20523	0.00357512	172.612	0.605331	-3.64302	0.00026946	4
SAP25	SAP25_425	-2.19963	0.0115528	106.814	0.675657	-3.25554	0.00113178	1
ARID1B	ARID1B_21	-2.19756	0.000326045	323.963	0.510369	-4.30582	1.66366e-05	1
NUBP1	NUBP1_43	-2.19574	0.0167174	233.605	0.704316	-3.11754	0.00182366	6
DDX56	DDX56_10	-2.19504	0.0722844	189.264	0.879236	-2.49653	0.0125416	0
AIRE	AIRE_43	-2.1947	0.0269162	106.339	0.746792	-2.93884	0.0032944	1
DDX21	DDX21_80	-2.19431	0.129568	99.7803	1.00896	-2.17483	0.0296427	0
TAF6	TAF6_12	-2.19096	0.108458	12.7899	0.962398	-2.27656	0.0228125	0
ARID2	ARID2_9	-2.19094	0.0315098	149.815	0.762125	-2.87477	0.00404316	1
HLCS	HLCS_36	-2.19041	0.0682293	158.428	0.867141	-2.52601	0.0115365	0
SUV420H1	SUV420H1_68	-2.19034	0.125324	53.4603	0.997588	-2.19564	0.028118	0
SUDS3	SUDS3_801	-2.18808	0.126408	42.4417	0.999024	-2.19021	0.0285088	0
RAG1	RAG1_5	-2.18683	0.0207285	91.6755	0.719325	-3.04012	0.00236483	1
PPP2CA	PPP2CA_22	-2.18648	0.128729	115.806	1.00337	-2.17913	0.0293219	0
SUPV3L1	SUPV3L1_1	-2.18608	0.130595	56.4373	1.00782	-2.16912	0.0300737	0
HIRA	HIRA_4	-2.18574	0.0179272	134.531	0.706895	-3.09203	0.00198793	5
DOT1L	DOT1L_19	-2.18566	0.0548792	36.6721	0.830812	-2.63075	0.00851969	0
KMT2C	KMT2C_47	-2.18234	0.0166819	82.5848	0.699758	-3.11871	0.00181646	1
PARP1	PARP1_148	-2.18217	0.067966	38.2126	0.863179	-2.52806	0.0114693	0
Non	Non_Targeting_Ctrl_643	-2.18142	0.0687257	88.3683	0.864989	-2.52191	0.011672	0
TTF2	TTF2_21	-2.1803	0.0215622	219.985	0.72102	-3.02391	0.00249528	6
RUVBL1	RUVBL1_25	-2.17979	0.00997651	428.676	0.659159	-3.30693	0.000943251	10
RBBP7	RBBP7_9	-2.17963	0.064269	92.3987	0.852809	-2.55583	0.0105936	0
CDC6	CDC6_4	-2.17895	0.124782	61.2055	0.991182	-2.19834	0.0279252	0
RSF1	RSF1_1	-2.17853	0.0435617	140.553	0.795787	-2.73758	0.00618922	1
MCRS1	MCRS1_20	-2.1783	0.00228252	207.359	0.576404	-3.77912	0.000157383	7
SSRP1	SSRP1_33	-2.1778	0.00630171	116.565	0.629178	-3.46134	0.00053749	1
IKBKAP	IKBKAP_19	-2.17398	0.0091091	354.835	0.650985	-3.33953	0.000839216	3
SUV39H1	SUV39H1_23	-2.17375	0.0124059	132.804	0.673592	-3.2271	0.00125052	2
HIST1H2BM	HIST1H2BM_20	-2.16555	0.00750405	132.613	0.636255	-3.40359	0.000665066	1
UIMC1	UIMC1_382	-2.16449	0.0253981	137.165	0.731257	-2.95996	0.00307682	1
TCF15	TCF15_4	-2.16266	0.138557	19.1918	1.01175	-2.13754	0.032554	0
CSNK2A3	CSNK2A3_13	-2.16178	0.00197802	166.438	0.565811	-3.82067	0.000133088	1
ZNF513	ZNF513_2	-2.15944	0.0311191	101.127	0.74982	-2.87994	0.00397745	2
EXOSC8	EXOSC8_3	-2.15924	0.128583	169.894	0.990342	-2.1803	0.0292351	0
RAD21	RAD21_28	-2.15354	0.114384	49.6799	0.959443	-2.24457	0.0247956	0
RNF126	RNF126_2	-2.15287	0.000372856	319.725	0.504153	-4.27028	1.95225e-05	1
METTL3	METTL3_17	-2.15217	0.130804	90.4167	0.992759	-2.16787	0.0301686	0
KDM3A	KDM3A_1	-2.14996	0.133758	33.5394	0.997577	-2.15518	0.0311478	0
CXXC1	CXXC1_9	-2.14789	0.0360084	162.299	0.762319	-2.81758	0.00483876	1
SAP25	SAP25_427	-2.14666	0.141512	41.6574	1.01136	-2.12255	0.0337915	0
ZNF217	ZNF217_1259	-2.14638	0.0983456	93.7091	0.921225	-2.32992	0.0198102	0
ZCCHC14	ZCCHC14_9	-2.1451	0.0538123	180.329	0.81198	-2.64181	0.00824637	0
TNKS	TNKS_36	-2.14275	0.0155941	68.8463	0.681496	-3.14418	0.00166551	1
TAF7	TAF7_34	-2.14236	0.0762899	156.799	0.868263	-2.4674	0.0136097	0
HCFC1	HCFC1_32	-2.14118	0.0973422	168.498	0.916684	-2.33579	0.019502	0
PRDM8	PRDM8_2	-2.13883	0.117107	31.5011	0.95842	-2.23162	0.0256398	0
ATXN7L3	ATXN7L3_4	-2.13806	0.0123253	243.645	0.661962	-3.22988	0.00123842	2
TEX10	TEX10_501	-2.13703	0.137589	175.693	0.997918	-2.14149	0.0322348	0
PAXIP1	PAXIP1_36	-2.13566	0.0130423	145.958	0.665623	-3.20851	0.00133424	1
RBBP4	RBBP4_22	-2.13493	0.140722	98.9073	1.00356	-2.12735	0.0333907	0
DNMT1	DNMT1_51	-2.13481	0.0818851	186.925	0.879257	-2.42797	0.0151836	0
EIF3A	EIF3A_10	-2.13455	0.133573	78.3272	0.989979	-2.15616	0.0310713	0
RNF8	RNF8_15	-2.13172	0.0701631	108.057	0.848719	-2.51169	0.0120156	0
KDM6A	KDM6A_28	-2.1295	0.0446157	64.9111	0.78072	-2.72761	0.00637951	1
KAT5	KAT5_1	-2.12842	0.130976	80.3015	0.982278	-2.16682	0.0302487	0
ZFX	ZFX_32	-2.12652	0.0918734	98.464	0.897495	-2.3694	0.017817	0
CIT	CIT_108	-2.12369	0.118174	97.9264	0.953767	-2.22663	0.0259719	0
YEATS2	YEATS2_6	-2.1233	0.0906969	103.848	0.893497	-2.37639	0.017483	0
TLK2	TLK2_39	-2.12317	0.00658173	126.183	0.61595	-3.44699	0.000566861	3
ESCO2	ESCO2_38	-2.12271	0.0491618	35.6363	0.791248	-2.68274	0.00730217	2
CCDC101	CCDC101_1312	-2.12187	0.0151864	139.947	0.672465	-3.15537	0.00160297	1
MORF4L1	MORF4L1_10	-2.11897	0.0792511	105.549	0.865449	-2.44841	0.0143489	0
RPA1	RPA1_46	-2.11605	0.0491618	189.691	0.788792	-2.68265	0.00730417	7
MPHOSPH8	MPHOSPH8_3	-2.11462	0.0268192	164.632	0.719215	-2.94017	0.00328029	1
CTCF	CTCF_8	-2.11434	0.00463005	239.047	0.593701	-3.56128	0.000369045	6
EFTUD2	EFTUD2_9	-2.1132	0.0813093	48.9978	0.86874	-2.43249	0.0149955	0
NUBP1	NUBP1_5	-2.11086	0.145256	229.739	1.00198	-2.10668	0.0351453	0
Non	Non_Targeting_Ctrl_121	-2.10774	0.0244226	80.3958	0.707931	-2.97733	0.00290775	2
DNMT1	DNMT1_164	-2.10492	0.14807	91.7329	1.00428	-2.09596	0.0360858	0
TRIM43	TRIM43_1058	-2.10364	0.00422259	203.461	0.58587	-3.59063	0.000329879	2
RNF113A	RNF113A_3	-2.09986	0.0648274	249.241	0.822793	-2.55211	0.0107073	0
RPS6KA3	RPS6KA3_29	-2.09806	0.138947	85.2359	0.982373	-2.13571	0.0327033	0
EHMT1	EHMT1_88	-2.09776	0.0288116	150.265	0.719919	-2.91388	0.00356962	1
TADA2A	TADA2A_13	-2.09593	0.140704	131.319	0.98486	-2.12815	0.0333243	0
BAP1	BAP1_25	-2.09592	0.0103195	350.553	0.636001	-3.29547	0.000982562	4
UBE2H	UBE2H_8	-2.09485	0.105501	169.988	0.91402	-2.29191	0.0219111	0
CDK2	CDK2_51	-2.09273	0.0329278	147.025	0.732849	-2.85562	0.00429535	5
PRMT1	PRMT1_19	-2.09237	0.118857	217.626	0.941147	-2.22322	0.0262013	0
PHF13	PHF13_8	-2.09122	0.00672607	169.86	0.607851	-3.44034	0.000580975	1
POU5F1B	POU5F1B_25	-2.09083	0.00263558	235.429	0.559693	-3.73566	0.00018722	1
HSCB	HSCB_1	-2.08862	0.0302896	163.378	0.722371	-2.89134	0.00383608	6
BAHD1	BAHD1_1	-2.0877	0.0387473	177.218	0.74882	-2.78798	0.00530373	1
TAF8	TAF8_16	-2.08695	0.137415	10.636	0.974237	-2.14214	0.0321826	0
PRMT1	PRMT1_21	-2.08624	0.041232	126.749	0.755335	-2.76201	0.00574464	3
USP46	USP46_9	-2.08484	0.133179	33.4117	0.966334	-2.15748	0.0309685	0
CHEK1	CHEK1_8	-2.0834	0.0337173	71.1241	0.732209	-2.84537	0.00443604	8
GSG2	GSG2_314	-2.08113	0.0286351	108.663	0.713692	-2.91601	0.00354536	1
SETD1B	SETD1B_2	-2.08002	0.0194181	186.346	0.678908	-3.06378	0.00218563	2
MSH6	MSH6_86	-2.07905	0.00892548	113.628	0.621242	-3.3466	0.00081808	1
RPA1	RPA1_3	-2.07868	0.108458	209.723	0.913187	-2.27629	0.0228288	0
HDAC10	HDAC10_43	-2.07642	0.065349	69.276	0.815286	-2.54686	0.0108697	0
KMT2C	KMT2C_59	-2.07627	0.0502788	72.6327	0.7765	-2.67389	0.00749772	0
PHF23	PHF23_14	-2.07507	0.046956	59.8804	0.767345	-2.70422	0.00684643	3
HIST1H2BN	HIST1H2BN_10	-2.07424	0.0520114	73.2216	0.780937	-2.65609	0.00790536	0
ZNF513	ZNF513_12	-2.07204	0.00634844	169.99	0.599014	-3.45909	0.000542005	2
SMARCA5	SMARCA5_28	-2.0718	0.00490933	201.272	0.584826	-3.54259	0.000396217	2
KBTBD4	KBTBD4_40	-2.07082	0.0735229	85.7619	0.832117	-2.48862	0.0128239	0
ARID3B	ARID3B_25	-2.06677	0.10457	46.4097	0.899431	-2.29786	0.0215697	0
KMT2E	KMT2E_9	-2.06357	0.00615965	217.597	0.594897	-3.46879	0.000522805	1
SOS1	SOS1_61	-2.06325	0.0277679	106.186	0.704737	-2.9277	0.00341484	1
RPA1	RPA1_42	-2.06111	0.0969815	58.7018	0.88162	-2.33786	0.0193943	0
SKP1	SKP1_8	-2.05861	0.12653	97.6694	0.940307	-2.18929	0.0285757	0
NAA30	NAA30_6	-2.05738	0.108323	171.495	0.90331	-2.27761	0.0227501	0
EXOSC4	EXOSC4_30	-2.05376	0.162761	201.358	1.00734	-2.0388	0.0414702	0
SMARCA5	SMARCA5_43	-2.05276	0.0973422	59.3576	0.878864	-2.3357	0.0195069	0
SPOP	SPOP_25	-2.05261	0.0107457	203.693	0.625798	-3.27999	0.0010381	3
JMJD8	JMJD8_142	-2.05192	0.142033	22.7556	0.967588	-2.12065	0.033951	0
TRIM65	TRIM65_45	-2.05067	0.165937	20.3151	1.01089	-2.02858	0.0425012	0
RFC5	RFC5_31	-2.05031	0.0622229	253.485	0.797824	-2.56988	0.0101734	0
PHF1	PHF1_581	-2.04959	0.0273097	118.206	0.698635	-2.93371	0.00334938	1
HIST1H1D	HIST1H1D_20	-2.04942	0.0365643	115.954	0.729224	-2.81041	0.0049478	1
H1FX	H1FX_11	-2.04931	0.161543	13.5792	1.00256	-2.04409	0.0409446	0
KTI12	KTI12_104	-2.03686	0.169378	22.1605	1.01066	-2.01537	0.0438659	0
RUVBL2	RUVBL2_51	-2.03504	0.168045	44.2777	1.00735	-2.02019	0.0433633	0
NOC2L	NOC2L_53	-2.02863	0.169508	135.639	1.00709	-2.01435	0.0439726	0
HIRA	HIRA_52	-2.02629	0.139233	11.9508	0.949314	-2.13448	0.0328035	0
JADE2	JADE2_11	-2.02619	0.0530759	76.8147	0.765458	-2.64703	0.00812025	0
ZRANB3	ZRANB3_51	-2.02523	0.0350853	111.732	0.715904	-2.82892	0.00467059	1
ACTL6A	ACTL6A_21	-2.0223	0.0328	222.05	0.707695	-2.85758	0.00426886	4
CHAF1A	CHAF1A_164	-2.01656	0.175396	61.9308	1.01131	-1.994	0.0461522	0
INTS12	INTS12_7	-2.01357	0.0375637	165.181	0.719147	-2.79994	0.00511122	2
DR1	DR1_3	-2.0129	0.0685682	98.0977	0.797784	-2.52311	0.0116322	0
BRD4	BRD4_21	-2.01289	0.168003	199.217	0.996065	-2.02084	0.0432964	0
FBL	FBL_14	-2.0127	0.00718104	191.206	0.588736	-3.41868	0.000629254	5
HIST1H1D	HIST1H1D_14	-2.01269	0.0541271	119.177	0.763069	-2.63763	0.00834876	0
HIST1H2BD	HIST1H2BD_11	-2.01126	0.0577298	94.1117	0.77198	-2.60532	0.00917882	0
SIN3A	SIN3A_7	-2.01109	0.00455283	170.961	0.563663	-3.5679	0.000359854	4
NAA10	NAA10_7	-2.01097	0.00191249	324.253	0.52482	-3.83174	0.00012724	8
TAF10	TAF10_3	-2.0105	0.177614	59.7322	1.0122	-1.98628	0.0470025	0
DNAJC2	DNAJC2_16	-2.00509	0.114847	33.9505	0.894164	-2.24242	0.0249344	0
KAT8	KAT8_10	-2.0049	0.00455794	218.646	0.562061	-3.56705	0.000361017	6
ACTR8	ACTR8_1144	-2.00436	0.0258614	168.469	0.678679	-2.95332	0.00314374	2
BRCA1	BRCA1_23	-2.00433	0.114231	136.199	0.892597	-2.2455	0.0247359	0
JADE2	JADE2_2	-2.0034	0.0155089	157.936	0.636543	-3.14731	0.0016478	1
ATXN7L3	ATXN7L3_10	-2.00031	0.058472	76.7694	0.76991	-2.59811	0.00937387	0
H2BFWT	H2BFWT_1	-2.00019	0.0138221	91.4992	0.627224	-3.18896	0.00142784	1
MYBL1	MYBL1_9	-1.99774	0.0347162	163.798	0.704811	-2.83444	0.00459062	0
TRIM37	TRIM37_25	-1.99727	0.0209654	158.226	0.658027	-3.03523	0.00240349	0
DDX18	DDX18_7	-1.99699	0.0703329	65.8275	0.79562	-2.50997	0.012074	0
UBE2A	UBE2A_2	-1.98935	0.103117	37.791	0.862651	-2.30609	0.0211057	0
KMT2C	KMT2C_70	-1.98383	0.0100652	224.935	0.600397	-3.3042	0.000952473	0
TNKS2	TNKS2_84	-1.98291	0.0769643	131.6	0.805181	-2.46269	0.0137899	0
MYO1C	MYO1C_106	-1.98224	0.0468308	142.41	0.732581	-2.70583	0.00681339	0
RNF145	RNF145_1171	-1.9813	0.00469949	192.484	0.557089	-3.55652	0.000375805	0
ERCC6L2	ERCC6L2_41	-1.97956	0.181609	21.7785	1.00266	-1.9743	0.0483472	0
ELP3	ELP3_3	-1.97707	0.0129585	617.282	0.615614	-3.21154	0.00132027	0
NR2F2	NR2F2_29	-1.97316	0.00222708	311.863	0.521074	-3.78673	0.000152644	0
TADA3	TADA3_1249	-1.97314	0.138324	181.731	0.922642	-2.13858	0.0324698	0
TP53	TP53_31	-1.97198	0.00236498	245.7	0.523481	-3.76705	0.000165186	0
CBX7	CBX7_11	-1.97173	0.0400141	54.0985	0.710449	-2.77532	0.0055147	0
CDC6	CDC6_9	-1.97077	0.0361903	170.806	0.700018	-2.81531	0.00487304	0
SUZ12	SUZ12_281	-1.96986	0.150337	12.0835	0.944124	-2.08644	0.0369388	0
NPM1	NPM1_813	-1.96884	0.0121837	211.105	0.608539	-3.23535	0.00121492	0
NOC2L	NOC2L_6	-1.96581	0.184398	131.661	1.00061	-1.96461	0.0494589	0
CUL3	CUL3_86	-1.9638	0.1726	54.202	0.980008	-2.00386	0.0450854	0
SPOP	SPOP_6	-1.96308	0.0570361	91.9932	0.75167	-2.61163	0.00901118	0
HMGB1	HMGB1_648	-1.96243	0.192275	87.2838	1.01167	-1.93979	0.0524051	0
TCF7	TCF7_51	-1.96215	0.0240102	254.532	0.657546	-2.98405	0.00284463	0
JADE3	JADE3_8	-1.96089	0.192565	9.00695	1.01177	-1.93809	0.0526126	0
UCHL5	UCHL5_29	-1.96089	0.0353215	155.742	0.6939	-2.8259	0.00471484	0
KTI12	KTI12_13	-1.95991	0.184503	8.79099	0.997861	-1.96411	0.0495176	0
SUPT3H	SUPT3H_5	-1.9592	0.0421277	78.6247	0.711697	-2.75285	0.00590785	0
ACTB	ACTB_117	-1.95884	0.124537	152.277	0.890674	-2.19928	0.0278584	0
METTL23	METTL23_777	-1.95545	0.102353	45.8417	0.846531	-2.30996	0.0208904	0
TAF6L	TAF6L_57	-1.9553	0.0649833	148.019	0.766719	-2.55022	0.0107655	0
METTL23	METTL23_780	-1.95503	0.117372	41.291	0.876517	-2.23045	0.0257173	0
USP17L5	USP17L5_687	-1.9521	0.131864	150.058	0.902737	-2.16242	0.0305857	0
BRPF1	BRPF1_15	-1.9512	0.0479209	82.6724	0.723968	-2.69514	0.00703591	0
EFTUD2	EFTUD2_2	-1.95087	0.0759524	75.7134	0.789897	-2.46977	0.01352	0
ARID4B	ARID4B_15	-1.94917	0.144602	41.3505	0.924126	-2.10921	0.0349267	0
IKBKAP	IKBKAP_8	-1.94901	0.112863	123.102	0.865244	-2.25256	0.024287	0
PHF5A	PHF5A_18	-1.94712	0.195324	111.639	1.00895	-1.92984	0.0536271	0
SCML2	SCML2_1	-1.94698	0.142599	19.6557	0.919043	-2.11849	0.0341338	0
DOT1L	DOT1L_51	-1.94558	0.0213607	99.8441	0.64261	-3.02763	0.00246483	0
RNF170	RNF170_11	-1.94488	0.173171	10.6112	0.971307	-2.00233	0.0452491	0
CHD8	CHD8_1	-1.94065	0.152245	162.161	0.933607	-2.07866	0.0376486	0
HCFC2	HCFC2_13	-1.93711	0.0164161	120.248	0.619782	-3.12547	0.0017752	0
DYNC1I2	DYNC1I2_6	-1.93628	0.160363	128.42	0.945159	-2.04863	0.0404984	0
PARG	PARG_31	-1.93617	0.104412	170.377	0.842118	-2.29917	0.0214951	0
USP17L28	USP17L28_21	-1.93507	0.141511	132.008	0.911489	-2.12298	0.0337556	0
H1FX	H1FX_9	-1.93414	0.0892301	39.8852	0.810923	-2.38511	0.0170738	0
CLOCK	CLOCK_15	-1.93324	0.201261	15.1994	1.01159	-1.91109	0.0559929	0
STAG2	STAG2_16	-1.93177	0.109983	144.228	0.851687	-2.26817	0.0233188	0
ALKBH1	ALKBH1_226	-1.93033	0.140562	33.1141	0.906712	-2.12894	0.0332595	0
MYBBP1A	MYBBP1A_217	-1.92982	0.154435	258.265	0.93238	-2.06977	0.0384735	0
OGT	OGT_49	-1.92926	0.041232	190.983	0.698453	-2.76219	0.00574146	0
PAF1	PAF1_52	-1.92894	0.109063	277.347	0.848621	-2.27303	0.0230244	0
L3MBTL4	L3MBTL4_33	-1.92541	0.201261	28.7956	1.0075	-1.91107	0.0559953	0
RNF149	RNF149_17	-1.92365	0.0497495	63.7026	0.718199	-2.67844	0.00739669	0
UBE2NL	UBE2NL_20	-1.9226	0.00728842	197.394	0.56313	-3.41412	0.000639878	0
PAK2	PAK2_68	-1.91969	0.016701	257.866	0.615652	-3.11815	0.00181992	0
KDM3B	KDM3B_13	-1.91825	0.0217511	215.182	0.635052	-3.02062	0.00252258	0
MED1	MED1_837	-1.91747	0.199237	95.0017	0.999676	-1.91809	0.0551	0
WDR82	WDR82_5	-1.91645	0.0312468	108.351	0.665839	-2.87824	0.00399898	0
BCDIN3D	BCDIN3D_14	-1.91383	0.0151354	179.541	0.606202	-3.15707	0.00159361	0
HIST2H2AC	HIST2H2AC_33	-1.91161	0.101626	103.259	0.826092	-2.31404	0.0206658	0
PRMT1	PRMT1_18	-1.91136	0.205484	130.203	1.00714	-1.8978	0.0577219	0
SMC3	SMC3_145	-1.91028	0.206479	71.3108	1.00824	-1.89467	0.0581357	0
DYNC1I2	DYNC1I2_8	-1.90993	0.149292	54.0219	0.913258	-2.09134	0.0364978	0
HIST1H3G	HIST1H3G_9	-1.9071	0.177424	149.367	0.959766	-1.98704	0.0469176	0
ZNF716	ZNF716_1	-1.90537	0.126198	38.486	0.869542	-2.19124	0.0284347	0
RPS6KA3	RPS6KA3_69	-1.90437	0.00527178	246.135	0.540939	-3.52049	0.000430744	0
FAM133B	FAM133B_115	-1.90001	0.163298	24.849	0.932803	-2.03688	0.0416617	0
METTL2B	METTL2B_6	-1.89963	0.0349326	67.658	0.671	-2.83104	0.00463962	0
IKBKAP	IKBKAP_150	-1.89902	0.0169505	151.235	0.610318	-3.11152	0.00186125	0
MCM2	MCM2_22	-1.89761	0.153915	471.422	0.915616	-2.07249	0.0382197	0
TADA1	TADA1_943	-1.8938	0.0728463	99.8347	0.759671	-2.49293	0.0126694	0
SMC1A	SMC1A_48	-1.89256	0.16673	352.202	0.934309	-2.02563	0.0428027	0
PRDM1	PRDM1_26	-1.89168	0.0796306	46.7711	0.773505	-2.44559	0.0144615	0
FOXP4	FOXP4_2	-1.88771	0.147904	26.1339	0.900263	-2.09684	0.0360081	0
SMYD5	SMYD5_4	-1.8846	0.151855	140.041	0.90587	-2.08043	0.0374863	0
NSUN4	NSUN4_35	-1.88342	0.00374984	505.698	0.519152	-3.62788	0.000285755	0
KAT7	KAT7_16	-1.88177	0.123468	133.825	0.853923	-2.20368	0.0275472	0
IKZF3	IKZF3_1128	-1.88141	0.0155819	162.323	0.59829	-3.14464	0.0016629	0
NAA30	NAA30_10	-1.88066	0.139077	76.2504	0.880796	-2.13519	0.0327458	0
ELP2	ELP2_3	-1.87409	0.043795	182.982	0.685352	-2.7345	0.00624755	0
APEX2	APEX2_109	-1.87287	0.0426596	198.707	0.681817	-2.74688	0.0060166	0
ANP32B	ANP32B_292	-1.87095	0.201077	30.6848	0.978533	-1.91199	0.0558771	0
BRMS1	BRMS1_9	-1.86908	0.00692246	240.901	0.54497	-3.42968	0.000604287	0
DMAP1	DMAP1_5	-1.86882	0.075614	173.294	0.755586	-2.47335	0.0133854	0
HINFP	HINFP_3	-1.86605	0.192565	176.665	0.962539	-1.93868	0.0525407	0
LEF1	LEF1_21	-1.86458	0.0122345	159.462	0.576666	-3.23338	0.00122333	0
H2AFY2	H2AFY2_4	-1.86216	0.0483103	84.0745	0.692013	-2.69093	0.0071253	0
PPP4C	PPP4C_45	-1.86183	0.220072	167.518	1.0059	-1.85091	0.064183	0
SETD2	SETD2_17	-1.86141	0.00595705	306.397	0.534825	-3.48041	0.000500643	0
NFYC	NFYC_4	-1.86061	0.219046	75.2836	1.00325	-1.85457	0.0636573	0
TNKS2	TNKS2_4	-1.86038	0.162413	49.7325	0.911789	-2.04036	0.0413142	0
TRRAP	TRRAP_166	-1.86037	0.00305387	375.461	0.503738	-3.69312	0.000221516	0
ZKSCAN5	ZKSCAN5_79	-1.85854	0.0435617	104.88	0.678899	-2.73758	0.00618933	0
TFDP1	TFDP1_8	-1.85642	0.124084	141.168	0.84339	-2.20114	0.027726	0
CTCF	CTCF_12	-1.85571	0.0463045	365.036	0.684242	-2.71206	0.00668663	0
CHD1	CHD1_55	-1.85497	0.0104213	200.703	0.56344	-3.29222	0.000993996	0
MASTL	MASTL_19	-1.85447	0.218117	179.883	0.998059	-1.85808	0.063158	0
VPS72	VPS72_8	-1.8544	0.00569563	255.384	0.530331	-3.49669	0.000471074	0
SMARCA5	SMARCA5_5	-1.85312	0.0513725	160.653	0.696159	-2.66192	0.0077697	0
SUPT16H	SUPT16H_1	-1.85262	0.223402	168.124	1.00851	-1.837	0.0662104	0
DEK	DEK_2	-1.85064	0.106463	48.5574	0.809701	-2.28559	0.0222783	0
TFAM	TFAM_7	-1.84793	0.218784	36.5236	0.995916	-1.85551	0.0635239	0
Non	Non_Targeting_Ctrl_931	-1.84674	0.0916559	58.4721	0.778811	-2.37123	0.017729	0
DMAP1	DMAP1_2	-1.84668	0.00768721	204.435	0.543949	-3.39494	0.000686427	0
Non	Non_Targeting_Ctrl_681	-1.84612	0.117695	57.8816	0.828411	-2.2285	0.0258471	0
KDM5C	KDM5C_261	-1.84447	0.0934735	94.1991	0.781495	-2.36018	0.0182661	0
EXOSC6	EXOSC6_50	-1.84364	0.215589	116.04	0.988047	-1.86595	0.0620489	0
TP53BP1	TP53BP1_11	-1.84325	0.0316465	208.504	0.641805	-2.87197	0.00407916	0
NFIX	NFIX_54	-1.84251	0.0561348	154.977	0.70331	-2.61977	0.00879885	0
ZCCHC14	ZCCHC14_7	-1.84143	0.0543057	140.185	0.698627	-2.63578	0.00839443	0
DRAP1	DRAP1_6	-1.84048	0.101325	113.969	0.794815	-2.31561	0.0205794	0
CHD4	CHD4_176	-1.83991	0.00310047	343.635	0.498983	-3.68732	0.00022663	0
ARID4A	ARID4A_14	-1.83911	0.133115	48.8923	0.852302	-2.15781	0.0309426	0
BPTF	BPTF_3	-1.83772	0.159017	119.573	0.895226	-2.0528	0.0400924	0
BRAP	BRAP_23	-1.83707	0.0243283	105.513	0.616731	-2.97873	0.00289449	0
PRKAB2	PRKAB2_491	-1.83476	0.151236	105.573	0.881045	-2.08248	0.0372984	0
ELP4	ELP4_4	-1.83433	0.117781	60.1023	0.82328	-2.22807	0.0258757	0
JADE2	JADE2_1	-1.83327	0.197324	19.8259	0.953175	-1.92333	0.0544392	0
Non	Non_Targeting_Ctrl_671	-1.83116	0.0644452	76.363	0.716781	-2.5547	0.010628	0
BTAF1	BTAF1_60	-1.8307	0.0571443	259.904	0.701258	-2.6106	0.00903838	0
MIER2	MIER2_17	-1.82746	0.169378	56.1866	0.906829	-2.01522	0.0438813	0
NSUN2	NSUN2_13	-1.826	0.150008	170.828	0.87451	-2.08803	0.0367954	0
SETD2	SETD2_20	-1.82501	0.0168133	194.557	0.585953	-3.1146	0.00184197	0
TADA1	TADA1_944	-1.82367	0.0305699	157.746	0.631505	-2.88782	0.00387922	0
GTF3C4	GTF3C4_75	-1.82128	0.146099	166.379	0.866061	-2.10294	0.0354708	0
SUPV3L1	SUPV3L1_10	-1.82118	0.0856543	408.328	0.756504	-2.40736	0.0160682	0
ZNF565	ZNF565_10	-1.81958	0.226358	18.1362	0.995957	-1.82697	0.0677049	0
SMYD4	SMYD4_14	-1.81887	0.0592725	130.972	0.701733	-2.59197	0.00954271	0
RNF40	RNF40_10	-1.81869	0.0130338	290.99	0.56675	-3.20898	0.00133207	0
RAD51	RAD51_38	-1.81688	0.230092	191.781	1.00083	-1.81538	0.069465	0
FOXP4	FOXP4_8	-1.81636	0.00579071	256.151	0.520309	-3.49092	0.000481352	0
ACTL6A	ACTL6A_13	-1.8159	0.216072	100.22	0.974301	-1.8638	0.0623501	0
UCHL5	UCHL5_11	-1.81432	0.111214	66.5876	0.802326	-2.26132	0.0237393	0
ARID5B	ARID5B_6	-1.81415	0.0745893	48.3785	0.731329	-2.48061	0.0131156	0
ELP4	ELP4_70	-1.81396	0.0512881	155.387	0.681059	-2.66344	0.0077347	0
TFPT	TFPT_1193	-1.81297	0.0312464	123.391	0.629843	-2.87845	0.00399632	0
WDHD1	WDHD1_7	-1.81277	0.223734	72.7239	0.987395	-1.83591	0.0663703	0
HLCS	HLCS_27	-1.81241	0.156915	158.092	0.879667	-2.06034	0.0393662	0
TAF6L	TAF6L_25	-1.80865	0.039568	149.147	0.650641	-2.7798	0.00543921	0
CHEK1	CHEK1_4	-1.80686	0.0936896	292.445	0.766107	-2.3585	0.0183489	0
CCDC9	CCDC9_132	-1.80632	0.0630807	129.745	0.704374	-2.56443	0.0103346	0
TAF6L	TAF6L_15	-1.8054	0.0426596	191.119	0.657276	-2.74679	0.00601812	0
DPY30	DPY30_542	-1.80486	0.0746509	140.858	0.727722	-2.48015	0.0131327	0
HIST1H2AC	HIST1H2AC_3	-1.80464	0.140704	221.129	0.848021	-2.12807	0.0333316	0
N6AMT1	N6AMT1_397	-1.80415	0.0436526	128.634	0.659282	-2.73653	0.00620905	0
ELP4	ELP4_66	-1.80409	0.19975	7.52294	0.941233	-1.91674	0.0552715	0
USP17L15	USP17L15_261	-1.80216	0.0639495	106.37	0.704397	-2.55844	0.0105143	0
SUV420H2	SUV420H2_469	-1.80072	0.169508	95.3927	0.893979	-2.01427	0.0439811	0
CTCFL	CTCFL_474	-1.80028	0.0508147	85.6556	0.67472	-2.66819	0.00762602	0
EXOSC6	EXOSC6_13	-1.79998	0.048203	106.654	0.668616	-2.6921	0.00710031	0
PRPF31	PRPF31_34	-1.79938	0.212332	254.738	0.959145	-1.87603	0.0606512	0
CTR9	CTR9_7	-1.79851	0.100219	43.5726	0.774945	-2.32083	0.0202962	0
RPS6KA3	RPS6KA3_23	-1.7972	0.0760111	142.739	0.727859	-2.46916	0.0135431	0
TDG	TDG_11	-1.79645	0.0329586	156.133	0.629267	-2.85483	0.00430599	0
NEK6	NEK6_1	-1.7963	0.091765	115.269	0.757781	-2.37047	0.0177654	0
DDX46	DDX46_2	-1.79562	0.14323	94.076	0.84888	-2.11528	0.0344057	0
YEATS2	YEATS2_13	-1.79407	0.224907	88.2817	0.979468	-1.83168	0.0669996	0
CUL3	CUL3_46	-1.7927	0.227389	79.3204	0.982924	-1.82385	0.068175	0
INO80	INO80_75	-1.79261	0.191234	147.444	0.922603	-1.94299	0.0520173	0
KMT2E	KMT2E_20	-1.79163	0.0406404	130.812	0.647195	-2.7683	0.0056349	0
TRAIP	TRAIP_2	-1.79088	0.220816	80.9076	0.969976	-1.84631	0.0648466	0
SNW1	SNW1_13	-1.79045	0.235732	90.6896	0.996392	-1.79693	0.0723469	0
UBE2A	UBE2A_21	-1.79027	0.058554	127.051	0.689251	-2.59741	0.00939285	0
METTL17	METTL17_9	-1.78953	0.130321	130.933	0.824377	-2.17077	0.0299485	0
MED1	MED1_840	-1.78856	0.0791607	69.6469	0.730298	-2.44908	0.014322	0
BRAP	BRAP_8	-1.78681	0.0508147	202.832	0.669644	-2.6683	0.00762354	0
RNF8	RNF8_14	-1.78669	0.241144	74.2691	1.00321	-1.78098	0.0749156	0
HDAC2	HDAC2_12	-1.78621	0.0459426	164.108	0.657893	-2.71504	0.0066267	0
TRIM72	TRIM72_54	-1.78356	0.0810462	78.8228	0.732719	-2.43417	0.0149261	0
USP36	USP36_5	-1.78335	0.245867	214.067	1.00874	-1.7679	0.077077	0
Non	Non_Targeting_Ctrl_207	-1.78196	0.152955	92.5834	0.858108	-2.07662	0.037837	0
UBR5	UBR5_14	-1.78175	0.125969	104.812	0.812673	-2.19245	0.028347	0
STAG2	STAG2_11	-1.78136	0.158051	127.862	0.866412	-2.05601	0.0397811	0
ZMYND8	ZMYND8_36	-1.78128	0.0754823	73.3907	0.719705	-2.47502	0.013323	0
HDAC8	HDAC8_1	-1.77995	0.0892271	299.668	0.746222	-2.38529	0.0170658	0
RCOR1	RCOR1_21	-1.7791	0.0524641	107.975	0.670934	-2.65168	0.00800916	0
RBX1	RBX1_537	-1.77665	0.0805412	127.89	0.728422	-2.43904	0.0147263	0
NAP1L4	NAP1L4_2	-1.77443	0.0702848	103.892	0.706804	-2.5105	0.0120561	0
ZNF217	ZNF217_4	-1.77337	0.0964746	44.5154	0.757074	-2.34241	0.0191598	0
PHF23	PHF23_7	-1.77333	0.11411	45.941	0.789467	-2.24624	0.0246887	0
PEX2	PEX2_47	-1.77304	0.0627778	181.745	0.690901	-2.56627	0.0102798	0
ZFP90	ZFP90_29	-1.77269	0.072604	61.7188	0.710702	-2.49428	0.0126212	0
KDM2B	KDM2B_23	-1.7715	0.036407	125.796	0.629845	-2.81259	0.00491437	0
CTBP2	CTBP2_106	-1.76976	0.0159815	196.794	0.564322	-3.13608	0.00171221	0
HR	HR_4	-1.76778	0.200955	9.98982	0.924196	-1.91278	0.0557762	0
RNF20	RNF20_1270	-1.76754	0.0928941	262.985	0.74778	-2.36372	0.0180924	0
KDM1B	KDM1B_110	-1.76649	0.17118	61.0892	0.879314	-2.00894	0.0445432	0
PSIP1	PSIP1_759	-1.76641	0.0289065	156.125	0.606638	-2.91181	0.00359343	0
ACTL6A	ACTL6A_69	-1.7664	0.229419	129.548	0.971239	-1.81871	0.0689558	0
ELP2	ELP2_5	-1.76396	0.217069	77.5146	0.947992	-1.86073	0.0627825	0
SUPT7L	SUPT7L_4	-1.7639	0.0757337	237.114	0.713607	-2.47181	0.0134431	0
SMN2	SMN2_351	-1.76293	0.206536	231.738	0.930909	-1.89377	0.0582552	0
ELP4	ELP4_12	-1.75765	0.0115721	260.141	0.540014	-3.25482	0.00113464	0
HIST1H2AD	HIST1H2AD_7	-1.7573	0.0207285	134.106	0.578064	-3.03998	0.00236595	0
SMARCA5	SMARCA5_6	-1.75665	0.0608822	166.058	0.680619	-2.58096	0.00985262	0
PAGR1	PAGR1_1107	-1.75501	0.151855	369.611	0.843591	-2.0804	0.0374891	0
SAP18	SAP18_21	-1.75415	0.193904	182.316	0.906799	-1.93444	0.0530594	0
ARID5B	ARID5B_5	-1.75378	0.0362207	100.291	0.623107	-2.81457	0.00488432	0
DRAP1	DRAP1_3	-1.75309	0.160852	174.665	0.856606	-2.04655	0.0407025	0
ARHGAP29	ARHGAP29_26	-1.75135	0.0640937	281.766	0.68489	-2.55713	0.010554	0
FBL	FBL_9	-1.75035	0.223992	167.913	0.953924	-1.83489	0.0665214	0
NSUN6	NSUN6_1	-1.75031	0.0966317	161.619	0.747596	-2.34126	0.019219	0
LZTR1	LZTR1_34	-1.74964	0.257323	10.3198	1.01002	-1.73229	0.0832214	0
ZNRF3	ZNRF3_1	-1.74894	0.225438	9.62875	0.95584	-1.82974	0.0672892	0
POLA1	POLA1_1	-1.74806	0.235008	221.847	0.971309	-1.79969	0.0719092	0
USP17L25	USP17L25_672	-1.74781	0.157338	68.3358	0.848827	-2.05909	0.0394853	0
YY1	YY1_531	-1.74682	0.244341	6.94426	0.985653	-1.77224	0.0763541	0
PPP2CA	PPP2CA_35	-1.74649	0.230536	107.697	0.962899	-1.81378	0.0697118	0
HLCS	HLCS_7	-1.74432	0.014759	195.017	0.550875	-3.16646	0.00154309	0
TTF2	TTF2_37	-1.74425	0.168263	70.7277	0.86393	-2.01898	0.0434898	0
PYGO2	PYGO2_10	-1.7426	0.1825	50.5275	0.88399	-1.97129	0.0486909	0
TAF10	TAF10_7	-1.74115	0.0707588	225.44	0.694378	-2.5075	0.0121589	0
RNF207	RNF207_6	-1.74081	0.0687814	150.681	0.690448	-2.52128	0.011693	0
ING1	ING1_23	-1.73781	0.0330486	143.62	0.608956	-2.85376	0.00432051	0
HDAC1	HDAC1_7	-1.73667	0.0813097	125.825	0.713998	-2.43232	0.0150024	0
RPS6KA3	RPS6KA3_63	-1.73664	0.0618383	179.936	0.675016	-2.57273	0.0100898	0
RRP8	RRP8_72	-1.73599	0.104862	270.376	0.755995	-2.29629	0.0216591	0
LEO1	LEO1_42	-1.73361	0.00606182	380.974	0.498966	-3.47441	0.000511974	0
SIN3A	SIN3A_2	-1.7328	0.0229102	299.163	0.577393	-3.00107	0.00269028	0
USP17L25	USP17L25_671	-1.73155	0.24099	57.8475	0.971914	-1.78159	0.0748169	0
SUPT16H	SUPT16H_8	-1.73066	0.263642	50.1958	1.01025	-1.7131	0.0866936	0
METTL16	METTL16_10	-1.72687	0.210848	153.389	0.918279	-1.88055	0.0600337	0
KDM1A	KDM1A_56	-1.72645	0.012173	206.015	0.533528	-3.23591	0.00121254	0
SMARCD1	SMARCD1_6	-1.72629	0.266071	12.6581	1.01202	-1.70579	0.0880469	0
HIST2H2AC	HIST2H2AC_28	-1.72467	0.141269	167.29	0.811957	-2.12409	0.0336625	0
TLK1	TLK1_29	-1.72388	0.203257	100.658	0.90483	-1.9052	0.0567541	0
HIST1H2BM	HIST1H2BM_5	-1.72124	0.0351143	125.848	0.608558	-2.82838	0.00467839	0
TRIM13	TRIM13_7	-1.72109	0.0353856	126.704	0.609272	-2.82482	0.00473065	0
MAP3K7	MAP3K7_18	-1.7209	0.025024	233.527	0.580331	-2.96537	0.00302316	0
RNF8	RNF8_10	-1.72077	0.0756614	128.008	0.695952	-2.47254	0.0134158	0
KDM3B	KDM3B_18	-1.71934	0.0669321	67.5558	0.678287	-2.53483	0.0112502	0
OGT	OGT_50	-1.71906	0.260773	42.2182	0.997963	-1.72256	0.0849675	0
BRPF1	BRPF1_36	-1.71768	0.101997	127.462	0.743078	-2.31158	0.0208008	0
ACTB	ACTB_3	-1.71733	0.132727	97.216	0.795385	-2.15912	0.0308412	0
TRIM59	TRIM59_484	-1.7169	0.131866	150.893	0.794129	-2.16199	0.030619	0
NAA50	NAA50_10	-1.71654	0.26573	135.099	1.00531	-1.70749	0.0877317	0
UBE2E1	UBE2E1_4	-1.71547	0.100872	124.774	0.740091	-2.31792	0.0204537	0
MGMT	MGMT_55	-1.71531	0.0610975	77.0496	0.665053	-2.57921	0.00990275	0
PHF23	PHF23_12	-1.71372	0.0315719	271.575	0.596315	-2.87385	0.00405498	0
HIST2H3C	HIST2H3C_1133	-1.71069	0.265706	68.7541	1.00159	-1.70797	0.0876411	0
PKM	PKM_52	-1.70886	0.272919	162.346	1.01227	-1.68815	0.0913827	0
RRP8	RRP8_73	-1.7071	0.0292789	245.816	0.587243	-2.90697	0.00364949	0
TTC28	TTC28_21	-1.70672	0.262937	11.6173	0.995124	-1.71508	0.0863304	0
RNF8	RNF8_4	-1.70636	0.1056	80.9154	0.744731	-2.29124	0.0219494	0
ALKBH8	ALKBH8_18	-1.70544	0.0173143	287.714	0.549332	-3.10458	0.00190552	0
LTN1	LTN1_480	-1.70521	0.077592	133.981	0.693613	-2.45844	0.0139541	0
KAT6B	KAT6B_25	-1.70507	0.202143	135.845	0.893403	-1.90851	0.0563249	0
MCRS1	MCRS1_19	-1.70445	0.129473	161.105	0.783429	-2.17562	0.0295834	0
PELP1	PELP1_24	-1.70429	0.0145644	212.388	0.537539	-3.17055	0.00152152	0
KMT2C	KMT2C_3	-1.7025	0.0351745	163.811	0.602136	-2.82743	0.00469228	0
NFRKB	NFRKB_317	-1.70037	0.203711	127.375	0.893374	-1.90331	0.0569996	0
Non	Non_Targeting_Ctrl_18	-1.70029	0.0168063	209.765	0.545851	-3.11494	0.00183981	0
TRIM65	TRIM65_13	-1.69769	0.226358	48.7415	0.929404	-1.82665	0.0677528	0
KDM3B	KDM3B_5	-1.69731	0.267037	68.9562	0.996797	-1.70277	0.0886117	0
NSUN2	NSUN2_14	-1.69698	0.127582	82.9246	0.776708	-2.18483	0.0289011	0
ZNF613	ZNF613_6	-1.69683	0.0796492	97.868	0.694003	-2.44499	0.0144855	0
SUPT3H	SUPT3H_6	-1.6965	0.041232	338.806	0.614251	-2.7619	0.00574654	0
H2AFB3	H2AFB3_1	-1.69648	0.277837	33.5962	1.01225	-1.67595	0.0937476	0
DNAJC2	DNAJC2_26	-1.69535	0.27628	103.038	1.00889	-1.68042	0.0928766	0
PSTK	PSTK_35	-1.6936	0.274195	29.5206	1.00498	-1.68522	0.0919469	0
RAI1	RAI1_1289	-1.69312	0.0275146	156.193	0.577667	-2.93097	0.0033791	0
MEX3D	MEX3D_36	-1.69303	0.198502	205.57	0.881706	-1.92017	0.0548364	0
TFAM	TFAM_2	-1.69224	0.205185	116.868	0.891128	-1.89899	0.0575662	0
TRIM9	TRIM9_47	-1.69148	0.0980394	96.9029	0.725328	-2.33202	0.0196994	0
WDR77	WDR77_380	-1.68934	0.273351	51.1102	1.00143	-1.68692	0.0916184	0
CXXC4	CXXC4_8	-1.68765	0.214245	154.165	0.90211	-1.87078	0.0613761	0
RNF148	RNF148_41	-1.6872	0.240989	42.2802	0.946849	-1.78191	0.0747642	0
ZNF613	ZNF613_8	-1.68481	0.206429	47.6782	0.889123	-1.89491	0.0581044	0
CUL1	CUL1_98	-1.68243	0.0575131	230.522	0.645268	-2.60733	0.00912517	0
PEX10	PEX10_78	-1.68148	0.0124543	311.721	0.521269	-3.22575	0.00125644	0
RNF144A	RNF144A_17	-1.67991	0.0799431	103.014	0.687686	-2.44284	0.0145721	0
RCOR1	RCOR1_25	-1.67918	0.0293523	295.239	0.578027	-2.90502	0.00367235	0
RCC1	RCC1_131	-1.67907	0.272583	187.158	0.994205	-1.68885	0.0912474	0
MASTL	MASTL_22	-1.67797	0.280595	44.3945	1.00546	-1.66887	0.0951441	0
MAP3K7	MAP3K7_32	-1.67758	0.140803	207.581	0.788924	-2.12641	0.0334691	0
ZNF479	ZNF479_92	-1.67709	0.0682676	235.281	0.664083	-2.52542	0.0115561	0
MAP3K7	MAP3K7_5	-1.67698	0.0403272	118.901	0.605016	-2.7718	0.00557466	0
PHF21A	PHF21A_9	-1.67608	0.0360084	192.768	0.59478	-2.81798	0.00483273	0
ZNF217	ZNF217_2	-1.67592	0.230904	17.064	0.925007	-1.81179	0.0700183	0
STAG1	STAG1_15	-1.67552	0.0467175	216.533	0.618912	-2.70721	0.00678522	0
SIN3B	SIN3B_48	-1.67535	0.0982022	191.448	0.718792	-2.33078	0.0197649	0
ARNTL	ARNTL_9	-1.67222	0.251224	25.9104	0.955415	-1.75025	0.0800745	0
TRIM16	TRIM16_32	-1.67193	0.284977	19.5446	1.0087	-1.65751	0.097416	0
RBBP4	RBBP4_14	-1.67148	0.041232	352.922	0.605046	-2.76257	0.00573481	0
USP17L27	USP17L27_1006	-1.67041	0.0895986	155.999	0.700984	-2.38296	0.0171742	0
L3MBTL3	L3MBTL3_17	-1.66904	0.119923	78.0233	0.752172	-2.21896	0.0264894	0
PHF23	PHF23_4	-1.66833	0.112472	246.596	0.740099	-2.25419	0.0241841	0
RBX1	RBX1_2	-1.66818	0.288724	38.5105	1.01208	-1.64826	0.0992984	0
ARID1B	ARID1B_31	-1.6662	0.0300103	263.586	0.575322	-2.89611	0.00377819	0
NBN	NBN_19	-1.66583	0.18058	212.461	0.842556	-1.97712	0.0480282	0
MECP2	MECP2_24	-1.66581	0.225978	85.8783	0.911217	-1.82812	0.0675318	0
HDAC3	HDAC3_47	-1.66344	0.244296	199.564	0.938476	-1.77249	0.0763135	0
RNF135	RNF135_62	-1.6605	0.0538191	171.047	0.628715	-2.64111	0.00826357	0
KMT2C	KMT2C_57	-1.65982	0.0544963	298.012	0.6301	-2.63422	0.00843298	0
METTL8	METTL8_165	-1.65957	0.285953	63.3217	1.00293	-1.65472	0.097981	0
SMARCA5	SMARCA5_51	-1.65763	0.0953851	102.39	0.706007	-2.3479	0.0188798	0
HMG20B	HMG20B_6	-1.65572	0.140722	145.641	0.778417	-2.12703	0.0334178	0
Non	Non_Targeting_Ctrl_711	-1.65516	0.0700854	135.313	0.658656	-2.51294	0.0119731	0
SS18L1	SS18L1_11	-1.65516	0.0502934	177.48	0.619092	-2.67353	0.00750586	0
SRSF1	SRSF1_33	-1.65499	0.292455	70.9742	1.01155	-1.6361	0.101819	0
ZNF736	ZNF736_748	-1.65498	0.103229	62.4083	0.717934	-2.3052	0.0211553	0
STAG1	STAG1_23	-1.65491	0.15114	72.2455	0.794476	-2.08302	0.0372494	0
SUPT4H1	SUPT4H1_15	-1.65462	0.255876	373.317	0.952653	-1.73686	0.082412	0
MEAF6	MEAF6_1146	-1.6536	0.291668	74.1832	1.00875	-1.63925	0.101162	0
SOS1	SOS1_4	-1.65303	0.111214	263.435	0.731039	-2.2612	0.0237467	0
RNF19A	RNF19A_10	-1.65221	0.106416	133.132	0.722742	-2.28604	0.0222521	0
USP7	USP7_70	-1.65199	0.260471	24.9526	0.958323	-1.72383	0.0847387	0
NFYB	NFYB_4	-1.64915	0.23001	77.5981	0.908037	-1.81617	0.0693442	0
TRIM65	TRIM65_14	-1.64883	0.167862	48.835	0.815718	-2.02133	0.0432461	0
ZZZ3	ZZZ3_15	-1.64711	0.29287	24.1919	1.00781	-1.63435	0.102186	0
GTF3C4	GTF3C4_74	-1.64403	0.235714	288.118	0.914706	-1.79734	0.0722824	0
EXOSC5	EXOSC5_32	-1.64374	0.277548	168.839	0.980247	-1.67686	0.0935701	0
KDM2A	KDM2A_9	-1.64337	0.0791191	241.237	0.670917	-2.44944	0.0143079	0
SSRP1	SSRP1_11	-1.64317	0.246832	133.623	0.931508	-1.76399	0.0777337	0
UBR5	UBR5_1	-1.63932	0.162761	119.091	0.804107	-2.03868	0.0414817	0
BICC1	BICC1_44	-1.63926	0.0353856	183.618	0.580404	-2.82435	0.00473767	0
FBXO10	FBXO10_15	-1.63926	0.0548792	287.449	0.623047	-2.63104	0.00851233	0
KBTBD4	KBTBD4_1	-1.63856	0.161434	52.2429	0.801392	-2.04464	0.0408902	0
CENPC	CENPC_12	-1.63797	0.104477	114.997	0.712625	-2.2985	0.0215331	0
RNF167	RNF167_13	-1.63782	0.0415477	292.14	0.593641	-2.75895	0.0057988	0
RLIM	RLIM_962	-1.63677	0.0435617	318.609	0.597926	-2.73741	0.00619249	0
ATM	ATM_32	-1.63287	0.0342413	138.828	0.575068	-2.83944	0.00451926	0
Non	Non_Targeting_Ctrl_191	-1.63214	0.200895	186.377	0.853166	-1.91304	0.0557427	0
ID3	ID3_14	-1.6309	0.0315098	161.768	0.567302	-2.87483	0.0040425	0
Non	Non_Targeting_Ctrl_824	-1.6303	0.236732	161.833	0.908534	-1.79443	0.072744	0
WAC	WAC_3	-1.62902	0.22511	130.207	0.889618	-1.83115	0.0670787	0
ATM	ATM_119	-1.62758	0.0467036	168.01	0.601002	-2.70811	0.00676676	0
USP15	USP15_17	-1.62715	0.184718	85.157	0.828806	-1.96325	0.0496175	0
ARID1A	ARID1A_6	-1.62417	0.0181256	228.23	0.525869	-3.08854	0.00201143	0
MNAT1	MNAT1_10	-1.6217	0.130372	299.667	0.747225	-2.17029	0.0299848	0
TPPP2	TPPP2_29	-1.62157	0.138947	78.8168	0.759265	-2.13571	0.0327029	0
TRIM5	TRIM5_17	-1.61842	0.0831402	180.297	0.668606	-2.42058	0.0154956	0
HCFC1	HCFC1_1	-1.61798	0.125969	364.656	0.738074	-2.19216	0.0283676	0
NPM2	NPM2_28	-1.61783	0.166299	68.942	0.798034	-2.02726	0.0426353	0
BAP1	BAP1_15	-1.61746	0.0329278	242.63	0.566447	-2.85544	0.00429772	0
BAZ2B	BAZ2B_37	-1.61585	0.240518	8.8521	0.906086	-1.78333	0.0745324	0
DMAP1	DMAP1_30	-1.61565	0.195606	271.409	0.837579	-1.92895	0.0537369	0
TRAF6	TRAF6_34	-1.61545	0.22236	54.6876	0.877448	-1.84108	0.0656103	0
KDM1B	KDM1B_9	-1.61456	0.294975	36.3581	0.992004	-1.62758	0.103615	0
ATXN7L3	ATXN7L3_1	-1.61396	0.0755634	237.433	0.652245	-2.47446	0.0133436	0
DNMT3B	DNMT3B_16	-1.6109	0.116232	135.225	0.72061	-2.23547	0.0253867	0
USP36	USP36_42	-1.61056	0.307798	34.3942	1.01	-1.59462	0.110798	0
TAF7	TAF7_12	-1.60964	0.130804	146.382	0.742551	-2.16771	0.0301804	0
Non	Non_Targeting_Ctrl_442	-1.60894	0.306006	15.7508	1.00654	-1.59848	0.109937	0
TAF5L	TAF5L_40	-1.60707	0.0513317	135.83	0.6035	-2.66291	0.00774688	0
ZBTB37	ZBTB37_26	-1.60636	0.210861	57.5676	0.854273	-1.88039	0.0600551	0
ASH1L	ASH1L_25	-1.60528	0.169639	180.615	0.797185	-2.01368	0.0440432	0
REC8	REC8_24	-1.60503	0.0426596	254.759	0.584306	-2.74689	0.00601627	0
BPTF	BPTF_6	-1.60456	0.0556236	271.522	0.611455	-2.62416	0.00868626	0
TRIM52	TRIM52_20	-1.60344	0.260711	103.602	0.930709	-1.72282	0.084921	0
TRAF5	TRAF5_39	-1.60188	0.175506	60.4027	0.803729	-1.99307	0.0462543	0
EXOSC8	EXOSC8_13	-1.60123	0.211268	164.988	0.852206	-1.87892	0.0602551	0
DTX3	DTX3_5	-1.5999	0.07577	186.54	0.647393	-2.4713	0.0134622	0
HIST2H2AB	HIST2H2AB_13	-1.59799	0.0759437	198.98	0.646921	-2.47015	0.0135058	0
TAF1L	TAF1L_18	-1.59779	0.115705	105.562	0.713698	-2.23875	0.0251722	0
GFI1	GFI1_17	-1.59667	0.0771656	143.374	0.648678	-2.46142	0.0138388	0
NAT10	NAT10_70	-1.59613	0.104229	276.673	0.693872	-2.30033	0.0214297	0
KDM4C	KDM4C_18	-1.59596	0.29287	54.7975	0.97652	-1.63433	0.10219	0
SETD4	SETD4_28	-1.59551	0.131866	104.568	0.737951	-2.16209	0.0306114	0
MRGBP	MRGBP_556	-1.59505	0.0475632	200.601	0.591037	-2.69873	0.00696054	0
ZFP64	ZFP64_7	-1.59485	0.0996792	187.069	0.686315	-2.32379	0.020137	0
TRIM73	TRIM73_774	-1.59434	0.0888907	341.183	0.667659	-2.38796	0.0169421	0
ACTL6A	ACTL6A_22	-1.59427	0.294297	165.717	0.978154	-1.62987	0.103128	0
HDAC3	HDAC3_25	-1.59365	0.148491	172.661	0.760964	-2.09425	0.0362376	0
RNF148	RNF148_2	-1.59308	0.0515206	134.984	0.598729	-2.66076	0.00779638	0
PSTK	PSTK_11	-1.59298	0.183584	69.4751	0.809674	-1.96743	0.0491333	0
H2AFY2	H2AFY2_25	-1.59212	0.177364	44.5346	0.801103	-1.98741	0.046877	0
SUPT4H1	SUPT4H1_10	-1.59117	0.0651602	267.94	0.624413	-2.54826	0.0108261	0
TRIM27	TRIM27_1328	-1.58996	0.145821	175.621	0.755488	-2.10455	0.0353307	0
NFYC	NFYC_1	-1.58967	0.315517	60.824	1.01126	-1.57197	0.115957	0
HIF1AN	HIF1AN_31	-1.58746	0.0816637	178.786	0.653337	-2.42977	0.0151085	0
ID3	ID3_1	-1.587	0.16673	80.4028	0.783548	-2.0254	0.0428264	0
Non	Non_Targeting_Ctrl_463	-1.5864	0.0825502	198.191	0.654396	-2.42422	0.0153414	0
CUL1	CUL1_79	-1.5864	0.293443	93.9317	0.971938	-1.6322	0.102637	0
ZNF681	ZNF681_824	-1.58606	0.31346	31.2858	1.00426	-1.57933	0.114261	0
CLNS1A	CLNS1A_514	-1.58317	0.318839	93.3107	1.01223	-1.56404	0.117808	0
NSUN4	NSUN4_15	-1.58289	0.173993	211.294	0.792004	-1.99859	0.0456525	0
FXN	FXN_4	-1.58289	0.287037	193.472	0.957941	-1.65239	0.0984551	0
HIST1H2AK	HIST1H2AK_28	-1.58249	0.0722599	237.619	0.633782	-2.4969	0.0125284	0
HJURP	HJURP_69	-1.58184	0.309988	309.05	0.995939	-1.58829	0.11222	0
MST1	MST1_99	-1.58109	0.23848	35.2122	0.883641	-1.78929	0.0735682	0
ZBTB33	ZBTB33_16	-1.58102	0.189438	69.2252	0.811323	-1.94869	0.0513319	0
Non	Non_Targeting_Ctrl_627	-1.57949	0.046956	180.18	0.584091	-2.70418	0.00684726	0
SUV420H1	SUV420H1_65	-1.5784	0.127656	206.264	0.722654	-2.18417	0.0289499	0
PCNA	PCNA_18	-1.57757	0.307071	11.1664	0.988339	-1.59619	0.110447	0
LRRC59	LRRC59_626	-1.57736	0.235036	103.473	0.876548	-1.79951	0.0719373	0
RNF10	RNF10_8	-1.57736	0.189188	84.3008	0.809099	-1.94953	0.0512325	0
METTL13	METTL13_2	-1.576	0.134495	146.815	0.732127	-2.15264	0.0313471	0
CDK1	CDK1_64	-1.57503	0.0660299	123.856	0.619726	-2.54149	0.011038	0
FOXP1	FOXP1_8	-1.57419	0.256563	99.4444	0.907311	-1.735	0.0827401	0
Non	Non_Targeting_Ctrl_555	-1.57372	0.10523	100.145	0.685917	-2.29433	0.0217716	0
ERCC6L2	ERCC6L2_16	-1.57355	0.113678	183.849	0.699883	-2.2483	0.0245572	0
EHMT2	EHMT2_94	-1.57245	0.0739402	265.143	0.632538	-2.48593	0.0129213	0
HIST1H2AK	HIST1H2AK_11	-1.57115	0.220284	70.8588	0.8493	-1.84993	0.0643236	0
ZNF680	ZNF680_9	-1.57044	0.0863502	97.595	0.653723	-2.4023	0.0162923	0
ZIK1	ZIK1_15	-1.56896	0.282824	53.3137	0.943642	-1.66267	0.0963785	0
ACTR5	ACTR5_1	-1.567	0.219679	123.149	0.846002	-1.85224	0.0639909	0
SNW1	SNW1_7	-1.56535	0.140722	202.09	0.735788	-2.12745	0.0333824	0
RPS6KA3	RPS6KA3_68	-1.56472	0.315788	41.7655	0.995805	-1.57131	0.11611	0
SRSF3	SRSF3_19	-1.56461	0.3254	85.2958	1.01227	-1.54564	0.122191	0
EP400	EP400_90	-1.56305	0.226295	178.565	0.855398	-1.82728	0.0676584	0
SMARCB1	SMARCB1_15	-1.56232	0.311198	103.963	0.986057	-1.58441	0.113099	0
H2AFB1	H2AFB1_97	-1.56203	0.32585	17.6016	1.01162	-1.54408	0.122568	0
TRIM72	TRIM72_50	-1.56143	0.161634	57.0897	0.764012	-2.04372	0.0409813	0
JDP2	JDP2_10	-1.56138	0.20236	102.452	0.818427	-1.90778	0.0564193	0
CBX4	CBX4_1	-1.56051	0.208414	40.1566	0.826776	-1.88747	0.0590976	0
TRIM47	TRIM47_89	-1.55853	0.319335	103.193	0.997725	-1.56208	0.118269	0
PBRM1	PBRM1_117	-1.55792	0.29721	45.6892	0.961223	-1.62077	0.105067	0
HIST1H2AC	HIST1H2AC_13	-1.55716	0.181609	121.634	0.788687	-1.97437	0.0483402	0
TNKS	TNKS_39	-1.5562	0.0458184	188.995	0.572908	-2.71632	0.00660128	0
MSL2	MSL2_407	-1.55563	0.253277	66.131	0.892218	-1.74355	0.0812369	0
ANP32E	ANP32E_27	-1.55475	0.316311	12.7467	0.990342	-1.56992	0.116434	0
CDYL	CDYL_11	-1.5546	0.103075	566.222	0.673862	-2.307	0.021055	0
TADA2A	TADA2A_15	-1.55391	0.0548792	128.075	0.590671	-2.63076	0.00851954	0
TTK	TTK_22	-1.55376	0.242137	119.749	0.873765	-1.77823	0.0753655	0
RNF170	RNF170_6	-1.55194	0.0383321	241.939	0.555812	-2.79221	0.00523496	0
HCFC2	HCFC2_31	-1.54879	0.249366	126.209	0.882143	-1.75572	0.0791369	0
SOS2	SOS2_7	-1.54771	0.229825	164.407	0.851827	-1.81693	0.0692276	0
RBBP4	RBBP4_13	-1.54766	0.075614	131.018	0.625811	-2.47305	0.0133967	0
PRMT3	PRMT3_6	-1.54708	0.0480236	205.458	0.574219	-2.69424	0.00705499	0
RAG1	RAG1_1	-1.54702	0.0293523	301.752	0.532635	-2.90446	0.00367886	0
RNF44	RNF44_1	-1.54665	0.18889	196.264	0.793019	-1.95034	0.051136	0
ZNF239	ZNF239_2	-1.54553	0.0701631	215.24	0.615255	-2.51201	0.0120044	0
DDX21	DDX21_43	-1.54524	0.33021	119.733	1.00752	-1.53371	0.125102	0
TLE1	TLE1_20	-1.54487	0.0772396	117.627	0.627775	-2.46086	0.0138606	0
TAF9	TAF9_5	-1.54462	0.256542	170.016	0.89016	-1.73522	0.0827027	0
KDM6A	KDM6A_35	-1.54139	0.0904815	184.759	0.648212	-2.3779	0.0174113	0
USP16	USP16_103	-1.54107	0.0973847	147.64	0.659898	-2.33531	0.0195273	0
MAPKAPK3	MAPKAPK3_22	-1.5404	0.212265	140.688	0.82098	-1.8763	0.0606142	0
PHF13	PHF13_5	-1.53983	0.0875745	124.631	0.642619	-2.39618	0.0165672	0
PPM1G	PPM1G_24	-1.53918	0.292455	94.8883	0.940964	-1.63575	0.101892	0
HIST2H2BF	HIST2H2BF_311	-1.5385	0.0570361	231.976	0.589132	-2.61147	0.00901528	0
CIT	CIT_2	-1.53434	0.275669	85.0015	0.91237	-1.68171	0.092625	0
EXOSC7	EXOSC7_4	-1.53329	0.0410257	192.339	0.554609	-2.76464	0.00569858	0
Non	Non_Targeting_Ctrl_109	-1.53202	0.33917	41.9775	1.01226	-1.51347	0.13016	0
MCM2	MCM2_79	-1.53161	0.295164	253.267	0.941347	-1.62704	0.103728	0
TADA2A	TADA2A_18	-1.53102	0.11833	149.976	0.688016	-2.22527	0.0260628	0
SEC23IP	SEC23IP_50	-1.52928	0.338623	19.3375	1.00899	-1.51566	0.129607	0
HIST1H2BM	HIST1H2BM_22	-1.52829	0.0934735	124.725	0.647539	-2.36015	0.0182676	0
RAD21	RAD21_23	-1.52789	0.113088	252.803	0.678611	-2.25149	0.0243544	0
EP400	EP400_113	-1.52749	0.31086	21.6505	0.963423	-1.58548	0.112857	0
HDAC3	HDAC3_53	-1.52737	0.313741	115.618	0.967633	-1.57846	0.11446	0
BRPF1	BRPF1_30	-1.52702	0.0455202	212.144	0.561597	-2.71906	0.0065468	0
TRIM36	TRIM36_18	-1.52627	0.258733	61.1855	0.882991	-1.72853	0.0838941	0
CHAF1A	CHAF1A_162	-1.52416	0.0817227	105.95	0.627524	-2.42885	0.0151467	0
ZFP64	ZFP64_6	-1.52336	0.0948067	146.125	0.647979	-2.35095	0.0187258	0
HIST1H2BK	HIST1H2BK_11	-1.52326	0.128774	97.072	0.699146	-2.17874	0.029351	0
CHD4	CHD4_133	-1.52313	0.308085	140.959	0.955974	-1.59327	0.111099	0
SMARCB1	SMARCB1_30	-1.52234	0.103117	284.823	0.660145	-2.30607	0.0211066	0
PRMT3	PRMT3_2	-1.52127	0.0911781	177.194	0.640818	-2.37396	0.0175986	0
SNAI2	SNAI2_9	-1.52093	0.0840833	177.444	0.629551	-2.4159	0.0156964	0
MCM6	MCM6_38	-1.52067	0.338174	103.191	1.00263	-1.51669	0.129345	0
JAK2	JAK2_89	-1.52064	0.143892	55.4566	0.720019	-2.11195	0.0346912	0
CHD4	CHD4_7	-1.51876	0.214818	95.0864	0.81263	-1.86895	0.0616298	0
Non	Non_Targeting_Ctrl_247	-1.51834	0.276839	57.4379	0.904388	-1.67886	0.0931797	0
TADA2A	TADA2A_12	-1.51783	0.140013	184.781	0.712051	-2.13163	0.033037	0
RAD18	RAD18_726	-1.51712	0.198974	114.463	0.790611	-1.91892	0.0549941	0
DNTTIP2	DNTTIP2_956	-1.51403	0.285146	104.244	0.913748	-1.65694	0.0975313	0
H2AFY2	H2AFY2_48	-1.51302	0.314969	64.416	0.960468	-1.5753	0.115188	0
ELP3	ELP3_5	-1.51291	0.0926223	126.839	0.639711	-2.36499	0.0180306	0
ELP4	ELP4_13	-1.51159	0.0621647	286.616	0.588079	-2.57038	0.0101586	0
RAD21	RAD21_26	-1.51073	0.170613	134.711	0.75128	-2.01087	0.0443388	0
CLNS1A	CLNS1A_516	-1.50958	0.348053	142.729	1.01224	-1.49133	0.135875	0
Non	Non_Targeting_Ctrl_263	-1.50837	0.344562	71.5522	1.00564	-1.49991	0.133638	0
EFTUD2	EFTUD2_6	-1.50695	0.094622	198.179	0.640285	-2.35356	0.0185946	0
ATM	ATM_60	-1.50691	0.128671	96.0936	0.691369	-2.1796	0.0292873	0
LIN9	LIN9_16	-1.50645	0.115899	63.3718	0.673388	-2.23712	0.0252787	0
ACTB	ACTB_20	-1.50644	0.341056	165.323	0.999154	-1.50771	0.131628	0
INO80	INO80_17	-1.50621	0.138616	283.085	0.70475	-2.13723	0.0325795	0
SATB1	SATB1_6	-1.50583	0.218784	142.349	0.81144	-1.85575	0.0634895	0
CHUK	CHUK_19	-1.50456	0.0991285	194.301	0.646797	-2.32618	0.0200092	0
USP17L8	USP17L8_421	-1.504	0.262485	83.9115	0.876233	-1.71644	0.0860817	0
NSD1	NSD1_24	-1.50319	0.171369	167.589	0.748471	-2.00834	0.0446068	0
IKZF3	IKZF3_1126	-1.50105	0.158943	172.073	0.731106	-2.05313	0.0400603	0
CUL2	CUL2_76	-1.50039	0.0756007	181.44	0.60656	-2.47361	0.0133754	0
DPF1	DPF1_25	-1.49926	0.203521	123.681	0.787298	-1.90431	0.0568703	0
Non	Non_Targeting_Ctrl_361	-1.49851	0.128185	70.15	0.686818	-2.18181	0.0291232	0
SMARCD1	SMARCD1_11	-1.49617	0.161667	60.7272	0.732159	-2.0435	0.0410032	0
ZNF217	ZNF217_1258	-1.49573	0.105765	141.017	0.653016	-2.2905	0.0219924	0
TRAF7	TRAF7_73	-1.4951	0.110606	101.341	0.660177	-2.26469	0.0235316	0
ARHGAP29	ARHGAP29_14	-1.49414	0.17552	69.0842	0.749785	-1.99276	0.0462874	0
COMMD3-BMI1	COMMD3-BMI1_174	-1.49401	0.0627778	172.922	0.582131	-2.56645	0.0102747	0
ZNF714	ZNF714_229	-1.49172	0.268888	27.2118	0.878601	-1.69783	0.0895396	0
TAPBP	TAPBP_55	-1.4911	0.0825038	292.781	0.61499	-2.42459	0.0153259	0
WDR5	WDR5_4	-1.49059	0.354023	51.9662	1.00942	-1.47668	0.139761	0
ZZZ3	ZZZ3_1	-1.49031	0.262765	102.071	0.86873	-1.71551	0.086252	0
DAXX	DAXX_463	-1.48738	0.204133	270.553	0.782068	-1.90186	0.0571898	0
TRIM25	TRIM25_48	-1.4872	0.0792511	288.194	0.60743	-2.44834	0.0143516	0
SYVN1	SYVN1_806	-1.48657	0.230089	136.707	0.818761	-1.81564	0.0694259	0
TAF3	TAF3_20	-1.48638	0.0662803	129.438	0.58523	-2.53982	0.0110909	0
SIN3A	SIN3A_9	-1.4861	0.271737	401.762	0.878867	-1.69093	0.0908508	0
CDC6	CDC6_31	-1.48569	0.0666668	178.979	0.585687	-2.53666	0.0111916	0
FOXO1	FOXO1_1	-1.48409	0.143597	87.6729	0.702267	-2.11329	0.0345761	0
FOXA1	FOXA1_71	-1.48318	0.204836	112.693	0.780678	-1.89986	0.057451	0
NOC2L	NOC2L_84	-1.48143	0.350299	97.2243	0.997119	-1.48571	0.137357	0
DDB1	DDB1_5	-1.48093	0.360005	89.6582	1.0121	-1.46322	0.143407	0
PRDM5	PRDM5_19	-1.48081	0.0302082	262.596	0.511895	-2.8928	0.00381821	0
DRAP1	DRAP1_5	-1.48081	0.220284	149.175	0.800482	-1.8499	0.0643287	0
NBN	NBN_24	-1.48045	0.23803	112.626	0.826727	-1.79073	0.0733362	0
CMTR1	CMTR1_24	-1.47972	0.220284	249.803	0.80014	-1.84933	0.0644105	0
ERCC6L	ERCC6L_88	-1.47907	0.314042	121.605	0.937607	-1.57749	0.114683	0
TAF6L	TAF6L_14	-1.47807	0.0981471	272.946	0.63401	-2.3313	0.0197374	0
BAP1	BAP1_43	-1.47716	0.0460502	224.371	0.54426	-2.71408	0.00664607	0
USP17L18	USP17L18_1116	-1.4745	0.0655146	184.836	0.579389	-2.54493	0.01093	0
RNF114	RNF114_7	-1.47163	0.244575	186.955	0.8307	-1.77156	0.0764679	0
RNF8	RNF8_1	-1.47	0.294297	273.245	0.902005	-1.6297	0.103164	0
METTL20	METTL20_1015	-1.46987	0.235008	184.135	0.816632	-1.79992	0.0718739	0
HMGN2	HMGN2_990	-1.46946	0.203521	133.444	0.771754	-1.90405	0.0569041	0
TRAF7	TRAF7_18	-1.4677	0.312854	7.119	0.928488	-1.58075	0.113936	0
SMNDC1	SMNDC1_3	-1.46653	0.145129	213.773	0.695875	-2.10745	0.0350783	0
PSTK	PSTK_33	-1.46467	0.237239	65.788	0.816924	-1.79291	0.0729875	0
ZNF506	ZNF506_87	-1.46394	0.254615	204.368	0.84128	-1.74013	0.081836	0
APOBEC3B	APOBEC3B_78	-1.4631	0.0966317	125.515	0.624985	-2.34102	0.0192313	0
BRMS1L	BRMS1L_1	-1.4603	0.158314	134.523	0.710642	-2.0549	0.0398887	0
AIRE	AIRE_95	-1.45989	0.0934735	184.385	0.618464	-2.36052	0.0182495	0
VPS72	VPS72_79	-1.45907	0.363569	150.421	1.00315	-1.45449	0.14581	0
ZZZ3	ZZZ3_13	-1.45886	0.343602	23.015	0.971114	-1.50225	0.133031	0
CHD1	CHD1_27	-1.45841	0.131713	141.893	0.674204	-2.16316	0.0305287	0
PPFIBP2	PPFIBP2_45	-1.4575	0.0952647	97.6549	0.620519	-2.34884	0.0188321	0
ZCCHC14	ZCCHC14_2	-1.45729	0.23685	93.2029	0.812359	-1.79391	0.0728282	0
TAF12	TAF12_6	-1.45661	0.367304	163.262	1.00862	-1.44417	0.14869	0
ZNF394	ZNF394_57	-1.45555	0.128725	111.739	0.667899	-2.17929	0.0293103	0
ZNF292	ZNF292_1	-1.45486	0.202411	151.081	0.762689	-1.90754	0.0564504	0
PRDM12	PRDM12_607	-1.45392	0.0601704	286.571	0.562324	-2.58555	0.00972238	0
SBF2	SBF2_71	-1.45379	0.16612	152.852	0.716913	-2.02785	0.0425757	0
NCOR1	NCOR1_2	-1.45356	0.254619	107.009	0.835423	-1.73991	0.0818746	0
RPGRIP1	RPGRIP1_920	-1.45314	0.0880661	167.926	0.607209	-2.39315	0.0167042	0
Non	Non_Targeting_Ctrl_409	-1.45285	0.32792	74.1317	0.943521	-1.53981	0.123606	0
PMF1	PMF1_1064	-1.45223	0.356417	144.35	0.987041	-1.47129	0.141212	0
ZFP64	ZFP64_5	-1.45203	0.172567	102.655	0.72449	-2.00421	0.045048	0
RPS6KA3	RPS6KA3_27	-1.45189	0.158051	191.17	0.706053	-2.05634	0.0397497	0
LNX2	LNX2_8	-1.45141	0.0675096	274.629	0.573425	-2.53112	0.0113699	0
Non	Non_Targeting_Ctrl_628	-1.44886	0.301596	50.2483	0.900105	-1.60966	0.107472	0
ACTR5	ACTR5_17	-1.44648	0.105983	121.892	0.631897	-2.28911	0.0220732	0
TBXAS1	TBXAS1_96	-1.4455	0.238073	53.7341	0.807346	-1.79044	0.0733831	0
PPFIA4	PPFIA4_63	-1.4455	0.0581701	202.716	0.555496	-2.60218	0.00926337	0
MORF4L1	MORF4L1_27	-1.44538	0.352	56.4614	0.975431	-1.48178	0.138398	0
TWISTNB	TWISTNB_1052	-1.44499	0.136502	197.024	0.673398	-2.14582	0.0318872	0
ZNF226	ZNF226_12	-1.44487	0.0884346	168.952	0.604259	-2.39114	0.0167962	0
CMTR1	CMTR1_3	-1.44463	0.225962	54.4322	0.790142	-1.82832	0.0675021	0
YWHAE	YWHAE_33	-1.44419	0.215909	140.273	0.774665	-1.86428	0.0622819	0
LIN9	LIN9_2	-1.44407	0.367323	88.0946	1.00023	-1.44375	0.14881	0
DRAP1	DRAP1_7	-1.44351	0.373864	55.3708	1.01134	-1.42732	0.153489	0
MAP3K8	MAP3K8_44	-1.44184	0.0479209	192.707	0.534946	-2.69531	0.00703232	0
HIRA	HIRA_30	-1.44015	0.334511	87.6035	0.944917	-1.5241	0.127484	0
ALKBH6	ALKBH6_40	-1.43996	0.0796306	369.018	0.588721	-2.44591	0.0144487	0
PAGR1	PAGR1_1106	-1.43993	0.31086	55.1599	0.908145	-1.58557	0.112836	0
NIPBL	NIPBL_353	-1.43796	0.376115	96.4376	1.01094	-1.4224	0.15491	0
PARP2	PARP2_20	-1.4371	0.0539051	178.381	0.544407	-2.63976	0.00829655	0
HIST2H3D	HIST2H3D_6	-1.43679	0.0557881	229.876	0.547924	-2.62225	0.0087352	0
CHORDC1	CHORDC1_4	-1.43679	0.212542	125.409	0.766204	-1.87521	0.0607642	0
KDM7A	KDM7A_4	-1.43658	0.10345	92.198	0.623616	-2.30363	0.0212436	0
GATAD1	GATAD1_7	-1.43602	0.251224	152.618	0.820488	-1.7502	0.0800836	0
RFWD3	RFWD3_2	-1.436	0.0861368	172.363	0.597333	-2.40401	0.0162162	0
KTI12	KTI12_2	-1.43598	0.121693	325.768	0.649456	-2.21106	0.0270319	0
SUPT7L	SUPT7L_17	-1.43545	0.10523	116.42	0.625732	-2.29403	0.0217885	0
BRD4	BRD4_38	-1.4342	0.249366	231.206	0.816799	-1.75588	0.0791093	0
FOXP4	FOXP4_9	-1.43338	0.348053	20.6643	0.961463	-1.49084	0.136004	0
CXXC1	CXXC1_34	-1.43302	0.0640937	378.935	0.56039	-2.55718	0.0105525	0
SIRT4	SIRT4_19	-1.43293	0.0632881	313.781	0.559175	-2.56258	0.0103897	0
HIST1H2AK	HIST1H2AK_13	-1.4323	0.151952	107.494	0.688617	-2.07996	0.0375288	0
HIST1H2AH	HIST1H2AH_21	-1.43016	0.143194	96.7147	0.675936	-2.11583	0.0343594	0
KAT8	KAT8_20	-1.42703	0.296507	7.52949	0.879268	-1.62297	0.104596	0
HMGN4	HMGN4_38	-1.42686	0.117675	94.5897	0.640141	-2.22897	0.025816	0
USP22	USP22_46	-1.42676	0.260711	109.018	0.827968	-1.72321	0.0848512	0
UBOX5	UBOX5_26	-1.42567	0.208983	199.834	0.756047	-1.88569	0.0593362	0
TRIM37	TRIM37_14	-1.4254	0.220548	41.6414	0.771634	-1.84724	0.0647118	0
TFDP1	TFDP1_9	-1.42513	0.319099	47.6608	0.91171	-1.56314	0.118019	0
PARG	PARG_1	-1.4233	0.14874	213.434	0.679889	-2.09343	0.0363107	0
KMT2A	KMT2A_71	-1.42279	0.372248	69.4244	0.993103	-1.43267	0.151951	0
HIST1H2AH	HIST1H2AH_4	-1.42227	0.0805523	131.559	0.583285	-2.43839	0.014753	0
RNF157	RNF157_5	-1.42159	0.186874	80.2457	0.726786	-1.956	0.0504657	0
OGT	OGT_27	-1.42134	0.3254	151.445	0.919553	-1.54569	0.12218	0
DDHD2	DDHD2_60	-1.42039	0.175506	119.136	0.712534	-1.99344	0.0462134	0
WRAP53	WRAP53_3	-1.41949	0.268856	132.083	0.835975	-1.69801	0.0895067	0
KMT2C	KMT2C_4	-1.41727	0.341592	34.2954	0.941005	-1.50613	0.132034	0
HIRA	HIRA_70	-1.41712	0.186064	250.816	0.723617	-1.95839	0.0501847	0
EHMT2	EHMT2_96	-1.41622	0.0449526	340.517	0.519838	-2.72436	0.00644268	0
UBE2NL	UBE2NL_10	-1.41617	0.13159	140.483	0.654369	-2.16418	0.0304504	0
SGMS1	SGMS1_2	-1.41604	0.196644	335.082	0.735572	-1.92508	0.054219	0
KBTBD4	KBTBD4_16	-1.4154	0.114512	220.784	0.630749	-2.24399	0.024833	0
AURKB	AURKB_18	-1.41496	0.386369	27.1689	1.01225	-1.39783	0.162163	0
EXOSC4	EXOSC4_12	-1.41468	0.0947666	158.79	0.601485	-2.35198	0.0186737	0
TRIM34	TRIM34_15	-1.41423	0.315282	78.9852	0.899083	-1.57297	0.115727	0
KDM1A	KDM1A_25	-1.41279	0.249366	197.839	0.80472	-1.75563	0.0791511	0
CHAF1B	CHAF1B_23	-1.41209	0.216417	180.475	0.758187	-1.86245	0.0625398	0
BRPF3	BRPF3_12	-1.41062	0.383766	88.2474	1.00422	-1.4047	0.16011	0
AICDA	AICDA_34	-1.40969	0.32399	7.78795	0.909569	-1.54984	0.121179	0
RNF149	RNF149_56	-1.40827	0.0571443	202.451	0.539479	-2.61043	0.00904285	0
SMC3	SMC3_1	-1.40724	0.385437	70.3199	1.00471	-1.40064	0.161322	0
SMARCD2	SMARCD2_22	-1.40635	0.318121	98.6582	0.898288	-1.56559	0.117446	0
SUPT6H	SUPT6H_569	-1.40595	0.359519	51.9262	0.959836	-1.46478	0.14298	0
HMGB3	HMGB3_18	-1.40483	0.0959312	150.891	0.59908	-2.34498	0.0190279	0
NSD1	NSD1_71	-1.4045	0.106568	145.629	0.614692	-2.28489	0.0223195	0
USP17L22	USP17L22_439	-1.404	0.313573	93.7038	0.889155	-1.57903	0.114329	0
ZNRF1	ZNRF1_1056	-1.40324	0.173908	103.244	0.701815	-1.99945	0.04556	0
ARID1A	ARID1A_22	-1.40267	0.34084	314.129	0.929994	-1.50826	0.131488	0
DTX4	DTX4_14	-1.40257	0.243854	205.207	0.790781	-1.77365	0.0761204	0
CBX6	CBX6_3	-1.40206	0.0371515	304.131	0.50004	-2.80389	0.00504894	0
SIRT4	SIRT4_62	-1.40092	0.140541	132.919	0.657974	-2.12914	0.0332429	0
WDR5	WDR5_19	-1.39994	0.355115	88.2008	0.949698	-1.47408	0.140459	0
HIST1H1E	HIST1H1E_3	-1.3998	0.106568	178.368	0.612612	-2.28496	0.0223151	0
TRIM63	TRIM63_6	-1.39918	0.111218	167.647	0.618865	-2.26089	0.0237662	0
MORF4L2	MORF4L2_1	-1.39865	0.206536	92.4169	0.738492	-1.89393	0.0582341	0
OGT	OGT_40	-1.39834	0.390832	97.4888	1.00762	-1.38776	0.165209	0
ANP32B	ANP32B_291	-1.3978	0.115192	157.985	0.623833	-2.24067	0.0250476	0
ANKS1A	ANKS1A_110	-1.39776	0.0953204	215.227	0.595182	-2.34846	0.0188511	0
HIST1H2BD	HIST1H2BD_26	-1.3972	0.366794	146.911	0.966299	-1.44593	0.148198	0
SETD2	SETD2_14	-1.39609	0.202986	195.926	0.732456	-1.90604	0.0566445	0
ARID5A	ARID5A_32	-1.39381	0.352854	97.0727	0.942162	-1.47937	0.13904	0
Non	Non_Targeting_Ctrl_978	-1.3938	0.294526	35.9123	0.855727	-1.62879	0.103357	0
TTF2	TTF2_43	-1.39354	0.343565	98.3146	0.927422	-1.50259	0.132945	0
YEATS2	YEATS2_16	-1.39321	0.315282	96.2758	0.885638	-1.57312	0.115692	0
UBR5	UBR5_63	-1.39318	0.340472	52.4327	0.922819	-1.5097	0.131119	0
ZNF675	ZNF675_951	-1.39129	0.210763	125.906	0.739711	-1.88085	0.0599922	0
KMT2C	KMT2C_26	-1.39122	0.24485	199.961	0.785648	-1.7708	0.0765946	0
BRD1	BRD1_4	-1.39053	0.258935	126.03	0.804795	-1.7278	0.0840233	0
BRD7	BRD7_525	-1.38855	0.0755741	191.879	0.561234	-2.47411	0.013357	0
ZFX	ZFX_76	-1.38826	0.395486	51.5849	1.00978	-1.37482	0.169188	0
KAT7	KAT7_24	-1.38713	0.223186	74.6578	0.754791	-1.83777	0.0660962	0
METTL16	METTL16_22	-1.38644	0.309988	7.32564	0.87274	-1.5886	0.11215	0
NAGS	NAGS_29	-1.3847	0.150147	211.562	0.663414	-2.08723	0.036867	0
SMARCD2	SMARCD2_9	-1.38329	0.261921	285.896	0.805237	-1.71786	0.0858219	0
PRKAB1	PRKAB1_7	-1.38151	0.109945	134.632	0.609003	-2.26847	0.0233003	0
TDRD3	TDRD3_6	-1.38035	0.146842	174.972	0.657166	-2.10046	0.0356882	0
RNF4	RNF4_827	-1.3788	0.2332	176.408	0.764062	-1.80457	0.0711421	0
SETD5	SETD5_3	-1.37704	0.396031	33.9121	1.0023	-1.37387	0.169481	0
ZNF431	ZNF431_598	-1.37685	0.218117	82.2322	0.741009	-1.85807	0.0631584	0
Non	Non_Targeting_Ctrl_740	-1.37682	0.166912	81.4125	0.679984	-2.02478	0.0428901	0
KDM8	KDM8_11	-1.37653	0.352	258.009	0.928985	-1.48176	0.138405	0
PRDM11	PRDM11_224	-1.37602	0.268401	106.429	0.80948	-1.69988	0.0891538	0
ARRB1	ARRB1_31	-1.37598	0.292455	134.807	0.84115	-1.63583	0.101874	0
RFWD3	RFWD3_3	-1.37442	0.285146	84.0656	0.829542	-1.65684	0.0975526	0
ING1	ING1_12	-1.37346	0.108458	399.142	0.603339	-2.27644	0.0228199	0
TDRD6	TDRD6_94	-1.37283	0.191131	106.647	0.706353	-1.94355	0.0519498	0
DDX46	DDX46_1	-1.37174	0.196334	295.21	0.711971	-1.92669	0.0540187	0
HUWE1	HUWE1_80	-1.37141	0.398904	30.3089	1.00348	-1.36665	0.171734	0
TOX4	TOX4_11	-1.37019	0.108532	257.761	0.602066	-2.27581	0.0228575	0
KDM5B	KDM5B_69	-1.37008	0.0601101	236.899	0.529755	-2.58625	0.00970262	0
CHD8	CHD8_99	-1.36978	0.105769	134.232	0.598111	-2.29018	0.022011	0
MIER1	MIER1_14	-1.36962	0.0663341	253.917	0.539357	-2.53936	0.0111055	0
NASP	NASP_614	-1.36939	0.399682	32.0218	1.0036	-1.36448	0.172416	0
CHUK	CHUK_28	-1.36834	0.344059	27.9568	0.911496	-1.5012	0.133304	0
CMTR1	CMTR1_28	-1.36769	0.175506	158.478	0.686201	-1.99313	0.0462471	0
ARAP3	ARAP3_136	-1.36642	0.214022	166.647	0.730174	-1.87137	0.0612945	0
HIST1H2AK	HIST1H2AK_36	-1.36557	0.29614	106.737	0.840911	-1.62392	0.104392	0
RCHY1	RCHY1_3	-1.36271	0.164292	96.3275	0.67007	-2.03368	0.041984	0
ING1	ING1_21	-1.36091	0.305911	54.3055	0.851235	-1.59875	0.109877	0
HIST2H3D	HIST2H3D_1022	-1.36022	0.263436	90.5481	0.793726	-1.71371	0.0865819	0
CDK7	CDK7_17	-1.35918	0.258611	141.608	0.786113	-1.72899	0.0838102	0
HIST1H1B	HIST1H1B_22	-1.35915	0.190583	178.314	0.698679	-1.94531	0.0517375	0
ASH2L	ASH2L_12	-1.35736	0.409923	39.2713	1.01201	-1.34124	0.179841	0
RPS6KA4	RPS6KA4_248	-1.35726	0.143194	143.649	0.641396	-2.1161	0.0343359	0
ZNF100	ZNF100_1102	-1.35657	0.406507	17.6237	1.00488	-1.34998	0.177021	0
TEX10	TEX10_502	-1.35552	0.291325	295.279	0.826244	-1.64059	0.100884	0
ZNHIT1	ZNHIT1_3	-1.35498	0.40924	235.362	1.00899	-1.34291	0.179303	0
JADE2	JADE2_5	-1.35392	0.191234	133.873	0.69688	-1.94283	0.0520362	0
UBTF	UBTF_31	-1.35387	0.235469	202.989	0.752954	-1.79808	0.0721635	0
CIT	CIT_134	-1.35373	0.390156	83.7004	0.974518	-1.38913	0.164793	0
APOBEC3G	APOBEC3G_106	-1.35353	0.322096	254.876	0.870827	-1.5543	0.120112	0
TTF2	TTF2_55	-1.35333	0.323447	106.673	0.872347	-1.55137	0.120814	0
TOX	TOX_13	-1.35168	0.127898	188.224	0.619107	-2.18328	0.0290154	0
USP49	USP49_48	-1.35106	0.123489	184.668	0.613155	-2.20346	0.0275622	0
NAT10	NAT10_37	-1.35	0.345924	172.489	0.901619	-1.4973	0.134315	0
SHPRH	SHPRH_40	-1.34988	0.157493	84.601	0.655743	-2.05855	0.0395374	0
HDAC4	HDAC4_128	-1.349	0.412883	60.8081	1.01042	-1.3351	0.181844	0
TRIM68	TRIM68_68	-1.34876	0.314879	138.851	0.855974	-1.57571	0.115093	0
FBXL19	FBXL19_5	-1.34874	0.112034	203.011	0.597572	-2.25703	0.024006	0
TRIM25	TRIM25_31	-1.34866	0.0896704	190.4	0.56607	-2.3825	0.0171954	0
ZNF92	ZNF92_5	-1.34837	0.315527	159.883	0.85783	-1.57184	0.115988	0
KMT2B	KMT2B_80	-1.3469	0.0885872	322.277	0.563475	-2.39034	0.0168326	0
PRDM2	PRDM2_38	-1.34653	0.0857965	198.704	0.559517	-2.40659	0.016102	0
ZNF675	ZNF675_952	-1.34545	0.307798	147.485	0.843775	-1.59456	0.110811	0
SUPT3H	SUPT3H_3	-1.3453	0.140722	134.331	0.63235	-2.12746	0.033382	0
KDM2B	KDM2B_16	-1.34433	0.372248	60.1559	0.938362	-1.43264	0.151961	0
NBN	NBN_25	-1.34181	0.222987	417.81	0.729719	-1.8388	0.0659442	0
CUL1	CUL1_10	-1.34147	0.12061	109.825	0.605344	-2.21605	0.0266883	0
MAP3K7	MAP3K7_39	-1.34067	0.244653	158.192	0.756888	-1.77129	0.0765126	0
HMGB1	HMGB1_647	-1.34054	0.3346	85.1355	0.879708	-1.52385	0.127546	0
CIR1	CIR1_1072	-1.33901	0.315282	38.43	0.850658	-1.57409	0.115466	0
BAHD1	BAHD1_12	-1.33889	0.363569	36.7348	0.920645	-1.4543	0.145864	0
CTBP2	CTBP2_26	-1.33833	0.31346	126.505	0.8474	-1.57933	0.114259	0
PRDM16	PRDM16_8	-1.33666	0.128774	181.823	0.613568	-2.1785	0.0293686	0
TLE1	TLE1_36	-1.3366	0.418831	19.3906	1.01153	-1.32137	0.186377	0
KDM5B	KDM5B_141	-1.33543	0.172274	87.0928	0.665988	-2.00519	0.0449429	0
HMGN3	HMGN3_2	-1.33514	0.222915	281.352	0.725936	-1.8392	0.0658857	0
BRD8	BRD8_1	-1.33419	0.0448089	403.604	0.489433	-2.72599	0.00641088	0
HBP1	HBP1_4	-1.33399	0.200612	163.142	0.696945	-1.91405	0.0556141	0
ERCC6L	ERCC6L_85	-1.33361	0.235469	250.369	0.74164	-1.7982	0.072146	0
KDM4A	KDM4A_22	-1.33118	0.277591	146.246	0.794027	-1.6765	0.0936412	0
N6AMT1	N6AMT1_400	-1.3307	0.19975	154.71	0.694264	-1.91671	0.0552752	0
BIRC7	BIRC7_12	-1.32986	0.0947666	418.139	0.565483	-2.35173	0.0186863	0
METTL13	METTL13_1	-1.32964	0.082463	243.295	0.54832	-2.42493	0.0153114	0
TRIP11	TRIP11_609	-1.32943	0.0881874	266.038	0.555705	-2.39233	0.0167419	0
ARID4A	ARID4A_13	-1.32938	0.178192	149.267	0.6699	-1.98444	0.0472068	0
DRAP1	DRAP1_13	-1.32936	0.354855	120.757	0.901367	-1.47482	0.14026	0
SARM1	SARM1_5	-1.32903	0.12653	188.556	0.607068	-2.18925	0.0285785	0
H3F3A	H3F3A_137	-1.32889	0.416469	128.101	1.00121	-1.32728	0.184414	0
SHANK2	SHANK2_34	-1.32819	0.282062	102.075	0.797747	-1.66493	0.0959267	0
PPARGC1A	PPARGC1A_6	-1.32794	0.221284	211.533	0.719842	-1.84477	0.0650717	0
DYNC1H1	DYNC1H1_1	-1.3273	0.421785	159.167	1.01079	-1.31313	0.189139	0
MAPKAPK3	MAPKAPK3_46	-1.32582	0.283212	111.562	0.797935	-1.66156	0.0966014	0
TEX10	TEX10_2	-1.32566	0.230536	103.624	0.730645	-1.81437	0.0696207	0
PPP2CA	PPP2CA_2	-1.32452	0.0654455	257.213	0.520238	-2.546	0.0108967	0
RNF135	RNF135_38	-1.32293	0.412895	8.13426	0.99102	-1.33492	0.181902	0
NAA20	NAA20_3	-1.32277	0.42353	152.076	1.0101	-1.30954	0.190351	0
ZNF565	ZNF565_7	-1.32169	0.352854	68.9666	0.893405	-1.47938	0.139038	0
POU5F1B	POU5F1B_27	-1.32136	0.113418	203.927	0.587214	-2.25022	0.0244349	0
NTMT1	NTMT1_49	-1.32073	0.260711	86.5015	0.766563	-1.72293	0.0849012	0
HIST1H2AJ	HIST1H2AJ_696	-1.3207	0.221392	266.846	0.71605	-1.84442	0.0651217	0
BRCA2	BRCA2_20	-1.3205	0.383766	42.146	0.940022	-1.40476	0.160093	0
HIRIP3	HIRIP3_1187	-1.31855	0.193508	134.54	0.681217	-1.93558	0.0529186	0
SMN2	SMN2_350	-1.3167	0.106181	166.128	0.575686	-2.28718	0.0221852	0
SFMBT2	SFMBT2_65	-1.31523	0.251003	355.84	0.75095	-1.75142	0.0798728	0
HIST1H2BG	HIST1H2BG_4	-1.31475	0.388527	120.417	0.943461	-1.39354	0.163457	0
BCORL1	BCORL1_12	-1.31154	0.420222	27.0577	0.995908	-1.31693	0.187863	0
AEBP1	AEBP1_82	-1.31095	0.106067	319.89	0.572843	-2.2885	0.0221083	0
HIRA	HIRA_43	-1.31093	0.394311	191.146	0.95083	-1.37872	0.167982	0
BTAF1	BTAF1_53	-1.31023	0.324259	251.249	0.84585	-1.54901	0.121379	0
TRIM9	TRIM9_63	-1.30792	0.373571	45.6448	0.916006	-1.42785	0.153334	0
MRGBP	MRGBP_555	-1.30702	0.389025	55.3869	0.939069	-1.39183	0.163974	0
TSPYL1	TSPYL1_2	-1.30701	0.351361	92.9948	0.881113	-1.48336	0.137978	0
DRAP1	DRAP1_1	-1.30686	0.075614	402.555	0.528412	-2.47318	0.0133917	0
RNF141	RNF141_681	-1.30652	0.0700931	353.155	0.519968	-2.5127	0.0119811	0
WDSUB1	WDSUB1_64	-1.30635	0.3058	122.04	0.8169	-1.59916	0.109786	0
NFYC	NFYC_2	-1.30586	0.430968	97.1921	1.00961	-1.29342	0.195865	0
ARID1B	ARID1B_9	-1.30557	0.109945	355.831	0.575437	-2.26883	0.0232789	0
DNAJC2	DNAJC2_2	-1.30519	0.394311	128.193	0.946738	-1.37862	0.168011	0
BIRC2	BIRC2_65	-1.30515	0.347958	134.738	0.874733	-1.49206	0.135685	0
RBBP7	RBBP7_3	-1.30511	0.368457	66.5617	0.905409	-1.44146	0.149455	0
PRMT6	PRMT6_43	-1.30281	0.367976	57.0741	0.903105	-1.44259	0.149136	0
APOBEC2	APOBEC2_49	-1.30038	0.129802	143.212	0.598224	-2.17373	0.0297257	0
LIN9	LIN9_7	-1.30029	0.199993	174.222	0.678816	-1.91552	0.0554257	0
NFIX	NFIX_125	-1.30013	0.408878	126.011	0.96707	-1.3444	0.178818	0
ZBTB16	ZBTB16_3	-1.29942	0.347949	74.2115	0.870817	-1.49218	0.135652	0
UBR5	UBR5_16	-1.29809	0.308269	126.492	0.815164	-1.59242	0.11129	0
HDAC6	HDAC6_75	-1.29728	0.162162	274.852	0.635434	-2.04157	0.0411941	0
KAT14	KAT14_1	-1.29654	0.140722	274.406	0.609582	-2.12694	0.0334251	0
UTY	UTY_34	-1.29608	0.315282	103.993	0.824007	-1.5729	0.115741	0
ELP6	ELP6_661	-1.29569	0.328516	172.114	0.842391	-1.53811	0.124022	0
HCFC1	HCFC1_24	-1.29535	0.29528	247.752	0.796381	-1.62655	0.103832	0
Non	Non_Targeting_Ctrl_251	-1.2948	0.433774	46.5907	1.00592	-1.28718	0.198032	0
EHMT1	EHMT1_78	-1.29468	0.367323	109.602	0.896734	-1.44377	0.148804	0
ZNF678	ZNF678_19	-1.2938	0.170613	109.121	0.64339	-2.01091	0.0443353	0
TRIM55	TRIM55_10	-1.29255	0.164932	122.222	0.636247	-2.03152	0.0422026	0
FAM133B	FAM133B_114	-1.29245	0.33917	50.4044	0.85404	-1.51334	0.130193	0
Non	Non_Targeting_Ctrl_137	-1.29205	0.34009	66.3066	0.855185	-1.51084	0.13083	0
Non	Non_Targeting_Ctrl_308	-1.29139	0.103243	308.081	0.560257	-2.305	0.0211668	0
ZMYM2	ZMYM2_456	-1.29033	0.379103	100.75	0.911486	-1.41563	0.156883	0
DYNC1I2	DYNC1I2_4	-1.2898	0.344059	97.2991	0.85917	-1.50121	0.1333	0
HMGB4	HMGB4_9	-1.28978	0.337516	46.2133	0.849491	-1.5183	0.128939	0
METTL9	METTL9_49	-1.28927	0.0886063	220.191	0.53942	-2.3901	0.0168436	0
EXOSC5	EXOSC5_46	-1.28864	0.39482	21.8688	0.936201	-1.37646	0.168681	0
PRKAG3	PRKAG3_14	-1.2882	0.200647	136.641	0.673144	-1.91371	0.0556572	0
G2E3	G2E3_436	-1.28766	0.266232	135.911	0.75511	-1.70527	0.0881448	0
MYSM1	MYSM1_29	-1.28703	0.199823	195.698	0.671673	-1.91615	0.0553454	0
CTCF	CTCF_5	-1.28701	0.131167	108.288	0.594223	-2.16587	0.0303215	0
HDAC9	HDAC9_76	-1.28691	0.111218	301.819	0.569196	-2.26093	0.0237638	0
MYBBP1A	MYBBP1A_67	-1.28567	0.103349	470.686	0.557956	-2.30425	0.0212085	0
PRMT5	PRMT5_91	-1.28522	0.435476	114.512	1.00135	-1.28348	0.199325	0
SAP130	SAP130_1087	-1.28471	0.235477	208.401	0.714555	-1.79792	0.07219	0
HDAC6	HDAC6_5	-1.28402	0.261577	285.102	0.746834	-1.71929	0.0855621	0
USP21	USP21_22	-1.28181	0.362048	160.239	0.87865	-1.45884	0.144609	0
WHSC1	WHSC1_67	-1.28158	0.402935	27.7722	0.943786	-1.35791	0.174491	0
TOX3	TOX3_6	-1.28134	0.400099	74.9198	0.939536	-1.3638	0.172629	0
USP17L8	USP17L8_423	-1.28134	0.174535	316.854	0.641758	-1.99661	0.0458674	0
TRIM41	TRIM41_99	-1.27961	0.214022	122.586	0.68377	-1.87141	0.0612884	0
APBB1	APBB1_15	-1.27752	0.215589	114.941	0.68465	-1.86595	0.0620483	0
RAD54L	RAD54L_3	-1.2765	0.246137	216.219	0.722746	-1.76618	0.0773661	0
TRIM34	TRIM34_44	-1.2752	0.339904	124.132	0.843758	-1.51134	0.130702	0
ZMYND8	ZMYND8_33	-1.27422	0.315282	148.419	0.809898	-1.5733	0.115649	0
PRDM9	PRDM9_12	-1.26999	0.105324	244.451	0.553854	-2.293	0.021848	0
MIER2	MIER2_6	-1.26997	0.257584	265.922	0.733368	-1.7317	0.083327	0
PRDM12	PRDM12_606	-1.26678	0.321578	251.423	0.814023	-1.5562	0.11966	0
LAS1L	LAS1L_24	-1.2667	0.448183	186.014	1.00833	-1.25623	0.209032	0
TAF6L	TAF6L_8	-1.26421	0.231818	138.355	0.698748	-1.80926	0.0704112	0
SARM1	SARM1_41	-1.26376	0.364524	170.762	0.870202	-1.45226	0.146429	0
[truncated: 10,474 more rows]
