# Supplementary material for: TAK1 inhibition leads to RIPK1-dependent apoptosis in immune-activated cancers
Source: Cell Death Dis. 2024 Apr 17;15(4):273. doi: 10.1038/s41419-024-06654-1 (PMC11024179; doi:10.1038/s41419-024-06654-1)
Supplement: Supplementary file 7 — Table S5 [file 41419_2024_6654_MOESM7_ESM.xlsx]

## Sheet: S5_U3013 KO screen
Table S5: DESeq2 differential sgRNA abundance analysis in U3013 cells d38 vs d0
GENE	sgRNA	baseMean	log2FC	lfcSE	stat	pvalue	padj	hits
DPY30	DPY30_544	175.199	-5.60924	0.460701	-12.1754	4.20169e-34	1.26103e-30	2
RBX1	RBX1_539	211.148	-5.23429	0.463668	-11.2889	1.48951e-29	2.55451e-26	6
HIST1H2BC	HIST1H2BC_13	175.612	-5.19408	0.463232	-11.2127	3.53258e-29	4.24086e-26	2
UHRF1	UHRF1_21	166.726	-5.03019	0.492128	-10.2213	1.59162e-24	8.30758e-22	6
RUVBL1	RUVBL1_4	167.878	-5.02154	0.457012	-10.9878	4.37606e-28	4.04112e-25	8
DDX18	DDX18_10	119.143	-4.93484	0.510312	-9.67024	4.03424e-22	1.38374e-19	5
AURKB	AURKB_39	99.5037	-4.77488	0.567033	-8.42081	3.73877e-17	4.72463e-15	6
EXOSC6	EXOSC6_47	167.765	-4.75528	0.45682	-10.4095	2.24332e-25	1.41743e-22	5
SRSF3	SRSF3_18	182.55	-4.73908	0.466591	-10.1568	3.08966e-24	1.54548e-21	7
RUVBL2	RUVBL2_28	201.074	-4.7309	0.425039	-11.1305	8.91126e-29	8.91498e-26	8
POLR1A	POLR1A_399	188.235	-4.68351	0.493466	-9.49104	2.2873e-21	6.69733e-19	9
EXOSC4	EXOSC4_33	180.515	-4.61344	0.512298	-9.00539	2.14896e-19	4.22922e-17	6
CDK9	CDK9_27	115.116	-4.61294	0.510284	-9.03996	1.56736e-19	3.30108e-17	8
USP17L18	USP17L18_1114	78.3654	-4.6092	0.566507	-8.13617	4.07989e-16	4.45264e-14	3
WDHD1	WDHD1_6	152.82	-4.60402	0.492494	-9.34839	8.89944e-21	2.45285e-18	3
SRSF1	SRSF1_12	371.944	-4.56018	0.320417	-14.232	5.79752e-46	6.95992e-42	7
EXOSC4	EXOSC4_46	147.118	-4.55908	0.56812	-8.02484	1.01655e-15	1.02552e-13	6
CDK1	CDK1_36	81.0279	-4.55372	0.576435	-7.89981	2.79338e-15	2.61988e-13	8
UBE2N	UBE2N_21	183.362	-4.55197	0.508392	-8.95366	3.43899e-19	6.35155e-17	3
DYNC1I2	DYNC1I2_7	156.887	-4.51254	0.533786	-8.45383	2.81903e-17	3.63897e-15	8
BARD1	BARD1_13	171.154	-4.48126	0.45515	-9.84566	7.15665e-23	2.77147e-20	9
CHORDC1	CHORDC1_8	131.325	-4.44058	0.528032	-8.40969	4.1108e-17	5.14064e-15	4
HIST1H2AK	HIST1H2AK_7	87.258	-4.44004	0.54944	-8.08102	6.42258e-16	6.76343e-14	3
SFPQ	SFPQ_29	256.065	-4.43709	0.43277	-10.2528	1.15009e-24	6.57469e-22	9
DDX56	DDX56_36	198.517	-4.43543	0.485089	-9.14353	6.04489e-20	1.39556e-17	6
PHF5A	PHF5A_18	128.779	-4.42997	0.521021	-8.50247	1.85602e-17	2.51754e-15	7
HIST1H2BD	HIST1H2BD_21	74.0399	-4.39663	0.537947	-8.17297	3.00876e-16	3.40757e-14	5
CDK1	CDK1_9	178.899	-4.34574	0.48223	-9.01177	2.02749e-19	4.12544e-17	8
UHRF1	UHRF1_106	183.903	-4.33859	0.509747	-8.51126	1.72048e-17	2.40167e-15	6
SRSF3	SRSF3_15	139.408	-4.33244	0.431345	-10.044	9.76019e-24	4.33967e-21	7
SF3B3	SF3B3_5	123.074	-4.33137	0.465911	-9.29657	1.45054e-20	3.86971e-18	7
SNW1	SNW1_16	92.1192	-4.32859	0.562758	-7.69175	1.45141e-14	1.15766e-12	3
KTI12	KTI12_12	84.0511	-4.31714	0.596699	-7.23503	4.65421e-13	2.79369e-11	6
EXOSC6	EXOSC6_20	129.185	-4.31	0.485616	-8.87532	6.97343e-19	1.19594e-16	5
DDX54	DDX54_73	374.592	-4.30669	0.561351	-7.67201	1.69324e-14	1.31144e-12	9
DNA2	DNA2_128	108.513	-4.30074	0.54486	-7.8933	2.94302e-15	2.71777e-13	4
POLR2J	POLR2J_189	86.5197	-4.29553	0.56304	-7.62917	2.36272e-14	1.77278e-12	3
CDK1	CDK1_39	127.144	-4.28604	0.477553	-8.975	2.83359e-19	5.31519e-17	8
TAF5	TAF5_26	155.329	-4.2805	0.475151	-9.00873	2.08452e-19	4.17078e-17	9
HIST1H2BJ	HIST1H2BJ_24	165.322	-4.27202	0.492048	-8.68212	3.88462e-18	5.90315e-16	4
HCFC1	HCFC1_27	256.082	-4.25391	0.465505	-9.13828	6.34556e-20	1.43733e-17	7
SFPQ	SFPQ_5	113.5	-4.2064	0.545491	-7.71122	1.2462e-14	1.01086e-12	9
USP17L30	USP17L30_751	255.856	-4.20158	0.410935	-10.2245	1.54096e-24	8.30758e-22	3
MCRS1	MCRS1_12	171.248	-4.19181	0.545579	-7.68324	1.55109e-14	1.20914e-12	5
USP17L24	USP17L24_1038	338.577	-4.17099	0.411892	-10.1264	4.21788e-24	2.02542e-21	1
PMF1	PMF1_1062	175.903	-4.15694	0.474156	-8.76702	1.83453e-18	2.89784e-16	2
RUVBL1	RUVBL1_29	135.865	-4.10928	0.521679	-7.87703	3.35245e-15	3.04895e-13	8
SRCAP	SRCAP_18	341.893	-4.07202	0.325275	-12.5187	5.9007e-36	3.5419e-32	5
FXN	FXN_24	177.207	-4.06607	0.455653	-8.92361	4.51313e-19	8.08658e-17	6
MASTL	MASTL_25	204.398	-4.04813	0.44478	-9.10142	8.91593e-20	1.9461e-17	7
HUWE1	HUWE1_183	228.21	-4.04629	0.443817	-9.11701	7.7222e-20	1.71676e-17	6
KANSL3	KANSL3_1285	78.7312	-4.03663	0.505786	-7.98091	1.45257e-15	1.39505e-13	2
POLR2A	POLR2A_5	109.208	-4.02351	0.559068	-7.19681	6.16359e-13	3.52352e-11	7
RCC1	RCC1_141	188.095	-4.02157	0.492251	-8.16976	3.09e-16	3.46686e-14	8
USP17L22	USP17L22_437	313.904	-4.02015	0.324324	-12.3955	2.76469e-35	1.10634e-31	1
MASTL	MASTL_16	168.785	-4.00521	0.564528	-7.09479	1.29545e-12	6.91192e-11	7
TRAIP	TRAIP_2	106.79	-3.99784	0.569405	-7.02108	2.20163e-12	1.08322e-10	3
RAD21	RAD21_20	52.4588	-3.99756	0.582966	-6.85728	7.01853e-12	3.13225e-10	6
SFPQ	SFPQ_34	143.638	-3.99527	0.552767	-7.22776	4.91014e-13	2.93265e-11	9
WDR77	WDR77_1	351.012	-3.98946	0.363606	-10.972	5.21347e-28	4.47055e-25	4
ELP5	ELP5_930	213.984	-3.9831	0.467304	-8.52357	1.54706e-17	2.18499e-15	3
BARD1	BARD1_11	196.147	-3.9771	0.406849	-9.77538	1.43622e-22	5.38808e-20	9
CTCF	CTCF_6	294.401	-3.94704	0.427271	-9.2378	2.51615e-20	6.293e-18	7
NCL	NCL_21	105.484	-3.9462	0.483381	-8.16374	3.24815e-16	3.61056e-14	7
NAA50	NAA50_7	225.841	-3.93273	0.41482	-9.48058	2.52882e-21	7.22821e-19	4
CHEK1	CHEK1_28	282.55	-3.92341	0.50252	-7.80748	5.83441e-15	5.039e-13	5
PCNA	PCNA_5	100.08	-3.92258	0.544614	-7.20249	5.91219e-13	3.43361e-11	7
USH1G	USH1G_16	137.757	-3.91791	0.444958	-8.80512	1.3071e-18	2.11098e-16	2
BRCA1	BRCA1_29	235.957	-3.91279	0.405106	-9.65868	4.51647e-22	1.46541e-19	5
PCNA	PCNA_33	160.815	-3.91196	0.5898	-6.63268	3.2964e-11	1.31473e-09	7
HCFC1	HCFC1_36	247.224	-3.90347	0.346557	-11.2635	1.98596e-29	2.74864e-26	7
SFPQ	SFPQ_9	131.639	-3.90155	0.592533	-6.58453	4.56323e-11	1.76715e-09	9
SMC3	SMC3_20	283.088	-3.87723	0.337131	-11.5006	1.30927e-30	3.14355e-27	6
SUPT5H	SUPT5H_56	136.997	-3.87306	0.494366	-7.83439	4.71131e-15	4.0985e-13	6
KAT5	KAT5_31	211.843	-3.8702	0.48244	-8.02213	1.0393e-15	1.03973e-13	8
POLR1A	POLR1A_247	80.8366	-3.85872	0.530878	-7.26856	3.6334e-13	2.20298e-11	9
NAA20	NAA20_3	154.475	-3.85354	0.537584	-7.16826	7.59553e-13	4.18277e-11	3
RPA1	RPA1_41	240.746	-3.85085	0.339691	-11.3363	8.66891e-30	1.7345e-26	10
PELP1	PELP1_57	94.1693	-3.83563	0.493636	-7.77017	7.83798e-15	6.62641e-13	5
UBE2N	UBE2N_22	218.058	-3.83024	0.35644	-10.7458	6.20129e-27	4.9631e-24	3
HIST1H2BD	HIST1H2BD_1	153.361	-3.83004	0.59655	-6.42031	1.35999e-10	4.73236e-09	5
MCM2	MCM2_94	228.805	-3.82812	0.450174	-8.50363	1.83752e-17	2.51754e-15	6
AURKA	AURKA_36	162.203	-3.82419	0.478231	-7.99655	1.27957e-15	1.23881e-13	8
VRK1	VRK1_579	224.884	-3.81594	0.441336	-8.64634	5.31797e-18	7.98028e-16	4
DNA2	DNA2_125	51.5072	-3.81478	0.592952	-6.43355	1.2466e-10	4.3631e-09	4
INO80	INO80_50	104.605	-3.80601	0.570527	-6.67104	2.53999e-11	1.04785e-09	8
HCFC1	HCFC1_37	303.648	-3.79481	0.413072	-9.18681	4.04676e-20	9.71628e-18	7
RNF8	RNF8_7	95.4344	-3.78879	0.519364	-7.29507	2.98509e-13	1.81909e-11	6
DDX56	DDX56_63	156.306	-3.77948	0.432913	-8.73034	2.53914e-18	3.908e-16	6
TONSL	TONSL_2	175.659	-3.77767	0.411636	-9.1772	4.42455e-20	1.04151e-17	6
UHRF1	UHRF1_62	179.351	-3.77698	0.496903	-7.60105	2.93736e-14	2.15018e-12	6
FXN	FXN_5	146.205	-3.77576	0.445781	-8.46998	2.45431e-17	3.2026e-15	6
FBL	FBL_41	184.098	-3.77244	0.490533	-7.69049	1.46575e-14	1.15766e-12	5
LAS1L	LAS1L_20	227.585	-3.76848	0.426136	-8.84339	9.28552e-19	1.54823e-16	6
SRSF1	SRSF1_23	134.068	-3.76201	0.523657	-7.18412	6.7643e-13	3.81246e-11	7
CDK9	CDK9_16	204.184	-3.75829	0.502821	-7.47443	7.75417e-14	5.2005e-12	8
PKM	PKM_52	235.135	-3.75666	0.401897	-9.34732	8.99004e-21	2.45285e-18	4
FBL	FBL_18	338.962	-3.74927	0.48748	-7.69114	1.45831e-14	1.15766e-12	5
USP17L5	USP17L5_686	88.6959	-3.74878	0.540721	-6.93293	4.12203e-12	1.95593e-10	2
USP17L25	USP17L25_669	136.967	-3.74443	0.542124	-6.90697	4.9513e-12	2.29499e-10	3
EXOSC8	EXOSC8_14	112.233	-3.74401	0.542583	-6.90034	5.18791e-12	2.38624e-10	5
NAA10	NAA10_12	189.555	-3.73748	0.447544	-8.35111	6.76267e-17	8.36967e-15	8
DYNC1I2	DYNC1I2_5	82.9298	-3.73425	0.47068	-7.93372	2.12673e-15	2.0263e-13	8
RUVBL1	RUVBL1_30	198.8	-3.73024	0.526644	-7.08304	1.41022e-12	7.42532e-11	8
DNA2	DNA2_127	60.9457	-3.72769	0.614803	-6.06322	1.3342e-09	4.00426e-08	4
DDX18	DDX18_6	151.658	-3.7255	0.434465	-8.57492	9.91593e-18	1.43423e-15	5
PRMT5	PRMT5_7	457.634	-3.72348	0.391472	-9.51149	1.87954e-21	5.64097e-19	6
NAA50	NAA50_11	183.861	-3.72077	0.483495	-7.69557	1.40864e-14	1.13495e-12	4
FBL	FBL_54	53.0949	-3.71509	0.57553	-6.45508	1.08163e-10	3.84171e-09	5
SF3B3	SF3B3_56	113.261	-3.70761	0.603828	-6.14018	8.24277e-10	2.5308e-08	7
NAT10	NAT10_59	162.782	-3.70592	0.506322	-7.31929	2.49294e-13	1.53475e-11	6
CDK1	CDK1_60	44.7889	-3.69119	0.625324	-5.90285	3.57279e-09	9.95158e-08	8
DDX21	DDX21_43	190.913	-3.6838	0.544792	-6.76185	1.3624e-11	5.759e-10	9
HDAC3	HDAC3_5	305.292	-3.67508	0.348605	-10.5422	5.51645e-26	3.89559e-23	9
DDX18	DDX18_2	184.364	-3.67399	0.526856	-6.97342	3.09332e-12	1.49138e-10	5
HDAC3	HDAC3_27	188.356	-3.67135	0.471131	-7.79262	6.56353e-15	5.62823e-13	9
BARD1	BARD1_17	324.331	-3.66481	0.466045	-7.86364	3.73134e-15	3.36803e-13	9
VRK1	VRK1_578	199.367	-3.6622	0.447065	-8.19165	2.57677e-16	3.00331e-14	4
MCM6	MCM6_17	72.3988	-3.6519	0.495733	-7.36668	1.74931e-13	1.10529e-11	6
RAD21	RAD21_29	243.721	-3.64785	0.39297	-9.28278	1.65118e-20	4.30922e-18	6
DNMT1	DNMT1_88	321.099	-3.64233	0.471475	-7.7254	1.11506e-14	9.16872e-13	8
ALG13	ALG13_458	212.069	-3.64132	0.421797	-8.63288	5.98256e-18	8.86675e-16	3
CDC73	CDC73_35	135.553	-3.63453	0.462318	-7.86152	3.79489e-15	3.39982e-13	2
DR1	DR1_4	65.2429	-3.63073	0.536153	-6.77182	1.27169e-11	5.43048e-10	7
SURF6	SURF6_52	280.162	-3.62703	0.426618	-8.50182	1.8664e-17	2.51754e-15	7
CDC6	CDC6_17	120.719	-3.60077	0.548843	-6.56064	5.35756e-11	2.04833e-09	6
ATRX	ATRX_12	318.917	-3.59788	0.319519	-11.2603	2.06062e-29	2.74864e-26	4
DDX21	DDX21_55	169.53	-3.59751	0.373627	-9.62861	6.05454e-22	1.91276e-19	9
LAS1L	LAS1L_11	194.454	-3.59159	0.569454	-6.30707	2.84362e-10	9.40432e-09	6
SF3B3	SF3B3_89	299.198	-3.58456	0.527069	-6.80092	1.03951e-11	4.50515e-10	7
PRMT5	PRMT5_33	321.145	-3.58338	0.32186	-11.1333	8.63368e-29	8.91498e-26	6
HUWE1	HUWE1_134	141.265	-3.57791	0.447277	-7.99933	1.25095e-15	1.22095e-13	6
HIST1H2BO	HIST1H2BO_22	113.174	-3.57355	0.525676	-6.79801	1.06076e-11	4.58073e-10	1
POLR1A	POLR1A_4	232.482	-3.57301	0.404603	-8.83089	1.03847e-18	1.70779e-16	9
SF3B1	SF3B1_734	85.9069	-3.56552	0.503571	-7.08047	1.43671e-12	7.53174e-11	4
POLR2A	POLR2A_6	267.024	-3.56007	0.426842	-8.34048	7.39895e-17	8.97216e-15	7
NAA10	NAA10_14	108.615	-3.55455	0.504718	-7.04263	1.88645e-12	9.47567e-11	8
PCNA	PCNA_54	229.039	-3.54147	0.466349	-7.59404	3.10089e-14	2.25613e-12	7
MCM6	MCM6_20	161.003	-3.53876	0.503813	-7.02394	2.15694e-12	1.0656e-10	6
DNMT1	DNMT1_49	165.213	-3.53591	0.579157	-6.10528	1.02623e-09	3.11108e-08	8
RCC1	RCC1_12	99.2932	-3.53425	0.557754	-6.33657	2.34931e-10	7.92232e-09	8
AURKB	AURKB_9	132.945	-3.53101	0.625781	-5.64257	1.67535e-08	3.95138e-07	6
EXOSC2	EXOSC2_372	223.662	-3.52913	0.476954	-7.39931	1.36892e-13	8.7882e-12	2
TFDP1	TFDP1_8	257.388	-3.52601	0.478233	-7.37299	1.66843e-13	1.05976e-11	2
NAA30	NAA30_10	101.897	-3.52568	0.557764	-6.32111	2.59694e-10	8.70845e-09	7
RAD51	RAD51_39	144.931	-3.52356	0.52862	-6.66558	2.63628e-11	1.08008e-09	5
SF3B3	SF3B3_76	127.77	-3.5171	0.498793	-7.05123	1.77349e-12	9.05989e-11	7
POLR2A	POLR2A_4	106.617	-3.50832	0.587503	-5.97158	2.34968e-09	6.78074e-08	7
RPA1	RPA1_40	76.2996	-3.50481	0.534593	-6.55604	5.52552e-11	2.10584e-09	10
CDK7	CDK7_17	132.717	-3.50071	0.48635	-7.19792	6.1136e-13	3.51345e-11	2
USP17L26	USP17L26_927	432.751	-3.49453	0.388906	-8.98554	2.5747e-19	4.90623e-17	3
POLA1	POLA1_5	190.104	-3.49351	0.553404	-6.31277	2.74086e-10	9.11469e-09	5
WDR77	WDR77_377	63.8934	-3.48444	0.549069	-6.34609	2.20862e-10	7.48997e-09	4
SMC3	SMC3_60	210.123	-3.47958	0.533864	-6.51772	7.13832e-11	2.65311e-09	6
RUVBL1	RUVBL1_74	181.815	-3.47645	0.484448	-7.17611	7.17236e-13	3.9863e-11	8
H3F3A	H3F3A_137	161.153	-3.46688	0.39191	-8.84611	9.06218e-19	1.53227e-16	1
EFTUD2	EFTUD2_1	123.309	-3.46618	0.515697	-6.72136	1.80039e-11	7.47879e-10	4
EXOSC6	EXOSC6_41	319.432	-3.46108	0.609184	-5.68151	1.33512e-08	3.19923e-07	5
POLR1C	POLR1C_31	158.959	-3.46031	0.505744	-6.84202	7.80834e-12	3.45901e-10	5
NFYC	NFYC_3	276.621	-3.45666	0.445738	-7.75492	8.83975e-15	7.36953e-13	4
ZNF626	ZNF626_1219	34.7826	-3.44945	0.668449	-5.16038	2.46448e-07	4.40269e-06	3
SUPT16H	SUPT16H_8	68.9476	-3.4428	0.661007	-5.20841	1.90462e-07	3.50689e-06	7
SRSF3	SRSF3_19	119.468	-3.44168	0.517132	-6.65532	2.82679e-11	1.14647e-09	7
RCC1	RCC1_89	137.113	-3.43362	0.419676	-8.18161	2.80081e-16	3.20226e-14	8
USP17L27	USP17L27_1007	303.487	-3.431	0.49651	-6.91024	4.83843e-12	2.26896e-10	2
UHRF1	UHRF1_73	89.477	-3.43084	0.499871	-6.86345	6.72168e-12	3.04505e-10	6
EXOSC4	EXOSC4_30	191.783	-3.42421	0.579045	-5.91355	3.34808e-09	9.41303e-08	6
TRIM37	TRIM37_23	191.672	-3.42212	0.432312	-7.91585	2.45574e-15	2.32135e-13	3
PPP4C	PPP4C_29	360.071	-3.41659	0.472007	-7.23844	4.53892e-13	2.73818e-11	7
POLR2J	POLR2J_192	78.4549	-3.41257	0.610292	-5.59169	2.24864e-08	5.17143e-07	3
SF3B3	SF3B3_46	197.24	-3.4121	0.500234	-6.82101	9.04044e-12	3.99009e-10	7
CIT	CIT_88	223.091	-3.40888	0.349787	-9.7456	1.92645e-22	7.00819e-20	8
KTI12	KTI12_43	250.917	-3.40833	0.466279	-7.30964	2.67859e-13	1.64063e-11	6
CHORDC1	CHORDC1_10	304.405	-3.40697	0.483749	-7.04286	1.8834e-12	9.47567e-11	4
UHRF1	UHRF1_83	157.924	-3.40302	0.4785	-7.11186	1.14488e-12	6.16336e-11	6
HINFP	HINFP_7	285.09	-3.38996	0.402394	-8.42448	3.62358e-17	4.62777e-15	3
SRSF1	SRSF1_9	156.38	-3.38523	0.488144	-6.9349	4.06514e-12	1.93659e-10	7
RNF113A	RNF113A_1	138.176	-3.37816	0.576459	-5.8602	4.62317e-09	1.25568e-07	5
NSL1	NSL1_152	103.329	-3.37545	0.635008	-5.31561	1.06302e-07	2.08183e-06	4
TONSL	TONSL_13	185.848	-3.37313	0.578939	-5.8264	5.66369e-09	1.51095e-07	6
METTL16	METTL16_54	102.144	-3.37211	0.520379	-6.4801	9.16609e-11	3.3363e-09	5
ING3	ING3_1	264.739	-3.37197	0.372891	-9.04277	1.52755e-19	3.27468e-17	3
PPP4C	PPP4C_13	128.985	-3.36951	0.507994	-6.63297	3.29001e-11	1.31473e-09	7
RNF8	RNF8_14	85.8477	-3.36648	0.499323	-6.7421	1.5611e-11	6.52995e-10	6
DYNC1I2	DYNC1I2_10	153.692	-3.36294	0.437644	-7.6842	1.53957e-14	1.20801e-12	8
EXOSC6	EXOSC6_12	86.418	-3.35937	0.474702	-7.07681	1.47514e-12	7.69961e-11	5
HIST2H3D	HIST2H3D_1021	48.5624	-3.3563	0.617923	-5.43158	5.5856e-08	1.17641e-06	2
USP17L10	USP17L10_81	85.1469	-3.35032	0.594456	-5.63595	1.74099e-08	4.09013e-07	3
TP53BP1	TP53BP1_2	314.816	-3.3491	0.424132	-7.89637	2.87139e-15	2.67217e-13	9
DDX54	DDX54_34	321.746	-3.34635	0.436904	-7.65923	1.87044e-14	1.4394e-12	9
HDAC3	HDAC3_51	243.967	-3.34431	0.484277	-6.90578	4.99291e-12	2.30538e-10	9
KAT5	KAT5_30	175.926	-3.33727	0.463361	-7.2023	5.92051e-13	3.43361e-11	8
PHF5A	PHF5A_25	73.0545	-3.33574	0.592101	-5.63374	1.76347e-08	4.13486e-07	7
PRMT5	PRMT5_60	62.0628	-3.33504	0.631023	-5.28513	1.25618e-07	2.40518e-06	6
USP17L19	USP17L19_51	203.19	-3.33475	0.478056	-6.97565	3.04467e-12	1.47384e-10	3
LAS1L	LAS1L_4	117.686	-3.33043	0.544653	-6.11477	9.66956e-10	2.93881e-08	6
LIN9	LIN9_2	107.59	-3.32924	0.479065	-6.94946	3.66691e-12	1.76085e-10	2
USP17L30	USP17L30_750	124.562	-3.32842	0.411947	-8.07973	6.4912e-16	6.77624e-14	3
WDR5	WDR5_9	114.172	-3.3256	0.498959	-6.66509	2.6451e-11	1.08008e-09	4
SUPT16H	SUPT16H_12	49.5048	-3.32348	0.592052	-5.6135	1.98272e-08	4.60397e-07	7
RNF113A	RNF113A_2	46.4992	-3.32175	0.624899	-5.31566	1.06272e-07	2.08183e-06	5
SRSF3	SRSF3_9	233.903	-3.31695	0.580823	-5.71077	1.12467e-08	2.7276e-07	7
SMC3	SMC3_18	90.7155	-3.31621	0.441057	-7.51878	5.52877e-14	3.83658e-12	6
ASH2L	ASH2L_4	129.079	-3.3147	0.481858	-6.87899	6.02798e-12	2.75156e-10	7
SNW1	SNW1_14	112.38	-3.31202	0.513569	-6.44903	1.12568e-10	3.963e-09	3
USP17L27	USP17L27_1008	330.55	-3.30532	0.51582	-6.40791	1.47532e-10	5.10411e-09	2
POLR2A	POLR2A_8	131.107	-3.30358	0.584427	-5.65267	1.57971e-08	3.73316e-07	7
EXOSC8	EXOSC8_5	121.527	-3.30248	0.520328	-6.34693	2.19656e-10	7.47016e-09	5
BRCA1	BRCA1_7	180.319	-3.29871	0.423383	-7.79132	6.63135e-15	5.64606e-13	5
POLA1	POLA1_1	297.811	-3.29402	0.402441	-8.18508	2.72116e-16	3.1411e-14	5
NSL1	NSL1_150	209.48	-3.29165	0.405074	-8.12605	4.4349e-16	4.75366e-14	4
MCM6	MCM6_45	109.583	-3.29137	0.431708	-7.62407	2.45799e-14	1.82149e-12	6
BIRC2	BIRC2_65	201.513	-3.29118	0.368205	-8.93842	3.9477e-19	7.18062e-17	5
TAF2	TAF2_1161	105.782	-3.28162	0.459591	-7.1403	9.3128e-13	5.08183e-11	3
METTL3	METTL3_5	192.218	-3.28024	0.481414	-6.81375	9.50885e-12	4.16619e-10	6
EXOSC3	EXOSC3_159	195.308	-3.27922	0.36798	-8.91141	5.03884e-19	8.89578e-17	3
SURF6	SURF6_59	141.364	-3.27808	0.465078	-7.04845	1.80927e-12	9.20349e-11	7
POLR1A	POLR1A_313	158.491	-3.27649	0.503135	-6.51214	7.40861e-11	2.74507e-09	9
PCNA	PCNA_31	150.615	-3.27021	0.587557	-5.56578	2.60987e-08	5.94525e-07	7
ZNF506	ZNF506_87	178.931	-3.26338	0.482903	-6.75784	1.40066e-11	5.89999e-10	1
NAT10	NAT10_37	303.098	-3.25818	0.51594	-6.31502	2.70122e-10	9.0329e-09	6
PHF5A	PHF5A_26	293.885	-3.25609	0.505069	-6.44681	1.14228e-10	4.00966e-09	7
UBE2H	UBE2H_4	156.998	-3.25489	0.491748	-6.61903	3.61569e-11	1.43255e-09	3
PRPF31	PRPF31_35	93.1534	-3.2534	0.519475	-6.26287	3.77945e-10	1.22297e-08	6
MCM2	MCM2_79	334.663	-3.2517	0.329338	-9.87344	5.42696e-23	2.17181e-20	6
BTAF1	BTAF1_66	124.873	-3.2494	0.432879	-7.50647	6.07417e-14	4.1432e-12	4
RPA1	RPA1_1	111.844	-3.24818	0.607864	-5.34359	9.11258e-08	1.82632e-06	10
SMN1	SMN1_1279	123.217	-3.2456	0.425805	-7.62227	2.49245e-14	1.8357e-12	4
ING1	ING1_23	181.574	-3.23522	0.448046	-7.22071	5.17153e-13	3.05834e-11	9
AURKB	AURKB_72	172.532	-3.22591	0.402853	-8.00765	1.1692e-15	1.15051e-13	6
INO80	INO80_28	196.57	-3.22586	0.548068	-5.88587	3.95958e-09	1.09025e-07	8
TADA2A	TADA2A_12	212.523	-3.22516	0.357588	-9.01922	1.89435e-19	3.92098e-17	3
HSCB	HSCB_5	186.877	-3.22262	0.448842	-7.17987	6.97798e-13	3.89631e-11	2
DDX21	DDX21_69	393.891	-3.21764	0.486928	-6.60804	3.89454e-11	1.52791e-09	9
EIF3A	EIF3A_4	148.812	-3.21693	0.42629	-7.54634	4.47651e-14	3.14272e-12	8
SUPT16H	SUPT16H_10	155.384	-3.21438	0.517775	-6.20806	5.3643e-10	1.69025e-08	7
POLR2J	POLR2J_191	152.429	-3.20976	0.591176	-5.42945	5.65271e-08	1.18638e-06	3
RFC5	RFC5_4	243.912	-3.20541	0.566346	-5.6598	1.5155e-08	3.59557e-07	5
ACTL6A	ACTL6A_22	161.242	-3.20396	0.49545	-6.46676	1.00125e-10	3.59881e-09	5
TP53BP1	TP53BP1_3	271.319	-3.20093	0.414916	-7.71465	1.21312e-14	9.90718e-13	9
TAF8	TAF8_11	182.082	-3.19538	0.480307	-6.65279	2.8758e-11	1.16243e-09	5
BARD1	BARD1_22	290.057	-3.19368	0.505819	-6.31388	2.72126e-10	9.07466e-09	9
PARG	PARG_18	419.069	-3.18757	0.334651	-9.52507	1.64933e-21	5.07696e-19	5
CTCF	CTCF_11	195.096	-3.18477	0.550441	-5.78585	7.21485e-09	1.84679e-07	7
CTCF	CTCF_9	387.343	-3.18241	0.491111	-6.48002	9.17113e-11	3.3363e-09	7
RPA1	RPA1_49	165.726	-3.18117	0.585113	-5.43684	5.42347e-08	1.1483e-06	10
ATRX	ATRX_8	148.832	-3.17892	0.422901	-7.51693	5.60759e-14	3.86892e-12	4
TAF6	TAF6_18	171.516	-3.17779	0.540997	-5.87395	4.25522e-09	1.16364e-07	3
LAS1L	LAS1L_28	139.441	-3.17678	0.505932	-6.27906	3.40625e-10	1.10818e-08	6
DDX54	DDX54_64	268.537	-3.17364	0.516503	-6.14448	8.02273e-10	2.48229e-08	9
IKBKAP	IKBKAP_19	384.509	-3.17055	0.541656	-5.85344	4.81516e-09	1.30194e-07	5
SS18L2	SS18L2_1	195.087	-3.16666	0.487389	-6.4972	8.18298e-11	3.00418e-09	3
SETD8	SETD8_251	250.77	-3.16471	0.446422	-7.08905	1.35034e-12	7.17291e-11	2
RPS6KA3	RPS6KA3_68	51.9272	-3.1474	0.545308	-5.77178	7.84378e-09	1.98807e-07	2
DMAP1	DMAP1_11	264.916	-3.14724	0.323943	-9.71543	2.59165e-22	9.1508e-20	3
HMGB1	HMGB1_645	101.364	-3.14719	0.56781	-5.54268	2.97879e-08	6.72187e-07	4
NPM1	NPM1_814	63.6929	-3.14666	0.531078	-5.92504	3.12212e-09	8.80509e-08	3
RAD21	RAD21_28	97.0399	-3.13271	0.586824	-5.33842	9.37605e-08	1.86976e-06	6
RPA1	RPA1_22	214.829	-3.13196	0.47326	-6.61785	3.64465e-11	1.43928e-09	10
SF3B1	SF3B1_736	100.771	-3.12865	0.560391	-5.58298	2.36436e-08	5.42718e-07	4
MIS18BP1	MIS18BP1_4	132.079	-3.128	0.526802	-5.93771	2.89033e-09	8.22239e-08	4
CTCF	CTCF_2	234.286	-3.12712	0.422322	-7.4046	1.31551e-13	8.49067e-12	7
BRD4	BRD4_8	70.7659	-3.12614	0.549682	-5.68718	1.29156e-08	3.10953e-07	4
KTI12	KTI12_136	194.861	-3.11878	0.500593	-6.23016	4.65948e-10	1.47981e-08	6
PCNA	PCNA_10	124.075	-3.10693	0.571035	-5.44087	5.30206e-08	1.12458e-06	7
SMN2	SMN2_351	222.611	-3.10144	0.542658	-5.71528	1.09525e-08	2.66704e-07	3
NAA10	NAA10_6	79.9625	-3.10105	0.537289	-5.77166	7.84959e-09	1.98807e-07	8
TRRAP	TRRAP_95	140.262	-3.10011	0.53778	-5.76463	8.18352e-09	2.04673e-07	7
TOP2A	TOP2A_24	171.46	-3.0989	0.607375	-5.10212	3.35873e-07	5.86068e-06	6
NCL	NCL_4	157.37	-3.09801	0.47157	-6.56956	5.04625e-11	1.94168e-09	7
CHD4	CHD4_66	263.256	-3.09641	0.493847	-6.26997	3.61123e-10	1.1717e-08	6
CDK1	CDK1_34	228.705	-3.08421	0.550173	-5.60589	2.07184e-08	4.79238e-07	8
AURKB	AURKB_20	227.43	-3.07932	0.360361	-8.54509	1.28436e-17	1.83557e-15	6
METTL3	METTL3_17	131.823	-3.07052	0.594836	-5.16196	2.44384e-07	4.37232e-06	6
HIST1H2AK	HIST1H2AK_26	111.004	-3.06677	0.426932	-7.18328	6.80597e-13	3.81802e-11	3
KAT5	KAT5_21	193.48	-3.0654	0.416511	-7.35971	1.84313e-13	1.15847e-11	8
ALG13	ALG13_457	54.182	-3.05745	0.614233	-4.97768	6.43516e-07	1.05827e-05	3
TRIM43	TRIM43_1059	75.9187	-3.05651	0.601857	-5.07847	3.8049e-07	6.5629e-06	2
RNF113A	RNF113A_6	218.23	-3.05587	0.442309	-6.9089	4.88428e-12	2.27271e-10	5
ELP4	ELP4_70	173.732	-3.05443	0.55964	-5.45785	4.81923e-08	1.02882e-06	5
TRRAP	TRRAP_47	203.572	-3.04698	0.447959	-6.80192	1.03233e-11	4.49025e-10	7
WRAP53	WRAP53_8	156.643	-3.04606	0.435816	-6.98934	2.7619e-12	1.34237e-10	3
SETD8	SETD8_250	270.346	-3.04559	0.40848	-7.45591	8.92516e-14	5.88717e-12	2
RNF113A	RNF113A_5	209.277	-3.04033	0.643532	-4.72445	2.30742e-06	3.3095e-05	5
DNMT1	DNMT1_51	231.697	-3.03925	0.5503	-5.5229	3.33459e-08	7.44084e-07	8
DDX56	DDX56_33	162.478	-3.0392	0.582483	-5.21767	1.81193e-07	3.36201e-06	6
HIST1H2BB	HIST1H2BB_25	79.8584	-3.03559	0.548851	-5.53082	3.18745e-08	7.1524e-07	1
SET	SET_1199	132.768	-3.03243	0.539522	-5.62058	1.90315e-08	4.43637e-07	2
EIF3A	EIF3A_10	196.314	-3.02778	0.550912	-5.49594	3.88627e-08	8.49813e-07	8
DYNC1H1	DYNC1H1_6	140.746	-3.02354	0.506397	-5.9707	2.36242e-09	6.80117e-08	7
WBSCR22	WBSCR22_11	145.252	-3.02221	0.384671	-7.85662	3.94653e-15	3.48369e-13	3
UBE2H	UBE2H_8	285.505	-3.0169	0.424011	-7.11515	1.11794e-12	6.04544e-11	3
MCM2	MCM2_136	271.484	-3.01541	0.39884	-7.56045	4.01667e-14	2.88743e-12	6
EXOSC9	EXOSC9_21	197.607	-3.00814	0.439233	-6.84863	7.45603e-12	3.31517e-10	5
NCL	NCL_32	153.777	-3.00736	0.447092	-6.72648	1.73818e-11	7.24545e-10	7
WDR5	WDR5_4	70.2184	-3.00688	0.552217	-5.4451	5.17755e-08	1.10011e-06	4
USP17L30	USP17L30_752	240.562	-3.00606	0.454054	-6.62048	3.58038e-11	1.42326e-09	3
EP400	EP400_90	223.174	-3.00207	0.409277	-7.33506	2.2162e-13	1.37852e-11	6
TAF5	TAF5_21	158.301	-3.00011	0.510877	-5.87246	4.29379e-09	1.17152e-07	9
DDX46	DDX46_4	212.562	-2.99979	0.476192	-6.29955	2.9852e-10	9.81844e-09	7
SRSF1	SRSF1_21	115.807	-2.99962	0.509596	-5.88627	3.94998e-09	1.0901e-07	7
KDM2A	KDM2A_5	21.4556	-2.99502	0.662498	-4.52081	6.16047e-06	8.02131e-05	5
CLNS1A	CLNS1A_514	102.052	-2.99173	0.568416	-5.26328	1.41511e-07	2.68805e-06	3
NFYC	NFYC_4	124.335	-2.98565	0.419889	-7.11058	1.15559e-12	6.19324e-11	4
PRMT5	PRMT5_91	194.692	-2.98455	0.627408	-4.75695	1.9654e-06	2.88443e-05	6
ACTL6A	ACTL6A_52	164.524	-2.97189	0.560478	-5.30241	1.14282e-07	2.22359e-06	5
SRCAP	SRCAP_77	137.318	-2.96977	0.617025	-4.81304	1.4865e-06	2.24753e-05	5
PCNA	PCNA_22	167.448	-2.96766	0.571579	-5.19204	2.07997e-07	3.78334e-06	7
MCM6	MCM6_38	113.302	-2.9608	0.565898	-5.23204	1.67649e-07	3.13982e-06	6
MIS18BP1	MIS18BP1_3	133.47	-2.95806	0.465097	-6.36009	2.01633e-10	6.87672e-09	4
FXN	FXN_18	441.965	-2.958	0.457745	-6.46211	1.03253e-10	3.70017e-09	6
TONSL	TONSL_15	125.593	-2.9552	0.448295	-6.59208	4.33693e-11	1.69042e-09	6
AURKA	AURKA_52	184.448	-2.94975	0.386729	-7.62743	2.39476e-14	1.78566e-12	8
HDAC3	HDAC3_53	156.49	-2.94947	0.563637	-5.23293	1.66847e-07	3.12968e-06	9
KDM2A	KDM2A_12	332.022	-2.94709	0.30492	-9.6651	4.24192e-22	1.41456e-19	5
TAF5	TAF5_56	214.057	-2.93957	0.5096	-5.76838	8.00365e-09	2.01012e-07	9
POLA1	POLA1_10	116.786	-2.93917	0.577863	-5.08627	3.65169e-07	6.3168e-06	5
INO80	INO80_85	154.057	-2.93529	0.509503	-5.76108	8.35755e-09	2.08591e-07	8
RFWD2	RFWD2_8	203.744	-2.93466	0.330559	-8.87788	6.81444e-19	1.18561e-16	3
DDX21	DDX21_74	391.72	-2.9346	0.372451	-7.87916	3.29577e-15	3.02029e-13	9
EP400	EP400_47	375.06	-2.93293	0.505149	-5.80607	6.39544e-09	1.67271e-07	6
OGT	OGT_39	204.206	-2.9308	0.504745	-5.80649	6.37957e-09	1.67271e-07	6
TRAIP	TRAIP_5	154.699	-2.92902	0.614625	-4.76554	1.88345e-06	2.78458e-05	3
HIRA	HIRA_71	88.3969	-2.92591	0.539488	-5.42349	5.84476e-08	1.22028e-06	4
ELP2	ELP2_5	97.8595	-2.925	0.55552	-5.26532	1.39942e-07	2.66245e-06	1
MAP3K7	MAP3K7_32	209.656	-2.91682	0.358717	-8.13125	4.249e-16	4.59543e-14	4
USP36	USP36_47	315.231	-2.914	0.353064	-8.25345	1.53886e-16	1.8474e-14	5
RBX1	RBX1_1	367.55	-2.91316	0.436952	-6.667	2.6108e-11	1.07338e-09	6
USP17L25	USP17L25_671	82.1014	-2.90816	0.624748	-4.65493	3.24093e-06	4.52938e-05	3
HJURP	HJURP_71	324.493	-2.90507	0.442103	-6.57102	4.99728e-11	1.92901e-09	2
SFPQ	SFPQ_1	173.807	-2.90069	0.451061	-6.43081	1.26922e-10	4.42935e-09	9
WDR77	WDR77_378	62.2182	-2.90018	0.579551	-5.00419	5.60979e-07	9.31751e-06	4
DYNC1H1	DYNC1H1_5	260.377	-2.90012	0.402915	-7.19786	6.11671e-13	3.51345e-11	7
BARD1	BARD1_10	267.211	-2.89948	0.453737	-6.39023	1.65641e-10	5.68148e-09	9
BANP	BANP_975	22.4927	-2.89616	0.687132	-4.21486	2.49932e-05	0.000273015	3
SMN1	SMN1_1277	233.44	-2.89325	0.458775	-6.30648	2.85452e-10	9.41443e-09	4
CDC6	CDC6_2	211.042	-2.89154	0.51928	-5.56836	2.5715e-08	5.86899e-07	6
SF3B3	SF3B3_62	74.9222	-2.8906	0.616241	-4.6907	2.72268e-06	3.86814e-05	7
AURKA	AURKA_9	119.32	-2.88982	0.583489	-4.95266	7.32052e-07	1.186e-05	8
DDB1	DDB1_57	175.323	-2.88604	0.441476	-6.53724	6.26642e-11	2.35826e-09	4
USP17L25	USP17L25_672	57.5762	-2.88262	0.621868	-4.63542	3.56213e-06	4.92099e-05	3
BANP	BANP_974	27.9296	-2.87665	0.628035	-4.58041	4.64073e-06	6.24573e-05	3
EXOSC4	EXOSC4_36	311.163	-2.87501	0.312909	-9.188	4.00198e-20	9.71628e-18	6
NUBP1	NUBP1_9	31.5189	-2.87446	0.623692	-4.60878	4.05037e-06	5.51927e-05	5
WDHD1	WDHD1_13	357.514	-2.86657	0.443935	-6.45718	1.06674e-10	3.80006e-09	3
SURF6	SURF6_33	95.6693	-2.85407	0.477093	-5.98221	2.20136e-09	6.43001e-08	7
RBX1	RBX1_538	145.283	-2.85399	0.493518	-5.78295	7.34031e-09	1.8749e-07	6
USP17L17	USP17L17_385	217.623	-2.85225	0.412473	-6.91499	4.67907e-12	2.2115e-10	2
ASH2L	ASH2L_12	55.3121	-2.85163	0.568746	-5.0139	5.3339e-07	8.88121e-06	7
CDK1	CDK1_20	65.0692	-2.84981	0.600442	-4.74618	2.07289e-06	3.01637e-05	8
SKP1	SKP1_9	113.374	-2.8493	0.623833	-4.56741	4.93787e-06	6.58657e-05	3
POLR1C	POLR1C_63	172.297	-2.84889	0.452711	-6.29296	3.11476e-10	1.01887e-08	5
NAT10	NAT10_31	169.319	-2.84721	0.557049	-5.11123	3.20068e-07	5.6258e-06	6
SUDS3	SUDS3_804	99.6281	-2.84296	0.510066	-5.57372	2.49362e-08	5.70208e-07	2
KAT8	KAT8_44	203.275	-2.84089	0.541005	-5.25113	1.51169e-07	2.85793e-06	4
DYNC1I2	DYNC1I2_2	122.358	-2.83811	0.500283	-5.673	1.40316e-08	3.35556e-07	8
PPP4C	PPP4C_45	186.102	-2.838	0.487773	-5.81829	5.94541e-09	1.57331e-07	7
DR1	DR1_10	202.102	-2.83685	0.392819	-7.22177	5.13162e-13	3.04976e-11	7
HJURP	HJURP_72	70.9591	-2.83533	0.662084	-4.28243	1.84863e-05	0.000211159	2
EIF3A	EIF3A_5	109.561	-2.83163	0.426595	-6.63775	3.18502e-11	1.2788e-09	8
KDM8	KDM8_11	236.293	-2.82422	0.305448	-9.24614	2.32749e-20	5.945e-18	3
CHEK1	CHEK1_11	294.046	-2.82352	0.31379	-8.99812	2.29617e-19	4.44605e-17	5
HIST1H2AC	HIST1H2AC_3	270.93	-2.81255	0.443656	-6.33949	2.30523e-10	7.79557e-09	2
RNF113A	RNF113A_7	222.464	-2.80878	0.613953	-4.57492	4.76412e-06	6.38318e-05	5
TP53BP1	TP53BP1_15	155.809	-2.80747	0.532181	-5.27541	1.32461e-07	2.52411e-06	9
EIF3A	EIF3A_3	213.632	-2.80338	0.444152	-6.31175	2.75896e-10	9.14953e-09	8
RBX1	RBX1_3	230.404	-2.80295	0.558489	-5.01881	5.19924e-07	8.67503e-06	6
CLNS1A	CLNS1A_516	160.163	-2.79875	0.366442	-7.63764	2.21246e-14	1.67048e-12	3
EIF3A	EIF3A_7	351.683	-2.79718	0.34554	-8.09508	5.72275e-16	6.07979e-14	8
NAA20	NAA20_18	134.055	-2.79706	0.428598	-6.52606	6.75201e-11	2.51733e-09	3
CUL3	CUL3_95	237.455	-2.79389	0.508055	-5.49918	3.81553e-08	8.37394e-07	5
POLR1A	POLR1A_186	296.166	-2.79098	0.471057	-5.92492	3.1245e-09	8.80509e-08	9
CUL1	CUL1_67	276.681	-2.79084	0.478543	-5.83195	5.47821e-09	1.46472e-07	2
ACTR3B	ACTR3B_36	42.513	-2.78679	0.601769	-4.631	3.63906e-06	5.00909e-05	1
RFC5	RFC5_28	167.308	-2.78089	0.484882	-5.7352	9.73994e-09	2.40099e-07	5
MCM6	MCM6_28	52.3595	-2.78014	0.671552	-4.13986	3.47512e-05	0.000363991	6
POLR1A	POLR1A_180	113.213	-2.77674	0.581103	-4.77839	1.76703e-06	2.63518e-05	9
RNF168	RNF168_1	67.6978	-2.77581	0.503009	-5.51841	3.42082e-08	7.59093e-07	3
TTK	TTK_33	282.776	-2.77471	0.315161	-8.80412	1.31881e-18	2.11098e-16	4
NOC2L	NOC2L_68	242.324	-2.76601	0.422081	-6.55327	5.62892e-11	2.13845e-09	2
CHORDC1	CHORDC1_16	110.54	-2.76081	0.554711	-4.97704	6.45656e-07	1.06034e-05	4
SURF6	SURF6_64	103.348	-2.76053	0.504911	-5.46737	4.56763e-08	9.80937e-07	7
EXOSC4	EXOSC4_65	186.01	-2.76027	0.589632	-4.68133	2.85014e-06	4.0349e-05	6
BTAF1	BTAF1_30	340.587	-2.75535	0.279067	-9.87344	5.42726e-23	2.17181e-20	4
CMTR1	CMTR1_28	210.735	-2.75042	0.48945	-5.61941	1.91609e-08	4.45789e-07	5
SRSF3	SRSF3_6	234.234	-2.74921	0.592331	-4.64133	3.46169e-06	4.80435e-05	7
YY1	YY1_530	155.175	-2.73615	0.387724	-7.05695	1.70203e-12	8.73199e-11	1
HDAC3	HDAC3_25	178.147	-2.73323	0.580926	-4.70496	2.53921e-06	3.62869e-05	9
CENPA	CENPA_13	63.8909	-2.7332	0.623767	-4.38177	1.17719e-05	0.000141181	5
MYBBP1A	MYBBP1A_217	370.828	-2.72973	0.369034	-7.39697	1.39325e-13	8.8968e-12	4
CIT	CIT_100	288.921	-2.72908	0.551882	-4.94504	7.61264e-07	1.22676e-05	8
TRIM46	TRIM46_13	181.432	-2.72792	0.462276	-5.90107	3.61159e-09	1.00364e-07	2
ATM	ATM_5	270.535	-2.72769	0.379643	-7.18487	6.72698e-13	3.80931e-11	5
CDK9	CDK9_5	309.821	-2.72699	0.496466	-5.4928	3.956e-08	8.63288e-07	8
SUPV3L1	SUPV3L1_3	215.708	-2.71443	0.37599	-7.21941	5.22151e-13	3.07276e-11	4
RBX1	RBX1_540	121.639	-2.71427	0.512129	-5.29997	1.15822e-07	2.24991e-06	6
SMC1A	SMC1A_139	24.7768	-2.71059	0.644784	-4.20387	2.62394e-05	0.000285588	3
METTL3	METTL3_43	282.584	-2.70659	0.318516	-8.49751	1.93694e-17	2.58366e-15	6
ING1	ING1_20	285.837	-2.69895	0.344009	-7.84559	4.30939e-15	3.77622e-13	9
CTR9	CTR9_14	54.7767	-2.69777	0.632075	-4.26812	1.97126e-05	0.000221168	3
DDX21	DDX21_52	133.09	-2.69713	0.474258	-5.68705	1.29251e-08	3.10953e-07	9
SFPQ	SFPQ_10	52.0171	-2.69577	0.623927	-4.32064	1.55574e-05	0.000180902	9
THAP11	THAP11_10	142.914	-2.69525	0.500382	-5.38638	7.18923e-08	1.4703e-06	7
BARD1	BARD1_4	204.986	-2.69072	0.436107	-6.16985	6.83527e-10	2.13136e-08	9
TTK	TTK_15	381.151	-2.68418	0.465591	-5.7651	8.16087e-09	2.04533e-07	4
NSUN4	NSUN4_10	190.596	-2.68218	0.397351	-6.75014	1.47701e-11	6.19985e-10	4
MYBBP1A	MYBBP1A_119	269.46	-2.68214	0.391029	-6.85919	6.92525e-12	3.10215e-10	4
HMGB1	HMGB1_647	86.7038	-2.68078	0.507521	-5.2821	1.27709e-07	2.44131e-06	4
DDX21	DDX21_14	185.324	-2.68065	0.566591	-4.73118	2.23217e-06	3.2247e-05	9
EXOSC7	EXOSC7_8	428.881	-2.6752	0.355966	-7.51531	5.67741e-14	3.8947e-12	2
RNF8	RNF8_1	260.532	-2.67213	0.408957	-6.53401	6.40332e-11	2.40225e-09	6
METTL16	METTL16_53	265.715	-2.67129	0.404617	-6.60202	4.05581e-11	1.58599e-09	5
SKP1	SKP1_10	116.038	-2.66938	0.574383	-4.64739	3.36168e-06	4.68179e-05	3
TLK2	TLK2_39	231.049	-2.66824	0.331747	-8.04302	8.76536e-16	9.0714e-14	3
ING1	ING1_3	81.6102	-2.66649	0.616706	-4.32375	1.53397e-05	0.000178963	9
MASTL	MASTL_9	225.492	-2.66579	0.506968	-5.25831	1.45387e-07	2.75729e-06	7
DDX54	DDX54_48	241.264	-2.66008	0.562793	-4.72658	2.28338e-06	3.28333e-05	9
PSTK	PSTK_12	93.335	-2.65984	0.60764	-4.37733	1.20144e-05	0.000143231	4
BRAP	BRAP_8	210.22	-2.65585	0.386173	-6.87737	6.09691e-12	2.77248e-10	3
METTL16	METTL16_14	71.6895	-2.65503	0.632805	-4.19564	2.72099e-05	0.000294549	5
EFTUD2	EFTUD2_2	100.09	-2.655	0.474595	-5.59424	2.21592e-08	5.10598e-07	4
RUVBL1	RUVBL1_23	54.8608	-2.64705	0.621211	-4.26111	2.03416e-05	0.000227375	8
NAA30	NAA30_15	183.184	-2.64494	0.543521	-4.8663	1.13707e-06	1.77511e-05	7
PKM	PKM_41	98.2518	-2.64141	0.660101	-4.00152	6.29368e-05	0.000596335	4
WDR77	WDR77_379	217.203	-2.64048	0.454928	-5.80418	6.46826e-09	1.68441e-07	4
BRD4	BRD4_21	400.625	-2.63861	0.32103	-8.21921	2.04854e-16	2.43492e-14	4
CENPA	CENPA_16	278.582	-2.63468	0.541322	-4.86713	1.1323e-06	1.76996e-05	5
NAA30	NAA30_16	156.044	-2.63026	0.458763	-5.73336	9.846e-09	2.4172e-07	7
HIST1H1A	HIST1H1A_7	192.77	-2.62779	0.420056	-6.25581	3.95464e-10	1.2728e-08	4
DYNC1I2	DYNC1I2_3	219.879	-2.62675	0.350172	-7.50133	6.31735e-14	4.28474e-12	8
HIST3H2BB	HIST3H2BB_20	117.063	-2.62652	0.573925	-4.57642	4.73007e-06	6.35174e-05	2
CHEK1	CHEK1_18	88.1852	-2.62346	0.492196	-5.33011	9.81537e-08	1.95089e-06	5
RUVBL2	RUVBL2_95	233.89	-2.62094	0.554823	-4.72393	2.31331e-06	3.31399e-05	8
RAD51	RAD51_50	146.524	-2.6186	0.526239	-4.97607	6.48876e-07	1.06417e-05	5
HIST2H2AC	HIST2H2AC_33	100.561	-2.61848	0.526322	-4.97505	6.52312e-07	1.06835e-05	5
DDX46	DDX46_10	195.296	-2.61742	0.517657	-5.05629	4.27481e-07	7.31041e-06	7
NAT10	NAT10_18	276.843	-2.61713	0.333087	-7.85721	3.9277e-15	3.48369e-13	6
TP53BP1	TP53BP1_14	274.517	-2.61567	0.427541	-6.11793	9.47982e-10	2.88846e-08	9
BTAF1	BTAF1_53	264.622	-2.61106	0.425101	-6.14221	8.13803e-10	2.50505e-08	4
PELP1	PELP1_18	115.123	-2.60937	0.477204	-5.46804	4.55031e-08	9.80727e-07	5
USP36	USP36_21	280.514	-2.60918	0.369631	-7.05889	1.67839e-12	8.64765e-11	5
EP400	EP400_38	250.811	-2.60852	0.513804	-5.07687	3.83696e-07	6.59925e-06	6
RFC5	RFC5_6	207.017	-2.60749	0.385076	-6.77138	1.27563e-11	5.43048e-10	5
USP17L19	USP17L19_50	592.422	-2.60297	0.497786	-5.22909	1.70346e-07	3.18537e-06	3
INO80	INO80_75	237.75	-2.60243	0.344347	-7.55759	4.1061e-14	2.93415e-12	8
ELP3	ELP3_14	303.942	-2.60161	0.446011	-5.83307	5.44183e-09	1.45824e-07	5
CHD4	CHD4_133	181.899	-2.59915	0.477282	-5.44573	5.1593e-08	1.09818e-06	6
TAF7	TAF7_18	130.394	-2.59897	0.483389	-5.37655	7.59271e-08	1.54492e-06	10
KTI12	KTI12_104	25.0249	-2.59448	0.673703	-3.85107	0.000117605	0.00102239	6
AURKA	AURKA_2	88.6471	-2.59071	0.631138	-4.10482	4.04632e-05	0.000410835	8
NSD1	NSD1_48	200.38	-2.59021	0.523398	-4.94883	7.46593e-07	1.20631e-05	2
OGT	OGT_7	285.981	-2.58985	0.503563	-5.14305	2.70315e-07	4.80049e-06	6
ELP3	ELP3_63	146.271	-2.58825	0.365918	-7.0733	1.51288e-12	7.86237e-11	5
RNF8	RNF8_4	77.3909	-2.58437	0.594272	-4.3488	1.36884e-05	0.000161108	6
HIST2H3C	HIST2H3C_1135	64.4915	-2.58018	0.484507	-5.32538	1.00742e-07	1.99903e-06	4
CIT	CIT_139	126.297	-2.58017	0.586529	-4.39906	1.0872e-05	0.000132506	8
ATRX	ATRX_27	309.212	-2.57762	0.321435	-8.0191	1.06523e-15	1.05687e-13	4
SIN3A	SIN3A_20	330.721	-2.57751	0.336775	-7.65351	1.95573e-14	1.48598e-12	4
NAA10	NAA10_9	98.7945	-2.57719	0.609503	-4.22835	2.35411e-05	0.000258564	8
TRRAP	TRRAP_154	174.322	-2.57252	0.586876	-4.38342	1.16832e-05	0.000140397	7
HIST1H1A	HIST1H1A_12	83.6495	-2.56984	0.622667	-4.12714	3.67298e-05	0.000381437	4
POLR2A	POLR2A_7	49.1976	-2.56876	0.637248	-4.03102	5.55364e-05	0.000535514	7
DDX21	DDX21_77	68.149	-2.56738	0.599998	-4.27898	1.87749e-05	0.000213078	9
USP17L11	USP17L11_800	176.582	-2.5669	0.615937	-4.16746	3.08009e-05	0.000327856	3
TAF7	TAF7_17	203.377	-2.56421	0.440726	-5.81816	5.94989e-09	1.57331e-07	10
ACTL6A	ACTL6A_50	263.889	-2.56173	0.603106	-4.24757	2.16101e-05	0.000238885	5
NBN	NBN_25	443.133	-2.56169	0.318885	-8.03326	9.49141e-16	9.6563e-14	3
SAP18	SAP18_17	198.95	-2.55642	0.54737	-4.67037	3.00665e-06	4.23151e-05	1
USP17L11	USP17L11_799	209.161	-2.55573	0.515931	-4.95362	7.28443e-07	1.18175e-05	3
SRCAP	SRCAP_6	263.314	-2.55374	0.576659	-4.42851	9.48853e-06	0.000118904	5
HIST2H3C	HIST2H3C_1133	105.538	-2.55241	0.436232	-5.85104	4.88499e-09	1.31785e-07	4
ZFX	ZFX_11	131.686	-2.55069	0.409016	-6.23616	4.48432e-10	1.43176e-08	4
METTL17	METTL17_4	416.446	-2.55055	0.364223	-7.00272	2.51049e-12	1.23014e-10	5
NANOG	NANOG_342	114.647	-2.55005	0.47391	-5.38087	7.41268e-08	1.51085e-06	1
DR1	DR1_5	287.981	-2.54881	0.42433	-6.00668	1.89363e-09	5.55819e-08	7
USP17L5	USP17L5_687	178.885	-2.54506	0.438937	-5.79823	6.70173e-09	1.73393e-07	2
DDB1	DDB1_53	122.991	-2.54133	0.645734	-3.93556	8.30014e-05	0.000759475	4
HIST1H2BJ	HIST1H2BJ_6	193.332	-2.54047	0.438466	-5.79398	6.87368e-09	1.77078e-07	4
KDM2A	KDM2A_9	170.998	-2.53681	0.540602	-4.69257	2.69789e-06	3.83746e-05	5
SMN1	SMN1_1278	96.0211	-2.53675	0.584666	-4.33881	1.43258e-05	0.000167787	4
USP17L15	USP17L15_262	102.917	-2.53173	0.572165	-4.42483	9.65193e-06	0.000120323	3
ATR	ATR_69	140.567	-2.53156	0.438721	-5.77032	7.91217e-09	1.99131e-07	4
NBN	NBN_19	340.027	-2.52941	0.416226	-6.07702	1.22439e-09	3.69318e-08	3
DDX54	DDX54_12	312.196	-2.52787	0.358833	-7.0447	1.8586e-12	9.41456e-11	9
CTR9	CTR9_3	194.432	-2.52519	0.485762	-5.19841	2.00996e-07	3.6727e-06	3
USP17L17	USP17L17_388	260.536	-2.5243	0.464494	-5.43452	5.49456e-08	1.16131e-06	2
POLR1A	POLR1A_269	178.91	-2.52393	0.358982	-7.03079	2.05374e-12	1.02304e-10	9
MASTL	MASTL_38	152.45	-2.52392	0.658138	-3.83494	0.000125593	0.0010798	7
ZNF138	ZNF138_332	170.889	-2.52289	0.474571	-5.31615	1.05983e-07	2.08183e-06	1
ZNF217	ZNF217_1257	119.323	-2.52021	0.517743	-4.86768	1.12917e-06	1.76737e-05	3
OGT	OGT_25	116.528	-2.51943	0.503674	-5.00211	5.67049e-07	9.40251e-06	6
TOP2A	TOP2A_44	207.977	-2.51937	0.437773	-5.75496	8.66608e-09	2.15396e-07	6
PPP4C	PPP4C_21	37.3623	-2.5184	0.678229	-3.71321	0.000204651	0.00164777	7
CHAF1A	CHAF1A_161	112.304	-2.51773	0.520778	-4.83455	1.3345e-06	2.04085e-05	3
NOC2L	NOC2L_6	179.97	-2.51738	0.337449	-7.46003	8.6501e-14	5.73726e-12	2
NAA10	NAA10_7	350.077	-2.51549	0.473446	-5.31315	1.07746e-07	2.10666e-06	8
ELP3	ELP3_57	161.9	-2.51535	0.423676	-5.93696	2.90362e-09	8.24065e-08	5
HIST2H3A	HIST2H3A_198	98.3424	-2.5115	0.518028	-4.8482	1.24586e-06	1.91997e-05	3
SRSF3	SRSF3_12	279.473	-2.50718	0.463027	-5.41476	6.13693e-08	1.27243e-06	7
RAD51	RAD51_56	502.319	-2.50615	0.240478	-10.4215	1.97745e-25	1.31885e-22	5
E2F6	E2F6_14	80.1163	-2.50432	0.511761	-4.89353	9.90412e-07	1.56588e-05	1
ACTL6A	ACTL6A_13	124.81	-2.5009	0.551037	-4.53855	5.66435e-06	7.42363e-05	5
NCL	NCL_3	246.277	-2.50082	0.341584	-7.32126	2.4565e-13	1.52012e-11	7
PARG	PARG_26	323.827	-2.49865	0.450548	-5.54581	2.92602e-08	6.61524e-07	5
DDB1	DDB1_5	141.804	-2.49293	0.405824	-6.14288	8.10385e-10	2.50094e-08	4
DDX21	DDX21_56	177.539	-2.49207	0.560136	-4.44904	8.62569e-06	0.000109231	9
METTL16	METTL16_22	22.8223	-2.4916	0.689134	-3.61556	0.000299703	0.00226428	5
CHD4	CHD4_112	199.743	-2.48966	0.386023	-6.44952	1.12207e-10	3.9619e-09	6
LAS1L	LAS1L_2	448.574	-2.48898	0.309729	-8.036	9.28184e-16	9.5238e-14	6
SF3B3	SF3B3_34	253.137	-2.48801	0.571382	-4.35438	1.33446e-05	0.00015799	7
SMN1	SMN1_1280	130.625	-2.48746	0.5133	-4.84601	1.25968e-06	1.93629e-05	4
IKBKAP	IKBKAP_8	174.969	-2.48745	0.434787	-5.72107	1.05856e-08	2.58819e-07	5
PMF1	PMF1_1063	111.925	-2.48611	0.616575	-4.03213	5.52747e-05	0.000534277	2
FXN	FXN_2	236.322	-2.47804	0.594105	-4.17105	3.03205e-05	0.000324419	6
DPPA3	DPPA3_1214	339.4	-2.47661	0.396528	-6.24573	4.21838e-10	1.35405e-08	2
TAF12	TAF12_6	198.877	-2.47601	0.573081	-4.32052	1.55662e-05	0.000180902	4
CUL3	CUL3_92	110.103	-2.47436	0.559804	-4.42005	9.86803e-06	0.000122762	5
YWHAE	YWHAE_4	147.494	-2.47225	0.394938	-6.25983	3.85393e-10	1.24372e-08	3
POLR1C	POLR1C_52	286.239	-2.46972	0.346484	-7.12794	1.01883e-12	5.53441e-11	5
KAT2A	KAT2A_28	234.594	-2.4683	0.331527	-7.44524	9.67677e-14	6.2978e-12	4
HIST1H2BN	HIST1H2BN_10	97.2873	-2.46795	0.59105	-4.17554	2.97285e-05	0.000318652	1
METTL17	METTL17_10	128.483	-2.4675	0.541846	-4.55389	5.26639e-06	6.95522e-05	5
ZNF626	ZNF626_1220	214.129	-2.46638	0.412982	-5.97213	2.34178e-09	6.77423e-08	3
UBE2T	UBE2T_4	303.834	-2.46283	0.541833	-4.54537	5.48395e-06	7.21082e-05	3
EXOSC5	EXOSC5_11	222.785	-2.45654	0.361572	-6.79406	1.09018e-11	4.69092e-10	4
SFPQ	SFPQ_6	91.8877	-2.45538	0.656842	-3.73816	0.000185369	0.00151798	9
SKP1	SKP1_8	144.244	-2.45208	0.536369	-4.57163	4.83942e-06	6.47684e-05	3
MBTD1	MBTD1_6	210.123	-2.45182	0.45495	-5.38921	7.07688e-08	1.45227e-06	7
KAT5	KAT5_15	155.384	-2.45151	0.462897	-5.29601	1.1836e-07	2.2881e-06	8
HIST1H2AK	HIST1H2AK_36	101.238	-2.45075	0.398476	-6.1503	7.73377e-10	2.39907e-08	3
ASH2L	ASH2L_28	435.65	-2.44914	0.378482	-6.47096	9.73805e-11	3.51067e-09	7
TFAM	TFAM_8	155.232	-2.44879	0.437682	-5.59491	2.20741e-08	5.09615e-07	4
PELP1	PELP1_12	128.934	-2.44401	0.470399	-5.19561	2.04045e-07	3.72274e-06	5
JMJD6	JMJD6_25	197.204	-2.44065	0.454328	-5.372	7.78686e-08	1.58175e-06	2
TAF2	TAF2_1162	123.022	-2.43685	0.59948	-4.06494	4.80441e-05	0.000472762	3
USP17L4	USP17L4_729	217.656	-2.43669	0.443256	-5.49724	3.85775e-08	8.45115e-07	1
RUVBL2	RUVBL2_22	200.11	-2.43615	0.424866	-5.73391	9.81408e-09	2.4143e-07	8
EXOSC8	EXOSC8_7	106.699	-2.4335	0.569508	-4.27298	1.92877e-05	0.000217826	5
TAF2	TAF2_1163	171.503	-2.43312	0.439977	-5.53011	3.20027e-08	7.16776e-07	3
NSL1	NSL1_149	170.253	-2.43289	0.387067	-6.28543	3.26939e-10	1.06655e-08	4
MKRN1	MKRN1_16	29.0601	-2.43157	0.599839	-4.05371	5.0412e-05	0.000492455	1
CDK1	CDK1_25	56.5128	-2.43147	0.674482	-3.60494	0.000312226	0.00234121	8
TFAM	TFAM_9	108.681	-2.42955	0.507448	-4.78778	1.68635e-06	2.52427e-05	4
POLR1C	POLR1C_6	61.0937	-2.42551	0.563934	-4.30106	1.69987e-05	0.000195095	5
TFAM	TFAM_11	147.945	-2.4255	0.413727	-5.86257	4.55751e-09	1.24066e-07	4
SRSF1	SRSF1_22	107.074	-2.42536	0.550151	-4.40853	1.04073e-05	0.000128012	7
ELP6	ELP6_663	136.045	-2.42441	0.509476	-4.75864	1.94901e-06	2.86387e-05	2
DNA2	DNA2_126	116.161	-2.42183	0.439185	-5.51438	3.50009e-08	7.73824e-07	4
RNF8	RNF8_15	150.895	-2.41746	0.459996	-5.25539	1.4771e-07	2.79694e-06	6
CUL3	CUL3_28	215.542	-2.41618	0.560079	-4.31399	1.60331e-05	0.000185252	5
ALG13	ALG13_460	175.719	-2.41468	0.56828	-4.24911	2.1462e-05	0.000237905	3
CDC6	CDC6_6	265.373	-2.40996	0.314805	-7.6554	1.92716e-14	1.4736e-12	6
MBTD1	MBTD1_31	275.039	-2.40993	0.32831	-7.34042	2.12917e-13	1.33128e-11	7
NFYC	NFYC_1	85.2037	-2.40989	0.478338	-5.03806	4.70286e-07	7.99686e-06	4
NSUN4	NSUN4_35	609.012	-2.40862	0.233455	-10.3173	5.88635e-25	3.53328e-22	4
DDX54	DDX54_26	136.971	-2.40557	0.538844	-4.46432	8.03251e-06	0.000102368	9
TAF12	TAF12_8	229.81	-2.40274	0.629172	-3.81888	0.000134056	0.00114708	4
RUVBL2	RUVBL2_56	247.053	-2.39847	0.413481	-5.80068	6.60458e-09	1.71619e-07	8
AURKA	AURKA_24	167.606	-2.39761	0.460114	-5.21092	1.87911e-07	3.47057e-06	8
ELP6	ELP6_664	268.72	-2.39623	0.550902	-4.34965	1.36356e-05	0.000160643	2
ELP3	ELP3_5	171.074	-2.39487	0.501357	-4.77678	1.78122e-06	2.65304e-05	5
HDAC3	HDAC3_4	299.75	-2.39295	0.388966	-6.15208	7.64712e-10	2.37833e-08	9
EXOSC5	EXOSC5_43	413.155	-2.39111	0.316824	-7.54711	4.45036e-14	3.14272e-12	4
TTF2	TTF2_30	113.708	-2.39029	0.471183	-5.07296	3.91669e-07	6.71713e-06	7
TAF8	TAF8_15	221.125	-2.38941	0.520048	-4.59458	4.33614e-06	5.88866e-05	5
CHAF1A	CHAF1A_162	169.196	-2.3871	0.540311	-4.41801	9.96128e-06	0.000123794	3
UBTF	UBTF_14	93.4949	-2.38576	0.61025	-3.90947	9.24985e-05	0.000834294	4
MBTD1	MBTD1_13	121.173	-2.38557	0.45635	-5.2275	1.71819e-07	3.20791e-06	7
DNMT1	DNMT1_161	86.5845	-2.38224	0.504013	-4.72655	2.2837e-06	3.28333e-05	8
ELP4	ELP4_33	70.2987	-2.38107	0.450052	-5.29066	1.21877e-07	2.33947e-06	5
RUVBL1	RUVBL1_17	249.512	-2.37989	0.527782	-4.50923	6.50645e-06	8.44432e-05	8
BRD4	BRD4_38	332.078	-2.37815	0.443641	-5.36053	8.29772e-08	1.67983e-06	4
SYNCRIP	SYNCRIP_21	103.187	-2.37604	0.644977	-3.68392	0.000229675	0.00181637	5
PHF23	PHF23_6	252.061	-2.37365	0.41105	-5.77461	7.71321e-09	1.9618e-07	4
RAD21	RAD21_32	60.3681	-2.37335	0.572331	-4.14682	3.37121e-05	0.00035439	6
TTF2	TTF2_68	87.4903	-2.3717	0.588271	-4.03164	5.53897e-05	0.000534959	7
USP17L18	USP17L18_1116	166.806	-2.37046	0.345488	-6.86119	6.82876e-12	3.07038e-10	3
ERCC6L	ERCC6L_60	246.563	-2.37031	0.482469	-4.91288	8.97476e-07	1.42516e-05	6
TONSL	TONSL_35	230.55	-2.37008	0.447563	-5.29552	1.18681e-07	2.29061e-06	6
NASP	NASP_5	130.189	-2.36507	0.588179	-4.02101	5.79503e-05	0.000557	2
YWHAZ	YWHAZ_923	186.31	-2.36402	0.456813	-5.17503	2.27874e-07	4.11372e-06	2
CTCF	CTCF_12	461.955	-2.35802	0.414742	-5.68551	1.30424e-08	3.13147e-07	7
PSTK	PSTK_19	134.514	-2.35512	0.487063	-4.83535	1.32912e-06	2.03522e-05	4
CENPC	CENPC_2	34.1419	-2.34898	0.663079	-3.54253	0.000396306	0.00284039	1
DIDO1	DIDO1_24	171.363	-2.34793	0.398507	-5.89181	3.81986e-09	1.05906e-07	3
HIST2H2BE	HIST2H2BE_675	139.044	-2.33982	0.472178	-4.95538	7.21876e-07	1.17268e-05	2
BIRC2	BIRC2_22	245.725	-2.33879	0.420592	-5.56072	2.68669e-08	6.10866e-07	5
MCM2	MCM2_22	605.036	-2.33839	0.364994	-6.40666	1.48746e-10	5.13131e-09	6
APOBEC2	APOBEC2_31	227.544	-2.3377	0.437711	-5.34075	9.25643e-08	1.84897e-06	3
CMTR1	CMTR1_46	120.448	-2.33761	0.427929	-5.46261	4.69197e-08	1.00405e-06	5
SRSF3	SRSF3_2	144.522	-2.33576	0.650698	-3.58963	0.000331151	0.00245702	7
PRMT1	PRMT1_17	347.57	-2.33496	0.301355	-7.7482	9.3203e-15	7.71656e-13	4
SRCAP	SRCAP_55	199.545	-2.3325	0.373864	-6.2389	4.40658e-10	1.41069e-08	5
ASH2L	ASH2L_1	174.064	-2.33104	0.365972	-6.36946	1.89696e-10	6.48803e-09	7
INO80	INO80_29	199.605	-2.32799	0.448169	-5.19445	2.05327e-07	3.74043e-06	8
TEX10	TEX10_501	238.911	-2.32668	0.416995	-5.57964	2.41017e-08	5.52176e-07	2
MASTL	MASTL_35	220.405	-2.32658	0.537093	-4.33181	1.47886e-05	0.00017287	7
CDK9	CDK9_1	205.699	-2.32451	0.44499	-5.22373	1.75357e-07	3.26382e-06	8
PHF23	PHF23_14	89.65	-2.32019	0.424283	-5.4685	4.5387e-08	9.79983e-07	4
SFPQ	SFPQ_21	171.009	-2.31675	0.554624	-4.17714	2.95193e-05	0.000316692	9
PHF5A	PHF5A_20	277.662	-2.3139	0.371105	-6.23516	4.51314e-10	1.43714e-08	7
TAF6	TAF6_46	181.64	-2.31092	0.516473	-4.47442	7.66175e-06	9.8238e-05	3
ZNF626	ZNF626_1217	163.816	-2.31058	0.523281	-4.41557	1.00746e-05	0.000124815	3
RPA1	RPA1_42	96.3744	-2.3035	0.61997	-3.7155	0.000202802	0.00163508	10
HIST1H2BK	HIST1H2BK_11	82.0864	-2.30329	0.484396	-4.75498	1.98466e-06	2.89499e-05	1
TTK	TTK_34	402.431	-2.30233	0.394667	-5.83361	5.42395e-09	1.4567e-07	4
PRPF31	PRPF31_26	362.491	-2.30105	0.355124	-6.47956	9.19878e-11	3.3363e-09	6
HIST1H2BH	HIST1H2BH_13	274.512	-2.30069	0.514336	-4.47313	7.70843e-06	9.86564e-05	1
DNMT1	DNMT1_135	380.92	-2.30045	0.474628	-4.84685	1.25436e-06	1.93058e-05	8
IKBKAP	IKBKAP_113	113.399	-2.29798	0.432156	-5.31748	1.05214e-07	2.07746e-06	5
PRPF31	PRPF31_34	302.311	-2.29767	0.48995	-4.68959	2.73747e-06	3.88455e-05	6
ERCC6L	ERCC6L_15	310.914	-2.29646	0.394274	-5.82452	5.72758e-09	1.5246e-07	6
NAA30	NAA30_12	197.628	-2.29627	0.371335	-6.18381	6.25722e-10	1.9613e-08	7
AURKA	AURKA_26	111.855	-2.29198	0.442045	-5.18494	2.1608e-07	3.91848e-06	8
FAM133B	FAM133B_116	70.5245	-2.29153	0.593293	-3.86239	0.000112281	0.000981745	1
DDX56	DDX56_16	58.8286	-2.29128	0.693774	-3.30264	0.000957808	0.00603912	6
TAF5	TAF5_58	245.787	-2.28961	0.395295	-5.79215	6.94924e-09	1.78641e-07	9
RBBP5	RBBP5_106	248.294	-2.28839	0.60267	-3.79708	0.000146413	0.00123708	2
KAT5	KAT5_38	168.41	-2.28281	0.561095	-4.06849	4.73178e-05	0.00046638	8
NPM1	NPM1_815	239.99	-2.27942	0.346134	-6.58537	4.53756e-11	1.76289e-09	3
PHF5A	PHF5A_23	241.434	-2.27942	0.478076	-4.7679	1.8616e-06	2.7606e-05	7
DR1	DR1_3	145.528	-2.27875	0.459616	-4.95796	7.12389e-07	1.15884e-05	7
ALKBH8	ALKBH8_15	178.39	-2.27865	0.445849	-5.1108	3.2079e-07	5.63024e-06	5
ING5	ING5_5	341.791	-2.27621	0.487904	-4.66528	3.0819e-06	4.32222e-05	1
KTI12	KTI12_77	92.6322	-2.2716	0.630482	-3.60295	0.000314622	0.00235476	6
CHAF1B	CHAF1B_12	263.511	-2.26878	0.427532	-5.30669	1.11633e-07	2.17557e-06	5
TP53BP1	TP53BP1_20	348.763	-2.26867	0.348724	-6.50563	7.73688e-11	2.84912e-09	9
CMTR1	CMTR1_3	49.4941	-2.26688	0.571373	-3.96742	7.26562e-05	0.000676153	5
RFC5	RFC5_16	211.986	-2.26684	0.390462	-5.80553	6.41639e-09	1.67454e-07	5
TP53BP1	TP53BP1_8	393.074	-2.26443	0.410221	-5.52002	3.38956e-08	7.53998e-07	9
USP17L19	USP17L19_52	150.838	-2.26348	0.542878	-4.16941	3.05395e-05	0.00032589	3
CXXC1	CXXC1_9	342.034	-2.26277	0.44139	-5.12646	2.95234e-07	5.21987e-06	8
DPY30	DPY30_543	97.4346	-2.26161	0.449227	-5.03446	4.79202e-07	8.11398e-06	2
WDHD1	WDHD1_11	189.346	-2.25531	0.407586	-5.53334	3.14189e-08	7.06336e-07	3
OGT	OGT_27	164.593	-2.25244	0.522029	-4.31479	1.59758e-05	0.000184768	6
SUPT6H	SUPT6H_571	57.5955	-2.25159	0.599799	-3.75391	0.000174099	0.00143351	1
PPP4C	PPP4C_41	197.656	-2.25083	0.486176	-4.62967	3.66253e-06	5.01925e-05	7
OGT	OGT_50	50.9082	-2.24937	0.550604	-4.08528	4.40229e-05	0.000440851	6
THAP11	THAP11_26	169.831	-2.24499	0.399287	-5.6225	1.88216e-08	4.39599e-07	7
YWHAE	YWHAE_19	219.011	-2.24463	0.336892	-6.66278	2.68701e-11	1.09348e-09	3
TTF2	TTF2_57	101.12	-2.24063	0.543963	-4.11909	3.8037e-05	0.000391472	7
RBBP7	RBBP7_26	185.836	-2.24049	0.445211	-5.03242	4.84327e-07	8.17771e-06	3
CDK9	CDK9_6	193.948	-2.23865	0.557253	-4.01729	5.88714e-05	0.000563598	8
INTS12	INTS12_8	264.761	-2.23718	0.445025	-5.02709	4.9797e-07	8.3377e-06	2
POLR1A	POLR1A_319	310.867	-2.23696	0.300471	-7.44486	9.70506e-14	6.2978e-12	9
ARID5B	ARID5B_4	174.388	-2.23565	0.370656	-6.03161	1.62331e-09	4.83569e-08	5
RUVBL2	RUVBL2_23	320.031	-2.2355	0.349574	-6.39491	1.60645e-10	5.5259e-09	8
SUPT16H	SUPT16H_1	280.313	-2.2354	0.378264	-5.90964	3.42853e-09	9.5943e-08	7
CHD1	CHD1_79	181.688	-2.22719	0.378892	-5.87818	4.14794e-09	1.13689e-07	4
RFC5	RFC5_7	189.928	-2.22347	0.394508	-5.63605	1.73995e-08	4.09013e-07	5
SIN3A	SIN3A_2	402.496	-2.22344	0.363259	-6.12082	9.30974e-10	2.84385e-08	4
RCC1	RCC1_123	103.122	-2.22262	0.466175	-4.76778	1.86263e-06	2.7606e-05	8
PRMT1	PRMT1_13	314.14	-2.22204	0.321617	-6.90895	4.88239e-12	2.27271e-10	4
HSCB	HSCB_1	164.246	-2.21972	0.412455	-5.38172	7.37789e-08	1.50632e-06	2
DMAP1	DMAP1_18	222.46	-2.21942	0.440486	-5.03858	4.69004e-07	7.98637e-06	3
BRD4	BRD4_16	161.703	-2.21757	0.584918	-3.79125	0.000149889	0.0012585	4
PSTK	PSTK_1	145.774	-2.21748	0.504816	-4.39264	1.11982e-05	0.000135792	4
AURKA	AURKA_25	140.897	-2.21671	0.613231	-3.6148	0.000300577	0.00226945	8
N6AMT2	N6AMT2_1267	38.6335	-2.21639	0.586188	-3.78102	0.00015619	0.00130273	1
SETD1B	SETD1B_25	147.662	-2.21325	0.405532	-5.45765	4.82486e-08	1.02882e-06	4
MNAT1	MNAT1_5	120.734	-2.21252	0.482468	-4.58583	4.52176e-06	6.10615e-05	2
MCRS1	MCRS1_15	359.095	-2.21178	0.435553	-5.07809	3.81247e-07	6.56652e-06	5
TAF7	TAF7_12	187.898	-2.20952	0.447131	-4.94156	7.75017e-07	1.2472e-05	10
SUPT5H	SUPT5H_58	194.219	-2.20928	0.403707	-5.47249	4.43757e-08	9.61607e-07	6
TOP2A	TOP2A_62	167.457	-2.2067	0.476527	-4.6308	3.64259e-06	5.00909e-05	6
SUPT5H	SUPT5H_42	356.019	-2.20643	0.43374	-5.08697	3.63821e-07	6.30256e-06	6
PAK2	PAK2_27	88.5498	-2.20513	0.583407	-3.77975	0.000156988	0.00130787	2
SMARCA5	SMARCA5_51	113.558	-2.20095	0.463991	-4.74352	2.10035e-06	3.04893e-05	3
TEX10	TEX10_502	288.04	-2.19977	0.405152	-5.42948	5.65177e-08	1.18638e-06	2
ATR	ATR_136	169.268	-2.19929	0.519162	-4.23623	2.27302e-05	0.000250116	4
TDG	TDG_3	152.179	-2.19915	0.421975	-5.21156	1.87262e-07	3.46392e-06	1
ATR	ATR_78	341.884	-2.19905	0.437439	-5.0271	4.97943e-07	8.3377e-06	4
BARD1	BARD1_2	160.742	-2.19653	0.454531	-4.83252	1.34816e-06	2.05911e-05	9
NAA50	NAA50_5	280.506	-2.19399	0.50352	-4.3573	1.31677e-05	0.000156358	4
INO80	INO80_23	171.906	-2.19194	0.64208	-3.41381	0.000640615	0.00430363	8
TAF8	TAF8_8	57.9086	-2.19095	0.59377	-3.68989	0.00022435	0.0017813	5
CTCF	CTCF_10	255.897	-2.18982	0.372272	-5.88231	4.04584e-09	1.11145e-07	7
THAP11	THAP11_23	344.677	-2.18583	0.305488	-7.15521	8.35439e-13	4.57965e-11	7
MCRS1	MCRS1_7	104.599	-2.18577	0.606592	-3.60336	0.000314128	0.0023529	5
REST	REST_201	97.534	-2.18508	0.562432	-3.88506	0.000102303	0.000905714	1
MBTD1	MBTD1_43	77.9515	-2.17832	0.563057	-3.86874	0.0001094	0.000960052	7
SUPT4H1	SUPT4H1_13	282.742	-2.17765	0.4181	-5.20844	1.90439e-07	3.50689e-06	5
CDK2	CDK2_50	222.623	-2.17756	0.423445	-5.14249	2.71121e-07	4.8077e-06	5
VPS72	VPS72_73	193.489	-2.17728	0.38124	-5.71106	1.12276e-08	2.7276e-07	5
SMARCAL1	SMARCAL1_13	133.482	-2.17706	0.448671	-4.85224	1.22074e-06	1.88852e-05	4
RNF8	RNF8_17	182.884	-2.17535	0.33715	-6.45218	1.10253e-10	3.90439e-09	6
DDX56	DDX56_10	233.841	-2.17421	0.368204	-5.9049	3.52867e-09	9.85154e-08	6
PRMT1	PRMT1_9	179.616	-2.16996	0.406077	-5.34372	9.10605e-08	1.82632e-06	4
ARID5B	ARID5B_6	104.386	-2.16736	0.490634	-4.41747	9.98627e-06	0.000123976	5
HUWE1	HUWE1_68	124.163	-2.16461	0.587314	-3.6856	0.000228163	0.00180798	6
TAF7	TAF7_15	333.646	-2.16071	0.453773	-4.76165	1.92016e-06	2.82995e-05	10
CUL2	CUL2_78	320.172	-2.15982	0.366627	-5.89106	3.8373e-09	1.06145e-07	4
ATRX	ATRX_54	120.293	-2.15923	0.399037	-5.4111	6.26388e-08	1.29652e-06	4
ELP3	ELP3_21	82.5334	-2.15807	0.545439	-3.95657	7.60345e-05	0.00070269	5
USP17L28	USP17L28_21	181.415	-2.15702	0.445712	-4.83949	1.30174e-06	1.99584e-05	4
METTL3	METTL3_29	260.491	-2.15688	0.438712	-4.91639	8.81542e-07	1.40504e-05	6
EXOSC9	EXOSC9_14	216.1	-2.1561	0.604509	-3.5667	0.000361505	0.00264304	5
DDX54	DDX54_50	226.753	-2.15246	0.376173	-5.72201	1.05272e-08	2.57917e-07	9
FBL	FBL_61	160.978	-2.15001	0.485802	-4.4257	9.61288e-06	0.000120211	5
KANSL1	KANSL1_912	127.29	-2.14922	0.441512	-4.86788	1.12804e-06	1.76737e-05	3
DR1	DR1_9	128.162	-2.14901	0.471032	-4.56234	5.0586e-06	6.71775e-05	7
NUBP1	NUBP1_5	278.06	-2.14713	0.362304	-5.92633	3.09773e-09	8.77082e-08	5
DDX21	DDX21_80	159.392	-2.14597	0.518388	-4.13969	3.4777e-05	0.000363991	9
KAT7	KAT7_6	67.3617	-2.1443	0.566396	-3.78586	0.000153176	0.00128145	2
HDAC3	HDAC3_6	298.93	-2.14389	0.502022	-4.2705	1.95038e-05	0.000219441	9
ZMYND8	ZMYND8_26	190.466	-2.14353	0.356825	-6.00724	1.88705e-09	5.55247e-08	5
CDK2	CDK2_27	180.678	-2.14311	0.556254	-3.85275	0.000116798	0.00101753	5
YEATS2	YEATS2_19	150.063	-2.14154	0.540508	-3.9621	7.42937e-05	0.000688943	2
H2AFX	H2AFX_15	104.15	-2.1399	0.424873	-5.03658	4.73924e-07	8.03596e-06	3
DNMT1	DNMT1_100	90.0984	-2.13919	0.6511	-3.2855	0.001018	0.00636517	8
MAP3K7	MAP3K7_15	301.193	-2.13782	0.302547	-7.06609	1.59363e-12	8.24633e-11	4
UHRF1	UHRF1_47	175.83	-2.1359	0.523998	-4.07616	4.57846e-05	0.000454251	6
YWHAZ	YWHAZ_922	111.863	-2.12977	0.53964	-3.94665	7.92522e-05	0.000730179	2
HIST1H1E	HIST1H1E_30	192.857	-2.12543	0.353203	-6.01758	1.77039e-09	5.23485e-08	4
RUVBL2	RUVBL2_7	216.852	-2.12417	0.366412	-5.79721	6.74285e-09	1.74082e-07	8
ASH2L	ASH2L_27	114.462	-2.12316	0.591766	-3.58783	0.000333436	0.0024694	7
CIT	CIT_107	235.93	-2.12312	0.530835	-3.99959	6.3453e-05	0.000600278	8
CHEK1	CHEK1_23	163.559	-2.12188	0.355086	-5.97567	2.2914e-09	6.66059e-08	5
USP17L11	USP17L11_798	92.1315	-2.12137	0.556935	-3.80901	0.000139525	0.00118878	3
CTCF	CTCF_7	251.93	-2.12047	0.34086	-6.22095	4.94161e-10	1.56116e-08	7
RPA1	RPA1_30	304.834	-2.11949	0.348115	-6.08848	1.13987e-09	3.44688e-08	10
THAP11	THAP11_6	106.82	-2.119	0.478303	-4.43024	9.41266e-06	0.000118076	7
PELP1	PELP1_37	167.236	-2.11893	0.498813	-4.24793	2.15752e-05	0.000238719	5
NAT10	NAT10_38	162.765	-2.11614	0.486097	-4.35332	1.34089e-05	0.000158583	6
PPP2CA	PPP2CA_5	82.5321	-2.11576	0.561799	-3.76604	0.000165856	0.00137223	2
CDK9	CDK9_51	222.784	-2.1133	0.509508	-4.14772	3.35804e-05	0.000353626	8
USP17L20	USP17L20_1165	187.074	-2.11279	0.460624	-4.58679	4.50108e-06	6.08507e-05	2
SMARCAL1	SMARCAL1_72	112.591	-2.10958	0.434183	-4.85874	1.18137e-06	1.83709e-05	4
TAF8	TAF8_9	77.6856	-2.10902	0.502847	-4.19415	2.73896e-05	0.000296227	5
USP17L26	USP17L26_928	150.878	-2.10682	0.480887	-4.38111	1.18077e-05	0.000141468	3
SF3B1	SF3B1_733	102.692	-2.10651	0.499135	-4.22033	2.43944e-05	0.000267203	4
NAA10	NAA10_16	405.761	-2.10549	0.352	-5.98152	2.21065e-09	6.44148e-08	8
CUL2	CUL2_5	299.368	-2.1052	0.579793	-3.63095	0.00028238	0.00216059	4
TAF5	TAF5_31	140.293	-2.10432	0.494465	-4.25575	2.08349e-05	0.00023224	9
BAZ2B	BAZ2B_42	104.86	-2.10368	0.512505	-4.1047	4.04846e-05	0.000410835	1
PKM	PKM_89	229.92	-2.1024	0.69076	-3.04361	0.00233757	0.012721	4
ZMYM2	ZMYM2_454	145.123	-2.10086	0.513878	-4.08824	4.34655e-05	0.000436656	2
USP17L10	USP17L10_5	195.492	-2.10063	0.394879	-5.31966	1.03959e-07	2.05606e-06	3
ACTR6	ACTR6_2	136.995	-2.09892	0.425814	-4.9292	8.25669e-07	1.32515e-05	3
MYBBP1A	MYBBP1A_105	80.8288	-2.09633	0.516581	-4.05809	4.94753e-05	0.000485651	4
HIST2H2AA3	HIST2H2AA3_533	123.327	-2.09135	0.525041	-3.98322	6.79869e-05	0.000637643	2
USP17L28	USP17L28_22	296.479	-2.08837	0.603217	-3.46205	0.000536075	0.00367958	4
RMI1	RMI1_4	179.271	-2.0867	0.476634	-4.378	1.19775e-05	0.000142932	6
ATM	ATM_32	257.548	-2.08596	0.5355	-3.89536	9.80548e-05	0.000873255	5
USP17L29	USP17L29_298	241.805	-2.08419	0.438303	-4.75515	1.98302e-06	2.89499e-05	2
HIRA	HIRA_4	165.459	-2.08392	0.428074	-4.86812	1.12668e-06	1.76737e-05	4
BRAP	BRAP_5	122.597	-2.08369	0.623977	-3.33937	0.000839699	0.00540514	3
EXOSC6	EXOSC6_24	47.317	-2.08117	0.684217	-3.04168	0.00235262	0.0127855	5
EXOSC3	EXOSC3_158	309.289	-2.07931	0.465389	-4.46789	7.89939e-06	0.000100885	3
NFYC	NFYC_2	157.025	-2.07925	0.571457	-3.63851	0.000274225	0.00210895	4
SMYD5	SMYD5_4	265.394	-2.07904	0.510091	-4.07581	4.58537e-05	0.000454454	1
TLK2	TLK2_17	171.449	-2.07797	0.530966	-3.91357	9.094e-05	0.000822709	3
CIT	CIT_78	241.267	-2.07752	0.482114	-4.30918	1.63858e-05	0.000188964	8
DR1	DR1_7	184.709	-2.07751	0.577154	-3.59958	0.000318733	0.00238108	7
SMARCAL1	SMARCAL1_75	455.683	-2.07684	0.37489	-5.53986	3.02714e-08	6.81817e-07	4
RNF168	RNF168_2	118.24	-2.06963	0.376344	-5.49931	3.81274e-08	8.37394e-07	3
SIN3A	SIN3A_1	47.0185	-2.06479	0.63637	-3.24463	0.00117602	0.00718228	4
SUPT16H	SUPT16H_19	53.6299	-2.05912	0.644208	-3.19636	0.00139173	0.0082223	7
ACTR5	ACTR5_8	154.352	-2.05854	0.464609	-4.4307	9.39286e-06	0.000117951	4
SYNCRIP	SYNCRIP_29	205.993	-2.04977	0.380242	-5.3907	7.01849e-08	1.44276e-06	5
HIST2H2AC	HIST2H2AC_34	98.6263	-2.04828	0.539693	-3.79527	0.00014748	0.00124246	5
UBTF	UBTF_7	148.768	-2.04777	0.370446	-5.52786	3.2416e-08	7.24681e-07	4
EXOSC9	EXOSC9_29	288.125	-2.04666	0.49352	-4.14707	3.3675e-05	0.000354311	5
USP17L15	USP17L15_264	112.633	-2.04177	0.530584	-3.84816	0.00011901	0.00103171	3
SUPT5H	SUPT5H_31	136.045	-2.04046	0.499011	-4.089	4.3324e-05	0.000435598	6
CDK9	CDK9_8	239.49	-2.03933	0.382339	-5.33383	9.616e-08	1.91443e-06	8
BPTF	BPTF_3	179.656	-2.03699	0.384964	-5.29137	1.21405e-07	2.33569e-06	4
BPTF	BPTF_4	110.47	-2.03658	0.576854	-3.5305	0.000414779	0.00295515	4
RSF1	RSF1_2	141.938	-2.03572	0.439667	-4.63014	3.65412e-06	5.01694e-05	1
CIT	CIT_134	66.9476	-2.03273	0.575306	-3.5333	0.000410407	0.00292921	8
MCRS1	MCRS1_22	134.538	-2.03256	0.416132	-4.8844	1.03745e-06	1.63661e-05	5
POLR2A	POLR2A_3	116.074	-2.03218	0.632704	-3.2119	0.0013186	0.00785234	7
PRPF31	PRPF31_45	299.313	-2.031	0.436709	-4.6507	3.30811e-06	4.61253e-05	6
RFWD3	RFWD3_1	50.3289	-2.03029	0.589007	-3.44697	0.00056692	0.00386698	2
SETD1B	SETD1B_48	174.751	-2.03014	0.499491	-4.06441	4.81536e-05	0.000473094	4
RUVBL1	RUVBL1_72	206.275	-2.02992	0.37596	-5.39931	6.68986e-08	1.37993e-06	8
NIPBL	NIPBL_353	121.158	-2.02929	0.512372	-3.96059	7.4765e-05	0.000692023	2
TP53BP1	TP53BP1_11	211.263	-2.028	0.565111	-3.58867	0.000332371	0.00246304	9
UBTF	UBTF_9	144.23	-2.02723	0.572387	-3.54171	0.000397543	0.00284756	4
UBE2N	UBE2N_6	375.745	-2.0255	0.34925	-5.79957	6.64838e-09	1.72384e-07	3
THAP11	THAP11_4	21.1341	-2.02483	0.688061	-2.94281	0.00325247	0.0166082	7
ZMYND8	ZMYND8_10	162.79	-2.0241	0.447292	-4.52523	6.03286e-06	7.86367e-05	5
RCC1	RCC1_131	260.196	-2.02335	0.592262	-3.41631	0.000634768	0.0042742	8
TBL1XR1	TBL1XR1_11	122.428	-2.02289	0.428112	-4.72513	2.29965e-06	3.30231e-05	2
HIST2H2AC	HIST2H2AC_14	167	-2.01995	0.369178	-5.47149	4.46266e-08	9.65301e-07	5
HDAC3	HDAC3_37	179.233	-2.01992	0.51117	-3.95155	7.76453e-05	0.000716473	9
HINFP	HINFP_8	188.251	-2.01856	0.564527	-3.57566	0.000349345	0.00256507	3
ZNF676	ZNF676_102	49.0714	-2.01589	0.551142	-3.65767	0.000254518	0.00198023	1
PHF23	PHF23_7	101.789	-2.01407	0.459928	-4.37909	1.19175e-05	0.000142358	4
HIST1H2BL	HIST1H2BL_3	62.6629	-2.01313	0.513936	-3.91708	8.96286e-05	0.000813912	3
EXOSC5	EXOSC5_32	286.261	-2.00979	0.291859	-6.88617	5.73148e-12	2.6262e-10	4
DMAP1	DMAP1_2	238.485	-2.00899	0.347748	-5.77715	7.59771e-09	1.93653e-07	3
CUL2	CUL2_45	153.39	-2.00656	0.552879	-3.62929	0.000284203	0.00217177	4
ZNF492	ZNF492_240	65.7074	-2.00489	0.5858	-3.42249	0.000620506	0.00420145	1
ING3	ING3_5	173.669	-2.00351	0.562831	-3.55971	0.000371269	0.00269473	3
NAA10	NAA10_4	150.402	-2.00341	0.630997	-3.17499	0.00149843	0.00874086	8
RPGRIP1	RPGRIP1_918	79.4159	-2.00127	0.527503	-3.79386	0.000148322	0.00124779	1
RPA1	RPA1_46	281.183	-1.99963	0.415559	-4.81189	1.49509e-06	2.25768e-05	10
PRMT1	PRMT1_20	392.774	-1.99771	0.285403	-6.9996	2.56699e-12	1.25271e-10	4
RNF40	RNF40_4	462.827	-1.99765	0.43197	-4.62452	3.7547e-06	5.13384e-05	2
KAT5	KAT5_48	109.06	-1.99761	0.611721	-3.26555	0.00109251	0.0067621	8
ZCCHC14	ZCCHC14_4	137.713	-1.99707	0.518329	-3.8529	0.000116726	0.00101753	2
MASTL	MASTL_22	66.2328	-1.99198	0.500384	-3.9809	6.86544e-05	0.000642398	7
USP17L29	USP17L29_299	177.359	-1.9907	0.60156	-3.30923	0.000935534	0.0059267	2
CLNS1A	CLNS1A_515	363.041	-1.98943	0.307128	-6.47753	9.32369e-11	3.37141e-09	3
DDX46	DDX46_7	59.9563	-1.98831	0.618468	-3.21489	0.00130495	0.00780602	7
TRAF2	TRAF2_58	159.185	-1.98805	0.494993	-4.01632	5.91146e-05	0.000565475	2
PRDM10	PRDM10_2	239.256	-1.9863	0.447456	-4.4391	9.03361e-06	0.000114036	2
NCL	NCL_44	152.188	-1.98607	0.556342	-3.56988	0.000357149	0.00261438	7
EXOSC1	EXOSC1_273	14.4416	-1.98362	0.694669	-2.85548	0.00429714	0.0208686	1
HIST2H2BF	HIST2H2BF_312	211.555	-1.98325	0.408367	-4.85653	1.19459e-06	1.85524e-05	2
TAF5	TAF5_64	274.636	-1.98286	0.450682	-4.39969	1.08405e-05	0.000132256	9
SENP1	SENP1_29	138.225	-1.98267	0.421421	-4.70473	2.54205e-06	3.62869e-05	4
CHD4	CHD4_192	102.195	-1.98143	0.582996	-3.39871	0.000677046	0.00451301	6
NPM1	NPM1_816	78.3719	-1.97885	0.579435	-3.41513	0.000637507	0.00428514	3
TRIM9	TRIM9_63	50.0744	-1.97343	0.534911	-3.68926	0.000224903	0.00178451	1
HIST1H2AD	HIST1H2AD_30	84.9098	-1.97321	0.496869	-3.97129	7.14845e-05	0.000666799	4
BUB1	BUB1_5	190.72	-1.97254	0.422896	-4.66435	3.09591e-06	4.33296e-05	2
TP53BP1	TP53BP1_21	264.111	-1.97128	0.491658	-4.00945	6.08607e-05	0.000579524	9
TADA2A	TADA2A_13	186.974	-1.97035	0.461292	-4.27137	1.94276e-05	0.000218993	3
NCOR2	NCOR2_6	242.137	-1.96975	0.375592	-5.24439	1.56801e-07	2.9551e-06	1
ALKBH8	ALKBH8_5	156.867	-1.96897	0.512649	-3.84078	0.000122644	0.00105848	5
KDM2A	KDM2A_3	241.034	-1.9685	0.397567	-4.95137	7.36924e-07	1.19229e-05	5
ATM	ATM_119	310.677	-1.96578	0.369739	-5.31667	1.05682e-07	2.08183e-06	5
HIRA	HIRA_43	217.061	-1.96428	0.518235	-3.79033	0.000150446	0.00126213	4
TAF10	TAF10_3	90.4034	-1.96139	0.557074	-3.52087	0.000430126	0.00305362	2
SUPT4H1	SUPT4H1_8	89.5471	-1.96082	0.500031	-3.92139	8.80383e-05	0.000800682	5
DDX54	DDX54_76	100.694	-1.95787	0.465853	-4.20276	2.63684e-05	0.000286474	9
CENPA	CENPA_1	182.207	-1.95713	0.419598	-4.66429	3.09677e-06	4.33296e-05	5
BRCA1	BRCA1_26	192.282	-1.95536	0.411098	-4.75644	1.97035e-06	2.88816e-05	5
TRIM43	TRIM43_1058	232.342	-1.95485	0.4183	-4.67332	2.96363e-06	4.17586e-05	2
SYNCRIP	SYNCRIP_20	169.904	-1.9535	0.472298	-4.13615	3.53177e-05	0.000368686	5
SMNDC1	SMNDC1_1	124.965	-1.95235	0.492169	-3.96682	7.28385e-05	0.0006768	2
SAP130	SAP130_1085	146.963	-1.95212	0.451862	-4.32016	1.5592e-05	0.000181026	2
EXOSC9	EXOSC9_26	161.916	-1.94912	0.476827	-4.08768	4.357e-05	0.000437339	5
HIST1H1E	HIST1H1E_3	182.907	-1.94857	0.452722	-4.30412	1.67648e-05	0.000192779	4
ZMYM2	ZMYM2_456	127.19	-1.94731	0.446809	-4.35827	1.31096e-05	0.000155823	2
KAT5	KAT5_1	179.262	-1.94577	0.4809	-4.04609	5.20799e-05	0.000506251	8
CIT	CIT_44	224.176	-1.94512	0.411248	-4.72981	2.24733e-06	3.23881e-05	8
SURF6	SURF6_110	244.063	-1.94379	0.352805	-5.50953	3.59791e-08	7.92531e-07	7
ACTR6	ACTR6_11	285.007	-1.94345	0.417714	-4.65258	3.27814e-06	4.57606e-05	3
TRIM65	TRIM65_14	85.5298	-1.94243	0.557328	-3.48525	0.000491683	0.00341787	1
CDK2	CDK2_80	336.808	-1.94175	0.352105	-5.51468	3.49423e-08	7.73824e-07	5
MIS18BP1	MIS18BP1_5	441.976	-1.94106	0.423068	-4.58807	4.47363e-06	6.05478e-05	4
VRK1	VRK1_580	360.485	-1.94083	0.282859	-6.86148	6.81523e-12	3.07038e-10	4
SS18L2	SS18L2_3	192.863	-1.9384	0.440183	-4.40362	1.06457e-05	0.000130506	3
THAP11	THAP11_11	107.627	-1.93828	0.452775	-4.28088	1.86152e-05	0.000212227	7
DAXX	DAXX_461	97.4688	-1.93658	0.535377	-3.61724	0.000297766	0.00225248	2
WDR82	WDR82_2	137.181	-1.93658	0.371958	-5.20644	1.925e-07	3.53358e-06	2
CUL2	CUL2_76	171.969	-1.93242	0.604263	-3.19798	0.00138394	0.00818031	4
ACIN1	ACIN1_11	178.461	-1.93231	0.477466	-4.04701	5.18755e-05	0.000504672	2
POLE3	POLE3_4	179.743	-1.93155	0.420397	-4.59458	4.33617e-06	5.88866e-05	2
HLCS	HLCS_45	236.164	-1.93125	0.332385	-5.81028	6.23679e-09	1.64555e-07	5
SETD2	SETD2_17	275.125	-1.92929	0.387996	-4.97244	6.61141e-07	1.08133e-05	2
H2AFJ	H2AFJ_29	144.171	-1.9292	0.429012	-4.49684	6.89713e-06	8.91281e-05	1
DR1	DR1_11	28.6805	-1.92817	0.693231	-2.78143	0.00541204	0.0249244	7
DYNC1H1	DYNC1H1_10	148.231	-1.92767	0.607502	-3.17311	0.00150818	0.0087849	7
SUPT5H	SUPT5H_16	200.804	-1.92708	0.581047	-3.31656	0.000911325	0.00580396	6
HUWE1	HUWE1_150	110.862	-1.92562	0.489897	-3.93066	8.47117e-05	0.000772769	6
CARM1	CARM1_7	189.401	-1.92518	0.383323	-5.02234	5.10455e-07	8.53483e-06	1
CHAF1B	CHAF1B_1	117.488	-1.92497	0.564816	-3.40813	0.000654095	0.0043746	5
POLE3	POLE3_3	107.245	-1.92474	0.520971	-3.69451	0.000220308	0.00175268	2
RPA1	RPA1_21	188.758	-1.92294	0.43492	-4.42137	9.80777e-06	0.000122139	10
CECR2	CECR2_38	67.7272	-1.92127	0.581027	-3.30669	0.000944061	0.00597126	1
DYNC1I2	DYNC1I2_8	93.1832	-1.91938	0.437836	-4.38379	1.16633e-05	0.000140298	8
KAT5	KAT5_10	144.367	-1.91902	0.523017	-3.66914	0.000243369	0.00190708	8
KANSL1	KANSL1_910	274.839	-1.91881	0.365953	-5.24331	1.57719e-07	2.96775e-06	3
ASH2L	ASH2L_16	306.759	-1.91869	0.450714	-4.257	2.07185e-05	0.000231157	7
CDK7	CDK7_27	64.8748	-1.91865	0.631099	-3.04017	0.00236445	0.0128266	2
USP17L20	USP17L20_1166	240.904	-1.91846	0.380841	-5.03744	4.71794e-07	8.01115e-06	2
KAT2A	KAT2A_76	213.544	-1.91677	0.435936	-4.39691	1.09802e-05	0.000133297	4
RNF39	RNF39_467	220.787	-1.91398	0.344518	-5.55553	2.76778e-08	6.26928e-07	2
PARG	PARG_32	207.663	-1.91264	0.509137	-3.75663	0.000172218	0.00141899	5
HDGF	HDGF_14	188.446	-1.91127	0.321443	-5.9459	2.74947e-09	7.84024e-08	2
DYNC1I2	DYNC1I2_4	157.047	-1.91045	0.403855	-4.73052	2.23941e-06	3.23127e-05	8
H2AFX	H2AFX_24	115.989	-1.91022	0.535672	-3.56603	0.000362432	0.00264634	3
NSL1	NSL1_151	217.481	-1.90969	0.332629	-5.74121	9.40033e-09	2.32682e-07	4
NCL	NCL_48	138.918	-1.9096	0.374001	-5.10587	3.29281e-07	5.75402e-06	7
SETD1A	SETD1A_22	266.691	-1.90783	0.329447	-5.791	6.99669e-09	1.79477e-07	2
ZBTB37	ZBTB37_24	135.644	-1.90561	0.432834	-4.40264	1.06942e-05	0.000130738	1
EXOSC2	EXOSC2_369	187.731	-1.90405	0.519737	-3.6635	0.000248796	0.00194327	2
SP1	SP1_4	271.234	-1.90389	0.333569	-5.70765	1.1455e-08	2.77252e-07	3
ING1	ING1_19	56.7716	-1.90347	0.56729	-3.35537	0.0007926	0.00516287	9
BANP	BANP_976	215.63	-1.90331	0.576151	-3.3035	0.000954866	0.00602373	3
RUVBL2	RUVBL2_49	326.12	-1.90305	0.428918	-4.43687	9.12745e-06	0.000114979	8
TLE1	TLE1_36	32.6	-1.90282	0.653406	-2.91215	0.00358946	0.0179922	1
EXOSC9	EXOSC9_12	132.594	-1.90272	0.506281	-3.75823	0.000171119	0.00141091	5
PPP4C	PPP4C_47	159.677	-1.90222	0.453086	-4.19835	2.68866e-05	0.000291312	7
SETD1A	SETD1A_47	192.759	-1.90118	0.404539	-4.69962	2.60651e-06	3.71188e-05	2
BPTF	BPTF_25	199.258	-1.90117	0.448246	-4.24136	2.22165e-05	0.000244912	4
LAS1L	LAS1L_25	191.836	-1.9004	0.602389	-3.15478	0.0016062	0.00925262	6
SS18L2	SS18L2_9	125.879	-1.89917	0.513056	-3.70168	0.000214175	0.00171184	3
AURKA	AURKA_34	236.559	-1.89608	0.406098	-4.66903	3.02618e-06	4.25402e-05	8
DDX46	DDX46_1	254.143	-1.89545	0.350736	-5.4042	6.50975e-08	1.34509e-06	7
DYNC1H1	DYNC1H1_8	237.712	-1.89498	0.384647	-4.92653	8.37041e-07	1.34161e-05	7
KAT8	KAT8_8	179.365	-1.89381	0.416144	-4.55086	5.34271e-06	7.03281e-05	4
TAF1	TAF1_22	156.205	-1.89217	0.458846	-4.12376	3.72735e-05	0.000386415	3
ESCO2	ESCO2_39	140.442	-1.89127	0.442943	-4.26978	1.95668e-05	0.000219738	1
NFYB	NFYB_4	159.197	-1.8907	0.55324	-3.4175	0.00063198	0.00425992	1
SETD5	SETD5_6	102.603	-1.88592	0.451837	-4.1739	2.9943e-05	0.000320665	3
KDM8	KDM8_9	91.1549	-1.88188	0.529891	-3.55144	0.000383132	0.00276412	3
TFDP1	TFDP1_22	15.6429	-1.88077	0.671522	-2.80075	0.00509841	0.0238619	2
ERCC6L	ERCC6L_51	148.831	-1.8785	0.541538	-3.46882	0.000522746	0.00360044	6
SUDS3	SUDS3_802	272.923	-1.87639	0.420297	-4.46444	8.02784e-06	0.000102368	2
HDGF	HDGF_7	35.7974	-1.87624	0.560171	-3.3494	0.000809875	0.00525543	2
VDR	VDR_36	318.365	-1.87449	0.326782	-5.7362	9.6824e-09	2.39171e-07	1
INO80	INO80_32	257.62	-1.87343	0.631752	-2.96545	0.00302236	0.0156732	8
VPS72	VPS72_12	39.3321	-1.87129	0.623504	-3.00125	0.00268878	0.0142827	5
ATM	ATM_15	536.033	-1.8698	0.308382	-6.06327	1.33384e-09	4.00426e-08	5
NUBP1	NUBP1_22	106.108	-1.86942	0.559772	-3.33961	0.000838971	0.00540514	5
RBBP5	RBBP5_107	343.309	-1.86706	0.33879	-5.51096	3.56882e-08	7.87569e-07	2
WBSCR22	WBSCR22_5	168.985	-1.86333	0.51907	-3.58974	0.000331003	0.00245702	3
EIF3A	EIF3A_8	122.409	-1.8596	0.597377	-3.11295	0.0018523	0.0104251	8
ATR	ATR_112	237.54	-1.85959	0.477532	-3.89416	9.85379e-05	0.000876257	4
GNPNAT1	GNPNAT1_368	206.899	-1.85718	0.414549	-4.48001	7.46398e-06	9.61428e-05	1
PHF6	PHF6_1045	223.721	-1.85692	0.400322	-4.63855	3.50858e-06	4.8638e-05	2
SF3B1	SF3B1_735	85.2635	-1.85474	0.555821	-3.33693	0.000847078	0.00544097	4
ZNRF3	ZNRF3_9	93.431	-1.85216	0.416256	-4.44957	8.60441e-06	0.000109077	1
STAG1	STAG1_10	70.639	-1.85142	0.503362	-3.6781	0.000234974	0.00185461	1
ZNHIT1	ZNHIT1_3	375.543	-1.84977	0.575768	-3.2127	0.00131495	0.00784984	1
EXOSC5	EXOSC5_38	109.016	-1.84827	0.661381	-2.79457	0.0051969	0.0241817	4
CDK1	CDK1_64	142.099	-1.84711	0.443132	-4.16832	3.06856e-05	0.000327159	8
TRRAP	TRRAP_83	156.009	-1.84707	0.430904	-4.2865	1.81507e-05	0.000207522	7
UCHL5	UCHL5_11	78.8769	-1.84451	0.522083	-3.53298	0.000410906	0.00293103	3
ZNF675	ZNF675_952	143.897	-1.84229	0.474374	-3.88362	0.000102913	0.000910439	1
SCAI	SCAI_446	171.659	-1.8419	0.514214	-3.58198	0.000341002	0.00251458	1
HIST3H2BB	HIST3H2BB_1	163.273	-1.83982	0.48331	-3.8067	0.000140834	0.00119824	2
USP17L12	USP17L12_236	232.874	-1.83947	0.442587	-4.15619	3.23597e-05	0.000342272	2
DYNC1I2	DYNC1I2_6	192.587	-1.83917	0.531476	-3.46049	0.000539195	0.00369888	8
HCFC1	HCFC1_6	120.759	-1.83657	0.414452	-4.43131	9.3661e-06	0.000117738	7
MCM2	MCM2_100	152.854	-1.83642	0.546407	-3.3609	0.000776901	0.00506611	6
RNF39	RNF39_466	187.463	-1.83557	0.433598	-4.23336	2.30228e-05	0.000253104	2
HIST1H2BJ	HIST1H2BJ_10	572.017	-1.83251	0.345057	-5.31074	1.09179e-07	2.1312e-06	4
SET	SET_1198	194.728	-1.83219	0.497282	-3.68441	0.000229233	0.00181407	2
H2AFZ	H2AFZ_7	313.978	-1.8309	0.476098	-3.84564	0.00012024	0.00103997	1
SIN3A	SIN3A_7	244.33	-1.82809	0.354098	-5.16267	2.43455e-07	4.3622e-06	4
HDAC3	HDAC3_33	221.866	-1.82635	0.394866	-4.62525	3.74139e-06	5.12149e-05	9
HIST1H2BD	HIST1H2BD_26	229.081	-1.8249	0.541216	-3.37185	0.000746663	0.00490355	5
KTI12	KTI12_65	69.2787	-1.82321	0.647789	-2.81451	0.00488514	0.0231163	6
SUPV3L1	SUPV3L1_1	125.629	-1.82203	0.547633	-3.3271	0.000877563	0.00561575	4
NSUN4	NSUN4_58	297.237	-1.82033	0.425801	-4.27507	1.91074e-05	0.000215992	4
MBTD1	MBTD1_44	199.085	-1.81914	0.444281	-4.09457	4.2296e-05	0.000426692	7
HLCS	HLCS_36	222.244	-1.81875	0.380432	-4.78075	1.74641e-06	2.60767e-05	5
CIT	CIT_2	136.325	-1.81872	0.443046	-4.10503	4.04261e-05	0.000410835	8
TRIM56	TRIM56_22	58.9762	-1.81865	0.495463	-3.67061	0.000241976	0.00189864	2
HLCS	HLCS_27	175.71	-1.81858	0.406738	-4.47113	7.78066e-06	9.94748e-05	5
SRCAP	SRCAP_109	192.05	-1.81826	0.497356	-3.65585	0.000256336	0.00199179	5
NCL	NCL_2	16.3166	-1.81561	0.689203	-2.63437	0.0084294	0.0351371	7
TRAF2	TRAF2_34	275.122	-1.81452	0.493876	-3.67405	0.000238739	0.00187693	2
RNF7	RNF7_1	394.21	-1.81414	0.267219	-6.78896	1.12947e-11	4.84261e-10	3
NAA50	NAA50_10	218.952	-1.81303	0.547711	-3.3102	0.000932279	0.0059146	4
UBE2H	UBE2H_10	110.865	-1.81178	0.455629	-3.97644	6.99535e-05	0.000653534	3
POLR1C	POLR1C_8	211.942	-1.81148	0.620067	-2.92143	0.0034843	0.0175337	5
RMI1	RMI1_1	110.39	-1.81124	0.399438	-4.53448	5.77448e-06	7.55149e-05	6
HMGB1	HMGB1_646	179.479	-1.80899	0.507304	-3.56589	0.000362618	0.00264634	4
LIN9	LIN9_10	106.844	-1.8063	0.525936	-3.43445	0.000593762	0.00402946	2
AURKB	AURKB_3	250.839	-1.80611	0.450065	-4.01301	5.99502e-05	0.000573011	6
MASTL	MASTL_15	243.877	-1.80521	0.483008	-3.73744	0.000185905	0.00152029	7
PKN1	PKN1_206	232.378	-1.80447	0.339431	-5.31616	1.05977e-07	2.08183e-06	3
TAF5	TAF5_63	380.348	-1.80339	0.561473	-3.21189	0.00131864	0.00785234	9
HUWE1	HUWE1_142	138.334	-1.80293	0.438252	-4.1139	3.89028e-05	0.000399169	6
INO80	INO80_39	250.751	-1.80131	0.410473	-4.38838	1.142e-05	0.000137861	8
ACTR6	ACTR6_12	61.4793	-1.79927	0.603384	-2.98197	0.00286399	0.015023	3
DNMT1	DNMT1_164	192.233	-1.79917	0.469024	-3.836	0.000125056	0.0010762	8
ELP5	ELP5_932	106.3	-1.79897	0.532327	-3.37945	0.000726313	0.00479087	3
HIST2H3C	HIST2H3C_1136	232.676	-1.79847	0.406418	-4.42519	9.63595e-06	0.000120249	4
HIRA	HIRA_33	46.4289	-1.79713	0.593282	-3.02913	0.00245258	0.0132389	4
METTL16	METTL16_10	216.075	-1.79644	0.499287	-3.59801	0.00032066	0.0023925	5
RMI1	RMI1_11	227.737	-1.79549	0.532674	-3.37072	0.000749726	0.00492097	6
ZZZ3	ZZZ3_2	243.53	-1.7944	0.440933	-4.06956	4.71013e-05	0.000465009	3
ATM	ATM_111	136.507	-1.79366	0.572487	-3.13311	0.00172965	0.00984563	5
HIST2H3C	HIST2H3C_1134	149.697	-1.79278	0.387209	-4.63	3.65666e-06	5.01694e-05	4
TP53BP1	TP53BP1_12	231.406	-1.79261	0.509452	-3.51871	0.000433647	0.00307316	9
CENPA	CENPA_14	231.658	-1.78917	0.426825	-4.19181	2.76736e-05	0.000298492	5
SYNCRIP	SYNCRIP_6	155.918	-1.78641	0.579762	-3.08127	0.00206116	0.0114292	5
PHF6	PHF6_1046	173.526	-1.78531	0.4088	-4.3672	1.25852e-05	0.000149738	2
SYNCRIP	SYNCRIP_3	191.523	-1.78461	0.398855	-4.47433	7.66504e-06	9.8238e-05	5
EXOSC7	EXOSC7_1	285.066	-1.78401	0.521487	-3.421	0.000623918	0.00421348	2
METTL23	METTL23_780	60.5464	-1.78364	0.563068	-3.16771	0.00153643	0.00890194	1
CBX3	CBX3_833	140.021	-1.78053	0.384495	-4.63083	3.64205e-06	5.00909e-05	1
ERCC6	ERCC6_1	32.1457	-1.7795	0.682513	-2.60727	0.00912664	0.0374071	1
TTF2	TTF2_78	124.421	-1.7794	0.594657	-2.99232	0.00276866	0.0146293	7
NAT9	NAT9_1	226.776	-1.77901	0.416941	-4.26682	1.98278e-05	0.000222084	1
ING1	ING1_5	114.918	-1.77634	0.542187	-3.27625	0.00105196	0.00655357	9
TSPYL4	TSPYL4_10	137.463	-1.77486	0.404618	-4.3865	1.1519e-05	0.000138701	1
HSPA1B	HSPA1B_403	292.644	-1.77365	0.359003	-4.94048	7.79305e-07	1.25242e-05	2
CHD8	CHD8_50	199.34	-1.77225	0.42759	-4.14475	3.40189e-05	0.000357303	2
WDR5	WDR5_23	261.065	-1.77055	0.450417	-3.93091	8.46234e-05	0.000772551	4
NIPBL	NIPBL_354	245.761	-1.76778	0.330217	-5.3534	8.63163e-08	1.74156e-06	2
TONSL	TONSL_27	337.948	-1.76673	0.42516	-4.15543	3.24671e-05	0.000343105	6
TWISTNB	TWISTNB_1050	207.094	-1.76649	0.585141	-3.01892	0.00253678	0.0136077	1
USP36	USP36_5	219.831	-1.76638	0.693627	-2.54659	0.0108781	0.042986	5
TBL1XR1	TBL1XR1_3	209.012	-1.7647	0.387504	-4.55401	5.26325e-06	6.95522e-05	2
MORF4L1	MORF4L1_27	114.275	-1.76335	0.55654	-3.16842	0.00153271	0.00889588	1
ENY2	ENY2_215	307.094	-1.76166	0.5113	-3.44545	0.000570102	0.00388426	2
TRAIP	TRAIP_1	156.488	-1.76098	0.59234	-2.97292	0.00294977	0.0153831	3
BRCA1	BRCA1_23	187.979	-1.76078	0.427444	-4.11933	3.79977e-05	0.000391472	5
BUB1	BUB1_25	364.186	-1.75823	0.389287	-4.51654	6.28574e-06	8.17554e-05	2
SMC3	SMC3_1	87.8455	-1.7546	0.524762	-3.34362	0.000826938	0.00534881	6
ZMYND8	ZMYND8_33	181.354	-1.75377	0.339652	-5.16342	2.42478e-07	4.35119e-06	5
CTR9	CTR9_10	59.5769	-1.75181	0.676125	-2.59096	0.00957084	0.0388694	3
CHEK1	CHEK1_4	417.702	-1.75027	0.415753	-4.20989	2.55494e-05	0.000278837	5
H3F3B	H3F3B_3	179.26	-1.74938	0.356513	-4.90691	9.25204e-07	1.46725e-05	2
TOP2A	TOP2A_28	87.127	-1.74911	0.579616	-3.01771	0.00254691	0.0136406	6
SETD1B	SETD1B_2	222.098	-1.74854	0.472899	-3.69749	0.000217741	0.00173802	4
CDC6	CDC6_9	334.461	-1.74759	0.321702	-5.43234	5.56199e-08	1.17349e-06	6
CBX6	CBX6_12	139.64	-1.7465	0.587264	-2.97397	0.00293976	0.0153376	1
DDX54	DDX54_6	221.845	-1.7456	0.446656	-3.90815	9.30043e-05	0.000837597	9
POU5F1B	POU5F1B_30	430.901	-1.74383	0.325733	-5.35356	8.62392e-08	1.74156e-06	1
VPS72	VPS72_50	217.527	-1.74368	0.299617	-5.81972	5.89463e-09	1.5656e-07	5
DDB1	DDB1_70	154.572	-1.74328	0.569081	-3.06332	0.00218893	0.0120376	4
SMNDC1	SMNDC1_3	238.266	-1.7431	0.288292	-6.04629	1.48217e-09	4.43727e-08	2
LRSAM1	LRSAM1_11	24.3159	-1.7395	0.685874	-2.53618	0.0112069	0.043967	1
HIST1H1D	HIST1H1D_14	141.037	-1.73946	0.459863	-3.78256	0.000155225	0.00129588	2
HIST1H1C	HIST1H1C_13	133.226	-1.73899	0.39948	-4.35312	1.34211e-05	0.000158583	4
TRIM37	TRIM37_6	151.618	-1.73725	0.453865	-3.82768	0.000129355	0.00110922	3
NSUN3	NSUN3_13	160.388	-1.73709	0.417542	-4.16027	3.17868e-05	0.000336806	3
HIST1H2BJ	HIST1H2BJ_23	152.814	-1.73687	0.485502	-3.57748	0.000346923	0.00255197	4
DDX46	DDX46_6	110.214	-1.73647	0.445351	-3.8991	9.65512e-05	0.000862424	7
CUL1	CUL1_98	402.514	-1.73427	0.498588	-3.47836	0.000504488	0.00349516	2
DPPA3	DPPA3_1215	47.4914	-1.7342	0.620463	-2.79501	0.00518982	0.0241768	2
ANKRD17	ANKRD17_102	33.2615	-1.73344	0.6466	-2.68085	0.00734353	0.0317162	2
UBE2T	UBE2T_9	437.466	-1.73005	0.250213	-6.91431	4.70142e-12	2.21336e-10	3
SUPT4H1	SUPT4H1_14	114.134	-1.72989	0.649946	-2.66159	0.00777714	0.0331668	5
OARD1	OARD1_593	219.611	-1.72814	0.378717	-4.56314	5.03946e-06	6.69975e-05	1
EIF3A	EIF3A_2	118.227	-1.72747	0.58115	-2.9725	0.00295387	0.0153979	8
ELP4	ELP4_12	275.504	-1.72742	0.359037	-4.81126	1.49985e-06	2.26203e-05	5
TRAF7	TRAF7_5	120.242	-1.72607	0.512228	-3.36973	0.00075242	0.00493029	1
DAXX	DAXX_463	271.513	-1.72395	0.569954	-3.02471	0.00248869	0.0133976	2
AKAP1	AKAP1_47	278.926	-1.72206	0.446402	-3.85765	0.000114482	0.000999529	3
RAD51	RAD51_18	116.362	-1.72177	0.474	-3.63243	0.000280763	0.00215233	5
HIST2H3D	HIST2H3D_6	266.834	-1.72124	0.357549	-4.81399	1.47945e-06	2.2397e-05	2
RCC1	RCC1_137	244.718	-1.71538	0.369946	-4.63683	3.53794e-06	4.8932e-05	8
NAA30	NAA30_13	133.88	-1.71473	0.591976	-2.89662	0.00377204	0.0187199	7
POLR2A	POLR2A_2	206.716	-1.71049	0.431568	-3.96344	7.38767e-05	0.000685916	7
CHMP4B	CHMP4B_601	131.125	-1.70835	0.363504	-4.69966	2.60594e-06	3.71188e-05	1
CNKSR3	CNKSR3_100	155.555	-1.70817	0.424877	-4.02039	5.81008e-05	0.000557554	1
HIST2H3A	HIST2H3A_200	101.927	-1.70697	0.605938	-2.81706	0.00484652	0.0229698	3
ZFP64	ZFP64_5	133.264	-1.69874	0.385608	-4.40536	1.05607e-05	0.000129634	1
ELP4	ELP4_13	294.475	-1.69844	0.42328	-4.01258	6.006e-05	0.000573604	5
PRKDC	PRKDC_191	261.893	-1.69726	0.377304	-4.4984	6.84683e-06	8.85735e-05	4
TOP2A	TOP2A_136	185.346	-1.69599	0.412371	-4.11278	3.9092e-05	0.000400768	6
PCNA	PCNA_18	8.69867	-1.6955	0.688503	-2.46259	0.0137937	0.0511721	7
HIST1H1E	HIST1H1E_27	117.692	-1.69495	0.430661	-3.93569	8.29587e-05	0.000759475	4
Non	Non_Targeting_Ctrl_552	21.2882	-1.69473	0.682987	-2.48135	0.0130885	0.04938	3
EHMT2	EHMT2_95	243.512	-1.69407	0.405481	-4.17793	2.94174e-05	0.000315882	1
TRRAP	TRRAP_106	185.196	-1.6936	0.395577	-4.28135	1.8576e-05	0.000211982	7
METTL3	METTL3_31	211.333	-1.69321	0.454358	-3.72659	0.000194091	0.00157757	6
HIST3H2A	HIST3H2A_15	127.159	-1.69287	0.427273	-3.96202	7.43175e-05	0.000688943	2
USP36	USP36_42	104.21	-1.69236	0.560885	-3.01731	0.00255032	0.0136498	5
HBP1	HBP1_13	136.025	-1.69132	0.40865	-4.13879	3.49137e-05	0.000365103	1
ZNF513	ZNF513_11	176.848	-1.69094	0.413913	-4.08525	4.403e-05	0.000440851	1
H3F3C	H3F3C_25	132.45	-1.68972	0.351223	-4.81096	1.50209e-06	2.26255e-05	1
NASP	NASP_2	170.166	-1.68765	0.526957	-3.20264	0.00136176	0.00807306	2
ACTL6A	ACTL6A_30	298.511	-1.6867	0.287982	-5.85697	4.71401e-09	1.27746e-07	5
HIST1H2BD	HIST1H2BD_6	256.066	-1.68481	0.323516	-5.2078	1.91088e-07	3.51304e-06	5
CDC73	CDC73_1	254.025	-1.68339	0.454283	-3.70559	0.000210898	0.00169014	2
CHD1L	CHD1L_23	148.647	-1.68155	0.421008	-3.99411	6.49367e-05	0.000613348	1
PRKAB1	PRKAB1_10	141.229	-1.67837	0.480154	-3.49548	0.000473205	0.00330473	1
APOBEC1	APOBEC1_10	223.132	-1.67828	0.444834	-3.77283	0.000161407	0.00133911	1
RFWD2	RFWD2_4	138.882	-1.67827	0.516265	-3.25079	0.00115084	0.00707053	3
METTL17	METTL17_8	219.984	-1.67782	0.459306	-3.65295	0.000259246	0.00200681	5
TAF1	TAF1_9	370.77	-1.67687	0.388291	-4.31858	1.57033e-05	0.000182143	3
TRIM47	TRIM47_61	11.7725	-1.67528	0.694684	-2.41158	0.0158837	0.0567172	0
TAF6	TAF6_7	360.248	-1.67525	0.45679	-3.66743	0.000244998	0.00191609	3
SETD2	SETD2_19	71.1949	-1.67503	0.44368	-3.7753	0.000159814	0.00132956	2
H1FX	H1FX_26	137.388	-1.67457	0.371631	-4.50601	6.60578e-06	8.56397e-05	1
KAT7	KAT7_10	191.454	-1.67246	0.408938	-4.08976	4.31815e-05	0.00043453	2
NAT10	NAT10_70	298.434	-1.6723	0.308658	-5.41798	6.02762e-08	1.25193e-06	6
DIDO1	DIDO1_31	172.611	-1.67116	0.503275	-3.32058	0.000898301	0.00573013	3
AURKB	AURKB_2	182.86	-1.66974	0.393679	-4.24137	2.22163e-05	0.000244912	6
POLR1A	POLR1A_386	30.6794	-1.6694	0.611907	-2.72819	0.00636825	0.028334	9
BRD8	BRD8_2	40.6674	-1.66863	0.627565	-2.6589	0.00783959	0.0332677	1
HIST4H4	HIST4H4_17	254.252	-1.66863	0.434018	-3.8446	0.000120749	0.00104362	1
GTF3C4	GTF3C4_74	460.425	-1.66857	0.31605	-5.27945	1.29574e-07	2.47303e-06	2
PCNA	PCNA_37	135.521	-1.66803	0.580362	-2.87412	0.00405157	0.0198933	7
YWHAE	YWHAE_17	254.455	-1.6673	0.415821	-4.00966	6.08054e-05	0.000579524	3
RNF40	RNF40_10	691.502	-1.66495	0.330366	-5.0397	4.6625e-07	7.95076e-06	2
HDAC7	HDAC7_104	314.144	-1.66211	0.332986	-4.99153	5.99026e-07	9.89175e-06	1
PRDM10	PRDM10_8	339.547	-1.66057	0.37411	-4.43873	9.04901e-06	0.000114111	2
ARID5B	ARID5B_2	235.436	-1.6569	0.321455	-5.15438	2.54474e-07	4.53258e-06	5
SMARCA5	SMARCA5_28	259.813	-1.65407	0.459626	-3.59872	0.000319783	0.00238744	3
PRMT7	PRMT7_154	132.069	-1.65311	0.491703	-3.36202	0.000773745	0.00505101	1
SURF6	SURF6_67	512.939	-1.65285	0.304459	-5.42882	5.67285e-08	1.18853e-06	7
USP17L10	USP17L10_74	396.214	-1.65069	0.412368	-4.00294	6.25592e-05	0.000593694	3
KTI12	KTI12_74	19.7915	-1.65001	0.690581	-2.3893	0.0168805	0.059533	6
NFRKB	NFRKB_319	277.312	-1.64827	0.381822	-4.31685	1.58268e-05	0.000183222	1
FXN	FXN_3	239.618	-1.64723	0.551487	-2.98689	0.00281832	0.0148394	6
CHAF1B	CHAF1B_8	87.6381	-1.64556	0.494319	-3.32894	0.00087178	0.0055847	5
EP400	EP400_36	102.646	-1.64479	0.666201	-2.46891	0.0135527	0.0506048	6
USP36	USP36_8	355.847	-1.64366	0.307731	-5.34123	9.23184e-08	1.84714e-06	5
DPF2	DPF2_11	14.1096	-1.6435	0.693892	-2.36853	0.0178591	0.0623072	0
HIST1H1C	HIST1H1C_25	116.281	-1.6433	0.418216	-3.92932	8.51866e-05	0.000776511	4
SRSF1	SRSF1_4	133.055	-1.64196	0.40661	-4.03817	5.38697e-05	0.000522802	7
EXOSC8	EXOSC8_13	240.119	-1.64113	0.517272	-3.17266	0.00151048	0.00878747	5
RFWD3	RFWD3_9	132.48	-1.63953	0.371517	-4.41306	1.01922e-05	0.000126012	2
BARD1	BARD1_3	70.449	-1.63722	0.527089	-3.10616	0.00189537	0.0106426	9
MIER1	MIER1_6	334.577	-1.63673	0.459623	-3.56103	0.000369409	0.00268448	1
CTR9	CTR9_7	42.4798	-1.63512	0.668111	-2.44738	0.0143901	0.0528135	3
ZZZ3	ZZZ3_15	53.66	-1.63027	0.63589	-2.56376	0.0103546	0.0413253	3
ARID3B	ARID3B_25	86.906	-1.6302	0.631049	-2.58332	0.00978538	0.0395401	1
MAX	MAX_1	283.908	-1.62947	0.414424	-3.93189	8.428e-05	0.000770001	2
EFTUD2	EFTUD2_6	246.661	-1.6293	0.5024	-3.24304	0.00118263	0.00721052	4
MEAF6	MEAF6_1145	81.0135	-1.62679	0.555468	-2.92868	0.00340404	0.0172138	1
GFI1	GFI1_4	272.872	-1.6254	0.401517	-4.04813	5.16274e-05	0.000502666	2
JAK2	JAK2_38	123.836	-1.62539	0.373086	-4.35662	1.32087e-05	0.00015669	1
ENY2	ENY2_213	302.622	-1.62395	0.286842	-5.66147	1.5008e-08	3.56773e-07	2
SUV420H1	SUV420H1_68	55.7437	-1.62316	0.517716	-3.13523	0.00171721	0.0097934	1
ING4	ING4_4	141.436	-1.62236	0.403525	-4.02048	5.808e-05	0.000557554	2
ZZZ3	ZZZ3_13	33.2888	-1.62136	0.681061	-2.38064	0.0172825	0.0606656	3
NTMT1	NTMT1_49	83.9532	-1.62136	0.503041	-3.22311	0.00126807	0.00762301	4
DOT1L	DOT1L_53	34.0571	-1.62132	0.669874	-2.42033	0.0155063	0.055702	0
BARD1	BARD1_20	387.271	-1.62127	0.313177	-5.17683	2.25689e-07	4.08041e-06	9
SUPV3L1	SUPV3L1_6	192.685	-1.62122	0.334839	-4.84177	1.28687e-06	1.97557e-05	4
METTL3	METTL3_28	150.362	-1.62063	0.552001	-2.93593	0.00332554	0.0169166	6
PKN1	PKN1_92	68.0056	-1.61657	0.477367	-3.38642	0.000708116	0.00468612	3
SPOP	SPOP_42	188.391	-1.61652	0.392368	-4.11991	3.79015e-05	0.0003909	1
UBTF	UBTF_50	172.952	-1.61597	0.392123	-4.12107	3.77113e-05	0.000389608	4
CASKIN2	CASKIN2_96	302.227	-1.61564	0.32116	-5.03063	4.88871e-07	8.23128e-06	1
TRIM63	TRIM63_6	131.157	-1.61366	0.385896	-4.18158	2.89485e-05	0.000311683	1
ACTR5	ACTR5_11	88.4212	-1.61365	0.580727	-2.77867	0.00545826	0.0250731	4
TAF12	TAF12_11	153.305	-1.6115	0.526744	-3.05935	0.00221816	0.0121594	4
CDK2	CDK2_17	166.42	-1.60973	0.527672	-3.05062	0.00228369	0.0124673	5
HIST2H2BF	HIST2H2BF_309	164.802	-1.60939	0.38282	-4.20403	2.62205e-05	0.000285588	2
SUPT16H	SUPT16H_26	408.779	-1.60776	0.279517	-5.7519	8.82439e-09	2.18878e-07	7
KAT2A	KAT2A_42	23.3307	-1.60696	0.638834	-2.51546	0.0118877	0.0459175	4
USP17L3	USP17L3_1275	263.011	-1.60692	0.38589	-4.1642	3.12442e-05	0.000331935	1
CUL4A	CUL4A_101	219.223	-1.60559	0.395798	-4.05658	4.97967e-05	0.000488406	1
ASH2L	ASH2L_25	343.591	-1.6038	0.375364	-4.27265	1.93166e-05	0.000217947	7
ZZZ3	ZZZ3_5	347.145	-1.60347	0.428924	-3.73835	0.00018523	0.00151798	3
HIST2H2AC	HIST2H2AC_28	215.473	-1.60206	0.403346	-3.97191	7.12983e-05	0.00066558	5
MPHOSPH8	MPHOSPH8_11	81.6524	-1.60028	0.603566	-2.65137	0.00801659	0.0338394	2
CUL3	CUL3_86	94.176	-1.60023	0.637722	-2.5093	0.0120972	0.0466219	5
POLA1	POLA1_4	159.154	-1.60005	0.588801	-2.71747	0.00657829	0.0290981	5
PPP4C	PPP4C_10	202.71	-1.59839	0.554421	-2.88298	0.00393929	0.0194135	7
SNW1	SNW1_8	249.659	-1.59631	0.435814	-3.66283	0.000249439	0.00194702	3
RPS6KA5	RPS6KA5_76	201.689	-1.59572	0.334533	-4.77001	1.8422e-06	2.73709e-05	1
EFTUD2	EFTUD2_9	50.1478	-1.59283	0.627375	-2.53888	0.0111207	0.0437288	4
KMT2A	KMT2A_53	99.9984	-1.59211	0.591599	-2.6912	0.00711965	0.0309007	3
TET3	TET3_1	70.3908	-1.59109	0.552549	-2.87954	0.0039825	0.0196103	1
RMI1	RMI1_15	99.1693	-1.59068	0.518156	-3.06989	0.00214138	0.0117977	6
VPS72	VPS72_63	490.196	-1.5905	0.282868	-5.62278	1.87906e-08	4.39599e-07	5
HIST1H2BM	HIST1H2BM_20	201.99	-1.59042	0.366422	-4.3404	1.42223e-05	0.000166899	2
NAA50	NAA50_8	439.067	-1.5902	0.682499	-2.32996	0.019808	0.0677094	4
HMGB1	HMGB1_648	125.436	-1.5889	0.634168	-2.50548	0.0122286	0.0469945	4
SMYD4	SMYD4_8	240.372	-1.58868	0.586848	-2.70713	0.00678668	0.0297152	1
DDX46	DDX46_2	117.938	-1.58734	0.638327	-2.48672	0.0128925	0.048859	7
WRAP53	WRAP53_3	184.989	-1.58709	0.359913	-4.40966	1.03532e-05	0.000127477	3
SMN2	SMN2_349	101.272	-1.58584	0.557587	-2.84412	0.00445345	0.0214369	3
PRMT5	PRMT5_40	197.579	-1.58584	0.359915	-4.40614	1.05228e-05	0.000129301	6
PHF8	PHF8_16	209.855	-1.5809	0.360284	-4.38794	1.14429e-05	0.000137924	1
PRPF31	PRPF31_44	380.094	-1.57856	0.386753	-4.08156	4.47339e-05	0.000445299	6
SRSF1	SRSF1_10	9.71763	-1.57797	0.695006	-2.27044	0.0231809	0.0765574	7
HIST1H2BG	HIST1H2BG_4	183.316	-1.57708	0.429979	-3.6678	0.000244645	0.00191583	2
BRD2	BRD2_451	244.969	-1.57672	0.337841	-4.66703	3.05585e-06	4.2907e-05	1
KANSL2	KANSL2_1041	146.194	-1.57659	0.539686	-2.92131	0.00348564	0.0175337	1
CHAF1B	CHAF1B_4	255.93	-1.57616	0.395594	-3.98427	6.76865e-05	0.000635322	5
KDM2A	KDM2A_6	188.65	-1.57579	0.624091	-2.52493	0.011572	0.0449684	5
TTF2	TTF2_37	119.175	-1.57504	0.551074	-2.85813	0.00426144	0.0207372	7
BTAF1	BTAF1_60	385.076	-1.57482	0.384236	-4.09858	4.15692e-05	0.00042042	4
ZNF735	ZNF735_505	167.817	-1.5738	0.51251	-3.07077	0.00213507	0.0117684	1
SETSIP	SETSIP_430	185.469	-1.57159	0.487684	-3.22255	0.00127056	0.00763416	1
SMARCD2	SMARCD2_22	124.636	-1.57115	0.423379	-3.71097	0.000206464	0.00166015	1
DYNC1H1	DYNC1H1_2	254.557	-1.57063	0.508623	-3.08801	0.00201504	0.0112305	7
MEX3D	MEX3D_36	260.769	-1.57011	0.289455	-5.42437	5.81594e-08	1.21638e-06	1
KAT2B	KAT2B_25	79.9129	-1.56835	0.491471	-3.19113	0.00141715	0.0083434	1
ING1	ING1_21	53.6002	-1.56792	0.589534	-2.65959	0.00782359	0.0332115	9
NCOR1	NCOR1_4	152.444	-1.56779	0.421566	-3.71896	0.000200046	0.00161721	1
HIST1H2BM	HIST1H2BM_16	367.11	-1.56568	0.340832	-4.59371	4.35441e-06	5.90514e-05	2
TRIM37	TRIM37_25	187.939	-1.56543	0.632595	-2.47462	0.0133378	0.0499908	3
BIRC2	BIRC2_8	143.156	-1.56456	0.38781	-4.03435	5.47532e-05	0.000530091	5
RNF20	RNF20_1270	427.428	-1.56394	0.392283	-3.98676	6.69812e-05	0.000629686	2
SMARCAL1	SMARCAL1_51	387.346	-1.56211	0.411402	-3.79705	0.000146429	0.00123708	4
HIST1H2BD	HIST1H2BD_11	144.501	-1.56111	0.39331	-3.96916	7.21271e-05	0.000672272	5
ZNF217	ZNF217_1258	170.183	-1.55996	0.424886	-3.67148	0.00024115	0.00189464	3
CDC6	CDC6_4	162.26	-1.55927	0.541188	-2.8812	0.0039617	0.0195159	6
ALKBH8	ALKBH8_10	196.4	-1.55819	0.419952	-3.71041	0.000206922	0.00166272	5
ARID4A	ARID4A_18	160.98	-1.55805	0.480914	-3.23977	0.00119626	0.00726312	1
LAS1L	LAS1L_24	175.337	-1.55805	0.631747	-2.46625	0.0136537	0.0508283	6
PKM	PKM_9	308.88	-1.55761	0.417692	-3.72909	0.000192176	0.00156411	4
DNTTIP2	DNTTIP2_956	161.714	-1.55684	0.42901	-3.62891	0.000284625	0.00217237	2
H2AFX	H2AFX_31	265.56	-1.55631	0.470286	-3.30928	0.000935372	0.0059267	3
TONSL	TONSL_14	337.161	-1.55468	0.694162	-2.23965	0.0251135	0.0812417	6
MBTD1	MBTD1_49	272.083	-1.5525	0.478771	-3.24268	0.0011841	0.00721343	7
VRK1	VRK1_577	223.629	-1.55209	0.587163	-2.64338	0.00820825	0.0343944	4
GFI1B	GFI1B_1	132.248	-1.55136	0.509941	-3.04223	0.00234831	0.0127679	1
INO80C	INO80C_2	252.593	-1.54878	0.32119	-4.82201	1.42121e-06	2.16243e-05	2
CXXC1	CXXC1_7	722.08	-1.54532	0.394893	-3.91326	9.10588e-05	0.000823163	8
BIRC2	BIRC2_71	162.005	-1.54475	0.427527	-3.61322	0.000302423	0.00227909	5
RAD21	RAD21_8	298.871	-1.54334	0.476997	-3.23553	0.00121419	0.00735437	6
TAF6	TAF6_12	10.2581	-1.54284	0.694254	-2.2223	0.0262633	0.0840775	3
RNF10	RNF10_3	259.912	-1.54276	0.374642	-4.11796	3.82235e-05	0.00039287	1
ANKS6	ANKS6_57	242.915	-1.54263	0.376975	-4.09213	4.27423e-05	0.000430471	1
PHF5A	PHF5A_24	155.021	-1.53727	0.6032	-2.54852	0.0108182	0.042848	7
KMT2A	KMT2A_27	212.688	-1.5372	0.531404	-2.89272	0.00381919	0.0188992	3
PARP3	PARP3_152	42.4584	-1.53642	0.653489	-2.35111	0.0187174	0.0646441	1
TOP2A	TOP2A_73	95.8831	-1.53451	0.593933	-2.58365	0.00977617	0.0395181	6
SAMD14	SAMD14_15	349.104	-1.533	0.358351	-4.27793	1.88643e-05	0.000213849	1
Non	Non_Targeting_Ctrl_543	63.3862	-1.53253	0.625581	-2.44976	0.014295	0.0525447	3
PPP2CA	PPP2CA_32	60.7706	-1.5324	0.499418	-3.06837	0.00215229	0.0118524	2
DYNC1H1	DYNC1H1_9	112.656	-1.53079	0.524783	-2.91699	0.00353427	0.0177378	7
USP17L28	USP17L28_23	495.501	-1.53054	0.526815	-2.90526	0.00366943	0.0183166	4
TRRAP	TRRAP_28	270.488	-1.52919	0.412253	-3.70935	0.000207789	0.00166857	7
KAT8	KAT8_10	255.143	-1.52918	0.3483	-4.39042	1.1313e-05	0.00013677	4
PRPF31	PRPF31_14	177.366	-1.52912	0.436301	-3.50473	0.000457066	0.00321069	6
SRSF1	SRSF1_17	147.28	-1.52794	0.424116	-3.60265	0.000314984	0.002356	7
ZFX	ZFX_8	121.365	-1.52746	0.464659	-3.28726	0.00101167	0.00632885	4
POLA1	POLA1_9	110.663	-1.52721	0.557828	-2.73779	0.00618544	0.027694	5
USP17L28	USP17L28_24	204.824	-1.52688	0.349118	-4.37353	1.22254e-05	0.000145601	4
SETDB1	SETDB1_117	214.155	-1.52393	0.347966	-4.37954	1.18932e-05	0.000142351	3
ALKBH8	ALKBH8_20	511.719	-1.52255	0.366773	-4.15119	3.3075e-05	0.000348915	5
PSTK	PSTK_11	100.167	-1.52217	0.480675	-3.16675	0.00154154	0.00892725	4
HIST1H2AK	HIST1H2AK_3	44.4646	-1.52016	0.69476	-2.18803	0.0286672	0.0898564	3
SETD1B	SETD1B_58	304.072	-1.52013	0.324597	-4.68314	2.82516e-06	4.00426e-05	4
CHD2	CHD2_42	219.121	-1.51965	0.462695	-3.28436	0.00102215	0.00638447	1
SENP1	SENP1_10	177.267	-1.51827	0.431807	-3.51609	0.000437949	0.00309816	4
EPC2	EPC2_13	63.3613	-1.51736	0.58783	-2.5813	0.00984304	0.0397321	1
PCGF2	PCGF2_3	208.127	-1.51554	0.407269	-3.72123	0.000198259	0.00160673	1
METTL17	METTL17_7	306.905	-1.51451	0.373516	-4.05474	5.01893e-05	0.000491053	5
USP17L26	USP17L26_926	250.716	-1.51135	0.418679	-3.60982	0.000306409	0.00230479	3
ERCC6L	ERCC6L_11	252.62	-1.5104	0.477954	-3.16013	0.00157701	0.00911071	6
GTF3C4	GTF3C4_73	86.1602	-1.50876	0.622798	-2.42256	0.0154116	0.0555039	2
HIST1H2AC	HIST1H2AC_1	277.984	-1.50775	0.289964	-5.19977	1.99538e-07	3.65161e-06	2
HIST1H3I	HIST1H3I_24	380.981	-1.50506	0.388288	-3.87614	0.000106126	0.000934046	1
TAF3	TAF3_21	444.421	-1.50358	0.368231	-4.08326	4.44083e-05	0.000443737	2
MCM2	MCM2_96	157.795	-1.50295	0.695256	-2.16171	0.0306402	0.0944671	6
TAF7	TAF7_34	168.521	-1.50237	0.556803	-2.6982	0.00697147	0.030407	10
HIST1H2AJ	HIST1H2AJ_696	236.92	-1.50036	0.473591	-3.16805	0.00153464	0.00889588	2
HELLS	HELLS_18	184.297	-1.50015	0.505674	-2.96663	0.00301085	0.015627	2
HIST1H2AB	HIST1H2AB_28	244.381	-1.50001	0.464984	-3.22595	0.00125556	0.00755917	1
METTL15	METTL15_52	176.639	-1.49975	0.410536	-3.65316	0.000259037	0.00200681	1
ATF7IP	ATF7IP_914	91.9262	-1.49964	0.443594	-3.38065	0.000723138	0.00477518	1
H3F3C	H3F3C_24	14.4128	-1.49703	0.667763	-2.24186	0.0249706	0.0808446	1
IKBKAP	IKBKAP_120	268.779	-1.49699	0.477312	-3.13628	0.00171103	0.00976279	5
CXXC1	CXXC1_26	784.66	-1.49559	0.28649	-5.22041	1.78528e-07	3.31769e-06	8
CHTOP	CHTOP_857	187.305	-1.494	0.462302	-3.23165	0.00123077	0.00743977	1
HIST1H1B	HIST1H1B_25	245.091	-1.49242	0.300663	-4.96375	6.91448e-07	1.1263e-05	1
ZFX	ZFX_32	200.9	-1.4858	0.319975	-4.64348	3.42596e-06	4.76026e-05	4
PARG	PARG_24	147.965	-1.48538	0.543038	-2.73531	0.00623213	0.0278233	5
PRKDC	PRKDC_7	422.569	-1.4848	0.257766	-5.76025	8.39886e-09	2.09187e-07	4
TAF7	TAF7_28	372.299	-1.48465	0.369395	-4.01913	5.84144e-05	0.000559669	10
H2AFB3	H2AFB3_2	335.282	-1.48451	0.420641	-3.52916	0.000416879	0.00296548	1
PRMT3	PRMT3_4	23.3215	-1.48353	0.660273	-2.24684	0.0246501	0.0801094	1
ACTL6A	ACTL6A_60	34.5076	-1.48317	0.675112	-2.19692	0.0280263	0.0882161	5
RPS6KA4	RPS6KA4_112	118.814	-1.48206	0.414198	-3.57816	0.000346027	0.00254961	1
OGT	OGT_40	136.844	-1.4807	0.582155	-2.54347	0.0109756	0.0432576	6
UBE2T	UBE2T_5	430.471	-1.47837	0.448691	-3.29486	0.000984724	0.00617639	3
MSH6	MSH6_138	150.531	-1.4753	0.350978	-4.20341	2.62922e-05	0.000285904	1
ING1	ING1_12	448.37	-1.47456	0.403931	-3.65053	0.000261697	0.00202297	9
RNF145	RNF145_1171	298.895	-1.47151	0.359416	-4.09418	4.23661e-05	0.000427041	1
RUVBL2	RUVBL2_84	420.031	-1.47121	0.267857	-5.49252	3.96228e-08	8.63288e-07	8
RFWD2	RFWD2_1	111.729	-1.46993	0.56465	-2.60326	0.0092342	0.0377706	3
HLCS	HLCS_21	222.162	-1.46699	0.534653	-2.74382	0.00607292	0.0273156	5
ATXN7L3	ATXN7L3_11	171.266	-1.46667	0.419783	-3.49388	0.000476062	0.00332082	1
USP17L22	USP17L22_440	57.7329	-1.46575	0.632948	-2.31575	0.0205721	0.0695686	1
RCC1	RCC1_2	116.303	-1.46273	0.452745	-3.2308	0.00123446	0.00745835	8
NBN	NBN_1	241.397	-1.4611	0.3741	-3.90563	9.39809e-05	0.00084386	3
POU5F1	POU5F1_1175	120.88	-1.45948	0.50595	-2.88462	0.00391882	0.0193284	1
MDC1	MDC1_362	219.453	-1.45922	0.392783	-3.71508	0.00020314	0.00163671	1
EIF3A	EIF3A_1	111.235	-1.45866	0.57249	-2.54793	0.0108365	0.0428924	8
MIS18BP1	MIS18BP1_2	217.264	-1.45845	0.492073	-2.96389	0.00303781	0.0157194	4
HCFC1	HCFC1_1	547.209	-1.45751	0.265918	-5.48103	4.22847e-08	9.19615e-07	7
USP17L12	USP17L12_233	167.364	-1.45716	0.422864	-3.44592	0.000569112	0.00387972	2
CDK9	CDK9_77	235.257	-1.45663	0.48094	-3.02871	0.00245601	0.0132514	8
RNF6	RNF6_3	216.67	-1.45662	0.469389	-3.10323	0.00191419	0.0107433	1
HIST1H2AD	HIST1H2AD_21	186.248	-1.45461	0.510693	-2.84831	0.0043952	0.0211951	4
RNF150	RNF150_31	164.212	-1.45354	0.463644	-3.13503	0.00171835	0.00979524	1
ZMYND8	ZMYND8_27	164.705	-1.45134	0.524347	-2.7679	0.00564194	0.0257143	5
EXOSC4	EXOSC4_34	187.274	-1.4501	0.464575	-3.12135	0.00180023	0.010175	6
SFPQ	SFPQ_25	196.429	-1.44935	0.508277	-2.85149	0.00435145	0.0210672	9
PHF2	PHF2_8	164.834	-1.44853	0.344405	-4.2059	2.60045e-05	0.000283546	2
SETD3	SETD3_18	96.2637	-1.44745	0.546073	-2.65065	0.00803367	0.0338668	1
AURKC	AURKC_82	14.7879	-1.44739	0.685576	-2.11121	0.0347546	0.103943	0
SMN2	SMN2_352	159.754	-1.44712	0.351928	-4.11196	3.92309e-05	0.000401506	3
RMI1	RMI1_6	305.693	-1.44636	0.284024	-5.09239	3.53586e-07	6.14298e-06	6
MSL3	MSL3_63	107.079	-1.44598	0.524255	-2.75816	0.00581286	0.0263831	2
PPP2CA	PPP2CA_4	52.409	-1.44384	0.620906	-2.32538	0.0200515	0.0682501	2
ZNF85	ZNF85_278	126.79	-1.44357	0.462743	-3.11959	0.00181102	0.0102264	1
TAF5	TAF5_44	183.273	-1.44106	0.57178	-2.52031	0.0117253	0.0453956	9
ERCC6L	ERCC6L_77	219.111	-1.4381	0.45372	-3.16958	0.0015266	0.00887066	6
PHIP	PHIP_31	459.099	-1.4369	0.431035	-3.33361	0.000857279	0.00550355	3
MIB1	MIB1_65	114.736	-1.43632	0.474083	-3.02968	0.00244816	0.013221	1
KANSL1	KANSL1_909	279.713	-1.43526	0.45176	-3.17704	0.00148787	0.00869417	3
TONSL	TONSL_3	55.0811	-1.43423	0.557305	-2.57352	0.010067	0.0403924	6
GTF3C4	GTF3C4_75	271.749	-1.43395	0.385795	-3.71686	0.000201714	0.0016285	2
MPHOSPH8	MPHOSPH8_3	617.779	-1.43368	0.429209	-3.34029	0.000836918	0.00539592	2
SMC1A	SMC1A_240	22.0428	-1.43356	0.67951	-2.1097	0.0348842	0.104253	3
PHF23	PHF23_8	48.65	-1.43134	0.674762	-2.12125	0.0339006	0.102076	4
ZMYND8	ZMYND8_29	118.33	-1.43022	0.487244	-2.93533	0.00333192	0.0169204	5
NUBP1	NUBP1_2	296.571	-1.43017	0.547268	-2.61329	0.00896744	0.0369438	5
PRDM6	PRDM6_29	97.3413	-1.42842	0.550813	-2.59328	0.0095064	0.03866	2
Non	Non_Targeting_Ctrl_381	332.325	-1.42829	0.411112	-3.47421	0.000512368	0.00353849	3
HELLS	HELLS_44	281.914	-1.42819	0.356997	-4.00057	6.31891e-05	0.000598253	2
NASP	NASP_614	31.0893	-1.42707	0.608265	-2.34613	0.0189697	0.0653649	2
MORF4L2	MORF4L2_26	42.0667	-1.42695	0.680469	-2.09701	0.0359928	0.106901	0
HIST1H2AD	HIST1H2AD_29	158.157	-1.42614	0.347135	-4.10832	3.98542e-05	0.000406365	4
ELP2	ELP2_40	172.564	-1.42502	0.615326	-2.31588	0.0205646	0.0695686	1
H2AFV	H2AFV_7	161.329	-1.42414	0.467129	-3.0487	0.00229833	0.0125359	1
RNF168	RNF168_3	197.311	-1.42343	0.510387	-2.78893	0.00528833	0.0245283	3
KDM8	KDM8_10	309.834	-1.42306	0.341498	-4.16711	3.08487e-05	0.000328023	3
WRAP53	WRAP53_4	305.928	-1.42113	0.390072	-3.64325	0.000269215	0.00207441	3
EXOSC3	EXOSC3_157	299.099	-1.42107	0.39768	-3.57341	0.000352359	0.00258404	3
WDR82	WDR82_5	147.839	-1.41858	0.559776	-2.53419	0.0112709	0.0441171	2
SMARCB1	SMARCB1_41	292.062	-1.41821	0.359811	-3.94153	8.09626e-05	0.000745289	4
NAA10	NAA10_2	259.344	-1.41724	0.472172	-3.00153	0.00268625	0.0142755	8
NEK6	NEK6_45	290.254	-1.40833	0.357321	-3.94137	8.10164e-05	0.000745289	1
KDM1A	KDM1A_88	207.129	-1.40666	0.380209	-3.69972	0.000215841	0.001724	2
EXOSC2	EXOSC2_370	154.473	-1.40665	0.63005	-2.2326	0.0255756	0.0824546	2
MCM2	MCM2_112	126.935	-1.40613	0.486617	-2.88961	0.00385726	0.019064	6
SUPT5H	SUPT5H_55	136.208	-1.40467	0.511336	-2.74705	0.00601332	0.0271085	6
ATAD2B	ATAD2B_5	150.789	-1.40451	0.567346	-2.47558	0.013302	0.0499261	1
NAA30	NAA30_9	192.532	-1.40232	0.506055	-2.77108	0.00558713	0.0255226	7
DDX56	DDX56_34	303.398	-1.40101	0.49997	-2.80219	0.00507562	0.0238205	6
Non	Non_Targeting_Ctrl_798	51.4329	-1.40055	0.573487	-2.44216	0.0145998	0.0534197	3
RNF43	RNF43_5	122.43	-1.39959	0.4103	-3.41115	0.000646906	0.00433877	2
HIST1H1C	HIST1H1C_24	116.15	-1.39929	0.488711	-2.86323	0.00419348	0.0204812	4
SETD5	SETD5_21	233.503	-1.39835	0.37627	-3.71635	0.000202121	0.00163068	3
KDM3B	KDM3B_5	71.994	-1.3973	0.515581	-2.71014	0.00672538	0.0295636	1
SUPT4H1	SUPT4H1_11	79.2257	-1.39504	0.529266	-2.6358	0.00839387	0.0350133	5
CBX8	CBX8_4	186.543	-1.39426	0.370722	-3.76092	0.000169292	0.00139777	1
EP400	EP400_78	348.883	-1.39401	0.443333	-3.14437	0.00166443	0.00953768	6
THAP11	THAP11_17	402.908	-1.39339	0.316903	-4.39689	1.09813e-05	0.000133297	7
KAT2A	KAT2A_11	491.439	-1.39209	0.378734	-3.67564	0.000237251	0.0018689	4
WDR5	WDR5_2	350.001	-1.39031	0.384247	-3.61827	0.000296582	0.00224537	4
ZNF708	ZNF708_375	157.755	-1.38997	0.373751	-3.71898	0.000200025	0.00161721	1
USP49	USP49_21	26.5433	-1.38967	0.644753	-2.15535	0.0311346	0.095496	1
HCFC1	HCFC1_23	208.348	-1.38945	0.534753	-2.59831	0.00936843	0.0381636	7
RNF7	RNF7_43	107.936	-1.38926	0.414588	-3.35093	0.000805396	0.00522919	3
SP1	SP1_6	241.717	-1.38913	0.388319	-3.5773	0.000347161	0.00255215	3
TFAM	TFAM_6	157.901	-1.38873	0.368076	-3.77294	0.000161334	0.00133911	4
EXOSC7	EXOSC7_49	180.437	-1.38869	0.567754	-2.44594	0.0144474	0.0529753	2
CUL1	CUL1_79	112.786	-1.38807	0.590377	-2.35115	0.0187154	0.0646441	2
EP400	EP400_55	516.948	-1.38711	0.339725	-4.08303	4.44514e-05	0.000443737	6
USP17L29	USP17L29_300	234.09	-1.38678	0.619495	-2.23856	0.0251843	0.0813828	2
PHF23	PHF23_4	420.132	-1.38561	0.375403	-3.69098	0.000223391	0.00177486	4
KDM3A	KDM3A_4	107.927	-1.38506	0.516659	-2.68081	0.00734452	0.0317162	1
METTL17	METTL17_14	385.993	-1.38461	0.322404	-4.29465	1.74969e-05	0.000200621	5
EZH1	EZH1_12	142.001	-1.38352	0.525499	-2.63277	0.00846908	0.0352536	1
ARID5B	ARID5B_5	196.378	-1.38332	0.456996	-3.02698	0.00247012	0.0133096	5
USP44	USP44_53	496.394	-1.38247	0.244521	-5.6538	1.56942e-08	3.71615e-07	1
WBSCR22	WBSCR22_19	173.576	-1.3818	0.391516	-3.52936	0.000416567	0.00296548	3
USP17L15	USP17L15_263	150.901	-1.37613	0.494457	-2.78312	0.0053839	0.02484	3
DNMT1	DNMT1_29	183.714	-1.37581	0.546145	-2.51913	0.0117646	0.0455153	8
BIRC3	BIRC3_55	139.216	-1.37401	0.515482	-2.66548	0.00768788	0.0328445	2
MCRS1	MCRS1_1	102.027	-1.37341	0.45072	-3.04715	0.00231021	0.0125892	5
CHD4	CHD4_202	107.049	-1.37202	0.580182	-2.36482	0.0180388	0.0628246	6
PRKCA	PRKCA_25	149.603	-1.37156	0.481515	-2.84843	0.00439357	0.0211951	2
RNF26	RNF26_811	193.343	-1.37038	0.527041	-2.60015	0.00931837	0.0379983	1
RNF20	RNF20_1271	378.915	-1.36858	0.429477	-3.18662	0.00143945	0.00845432	2
MEX3C	MEX3C_24	238.142	-1.36786	0.495795	-2.75892	0.00579929	0.0263315	1
SMC3	SMC3_14	244.621	-1.36754	0.32028	-4.26982	1.95633e-05	0.000219738	6
POLA1	POLA1_8	66.6698	-1.36589	0.633338	-2.15665	0.0310329	0.0953058	5
NSUN4	NSUN4_39	191.031	-1.36473	0.523608	-2.60639	0.00915029	0.0374784	4
RBX1	RBX1_537	194.228	-1.36443	0.511444	-2.66779	0.00763523	0.032701	6
PPFIA2	PPFIA2_23	88.7944	-1.36382	0.54057	-2.52293	0.0116382	0.0451574	2
METTL17	METTL17_2	31.0768	-1.36075	0.649167	-2.09615	0.0360693	0.107102	5
TLK2	TLK2_7	214.265	-1.3577	0.527988	-2.57147	0.0101268	0.0405919	3
ARID2	ARID2_9	190.879	-1.35666	0.422853	-3.20835	0.00133498	0.00793385	2
RNF5	RNF5_867	186.506	-1.35565	0.457536	-2.96292	0.00304731	0.0157536	1
AKAP1	AKAP1_20	320.52	-1.35523	0.400506	-3.38379	0.000714937	0.00472362	3
CHORDC1	CHORDC1_7	41.2609	-1.35493	0.547107	-2.47653	0.0132667	0.0498957	4
ACTL6A	ACTL6A_42	147.8	-1.35378	0.583903	-2.31851	0.0204217	0.0692505	5
ERCC6L	ERCC6L_14	170.773	-1.35308	0.509817	-2.65405	0.0079532	0.0336428	6
KTI12	KTI12_2	308.563	-1.35268	0.555064	-2.43697	0.0148108	0.0539288	6
MCM6	MCM6_11	332.456	-1.35139	0.49873	-2.70965	0.00673537	0.0295967	6
CHAF1B	CHAF1B_6	432.523	-1.35134	0.471727	-2.86466	0.00417451	0.0204052	5
EXOSC9	EXOSC9_18	132.621	-1.35124	0.563406	-2.39835	0.0164693	0.0583915	5
JMJD6	JMJD6_1	198.007	-1.35108	0.539923	-2.50236	0.0123367	0.0472717	2
SUPT3H	SUPT3H_5	109.92	-1.35013	0.526446	-2.56462	0.0103289	0.0412692	1
SOS2	SOS2_28	93.8652	-1.34971	0.595249	-2.26747	0.0233614	0.0770054	0
RNF13	RNF13_6	182.826	-1.34918	0.333663	-4.04354	5.26493e-05	0.000511371	1
ACTR5	ACTR5_4	611.212	-1.34748	0.327962	-4.10866	3.97955e-05	0.000406246	4
SMC1A	SMC1A_63	158.655	-1.34686	0.695182	-1.93742	0.0526937	0.142571	3
DNAJB5	DNAJB5_30	169.417	-1.34669	0.434276	-3.10101	0.00192863	0.0108193	2
HMG20A	HMG20A_5	35.3022	-1.34601	0.622672	-2.16166	0.0306441	0.0944671	0
CDC6	CDC6_27	359.639	-1.34525	0.421132	-3.19437	0.00140135	0.00826287	6
PARG	PARG_1	275.243	-1.34501	0.472108	-2.84895	0.00438637	0.0211735	5
TTF2	TTF2_6	150.548	-1.34408	0.499655	-2.69002	0.00714485	0.0309765	7
SMARCA5	SMARCA5_6	328.364	-1.34404	0.387993	-3.46409	0.000532025	0.00365596	3
SMC3	SMC3_65	152.485	-1.34322	0.429241	-3.12928	0.00175233	0.00994643	6
RAD51	RAD51_19	226.039	-1.34287	0.418161	-3.21136	0.00132107	0.0078629	5
CDK2	CDK2_29	71.9929	-1.34166	0.667906	-2.00875	0.0445633	0.126056	5
ANP32D	ANP32D_1149	295.896	-1.34131	0.427978	-3.13406	0.00172405	0.0098184	1
H2AFY2	H2AFY2_30	222.709	-1.34005	0.329249	-4.07001	4.70111e-05	0.000464501	2
SUPV3L1	SUPV3L1_14	184.099	-1.33987	0.458241	-2.92394	0.00345631	0.0174194	4
SENP1	SENP1_32	248.862	-1.33681	0.465383	-2.8725	0.00407244	0.0199713	4
EP400	EP400_1	359.096	-1.33676	0.299831	-4.45839	8.25778e-06	0.000105127	6
SFPQ	SFPQ_13	107.858	-1.33439	0.640536	-2.08324	0.0372297	0.109557	9
PHF2	PHF2_26	281.736	-1.33371	0.327993	-4.06628	4.77703e-05	0.000470453	2
ZNF217	ZNF217_1260	127.079	-1.33354	0.513937	-2.59475	0.00946601	0.0385218	3
WHSC1	WHSC1_25	287.033	-1.3333	0.320754	-4.15676	3.22793e-05	0.000341722	1
NAA20	NAA20_7	111.186	-1.33303	0.42586	-3.1302	0.0017469	0.00992499	3
CUL1	CUL1_11	458.546	-1.33221	0.561921	-2.3708	0.0177494	0.0619603	2
PHC1	PHC1_80	201.885	-1.33208	0.455007	-2.92761	0.00341578	0.0172659	1
PARP3	PARP3_111	392.49	-1.33189	0.318626	-4.18011	2.91369e-05	0.000313431	1
KMT2D	KMT2D_35	391.239	-1.33102	0.418181	-3.18288	0.00145819	0.00855183	1
CHEK1	CHEK1_14	83.5937	-1.33066	0.642208	-2.07201	0.0382646	0.111823	5
KMT2A	KMT2A_62	124.1	-1.33047	0.449292	-2.96126	0.0030638	0.0157975	3
DNAJB5	DNAJB5_25	80.5186	-1.33025	0.437606	-3.03983	0.00236712	0.0128295	2
SAMD4B	SAMD4B_1	155.692	-1.32945	0.343987	-3.86482	0.000111172	0.000972753	2
DIDO1	DIDO1_20	182.413	-1.32883	0.350344	-3.79294	0.000148873	0.00125155	3
SMARCD1	SMARCD1_6	25.2895	-1.32852	0.666133	-1.99438	0.0461102	0.129244	0
MNAT1	MNAT1_6	356.969	-1.32844	0.305318	-4.35101	1.35513e-05	0.000159807	2
FXN	FXN_9	171.973	-1.32609	0.422587	-3.13803	0.00170089	0.00971419	6
YWHAB	YWHAB_42	287.79	-1.32594	0.336825	-3.93658	8.26505e-05	0.000758251	1
CENPA	CENPA_5	155.09	-1.32579	0.639004	-2.07477	0.0380079	0.1113	5
SUZ12	SUZ12_281	12.7641	-1.32527	0.694591	-1.90799	0.0563927	0.149711	0
DDX18	DDX18_1	286.82	-1.32367	0.522159	-2.535	0.0112448	0.0440725	5
MAP3K7	MAP3K7_13	254.27	-1.32336	0.390519	-3.38873	0.000702181	0.00465728	4
HIST1H2AA	HIST1H2AA_5	225.036	-1.3229	0.361191	-3.6626	0.000249669	0.00194755	1
TAF7	TAF7_19	300.815	-1.32288	0.322474	-4.10229	4.09086e-05	0.000414437	10
CXXC1	CXXC1_20	575.429	-1.32123	0.471295	-2.80341	0.00505656	0.0237589	8
DRAP1	DRAP1_10	239.458	-1.3212	0.437807	-3.01777	0.00254638	0.0136406	2
SMEK1	SMEK1_629	380.431	-1.32093	0.36546	-3.61443	0.000301005	0.00227126	1
DDX21	DDX21_26	185.367	-1.3208	0.605687	-2.18066	0.0292089	0.0911496	9
SMARCAD1	SMARCAD1_2	225.259	-1.31992	0.422066	-3.12728	0.00176435	0.0100099	1
PRKCA	PRKCA_46	144.603	-1.31953	0.576899	-2.28727	0.02218	0.0738002	2
DYNC1H1	DYNC1H1_1	223.772	-1.31918	0.537704	-2.45335	0.0141532	0.0521352	7
NUBP1	NUBP1_28	489.708	-1.31731	0.375374	-3.50932	0.00044925	0.00316709	5
ANP32E	ANP32E_26	234.976	-1.31571	0.347658	-3.78449	0.000154023	0.00128674	1
SP1	SP1_3	161.853	-1.31435	0.412182	-3.18875	0.0014289	0.00840053	3
ARID5B	ARID5B_7	97.9585	-1.31425	0.436531	-3.01066	0.0026068	0.0139149	5
HIST1H1A	HIST1H1A_6	268.627	-1.31279	0.439263	-2.98862	0.00280238	0.014775	4
NAA30	NAA30_14	218.249	-1.31193	0.323507	-4.05535	5.00588e-05	0.000490576	7
USP17L21	USP17L21_1231	196.697	-1.3116	0.353968	-3.70542	0.000211045	0.00169019	1
PPARGC1A	PPARGC1A_9	145.592	-1.31113	0.459231	-2.85505	0.00430294	0.0208883	1
Non	Non_Targeting_Ctrl_571	15.3365	-1.31103	0.688506	-1.90417	0.0568878	0.150759	3
MACROD1	MACROD1_1120	206.164	-1.31089	0.544689	-2.40667	0.0160985	0.057348	0
BIRC3	BIRC3_37	267.029	-1.31069	0.406893	-3.22122	0.00127644	0.00766568	2
HIST2H2BE	HIST2H2BE_674	183.879	-1.30994	0.379891	-3.4482	0.000564346	0.0038538	2
METTL4	METTL4_12	389.491	-1.30709	0.274849	-4.75569	1.97774e-06	2.89499e-05	2
YEATS2	YEATS2_16	119.473	-1.30642	0.374889	-3.48483	0.000492453	0.00342124	2
DDX18	DDX18_3	85.9706	-1.306	0.525798	-2.48384	0.0129973	0.0491908	5
SMEK2	SMEK2_1140	92.9574	-1.30564	0.506319	-2.57869	0.00991747	0.039926	1
TOP2B	TOP2B_54	213.604	-1.30391	0.387192	-3.36761	0.000758218	0.00496044	1
UCHL5	UCHL5_1	127.271	-1.30358	0.458778	-2.84142	0.00449138	0.021559	3
ANKRD17	ANKRD17_31	105.609	-1.30352	0.512225	-2.54482	0.0109333	0.0431549	2
NTMT1	NTMT1_76	212.769	-1.30316	0.482233	-2.70234	0.00688535	0.0301015	4
TCF20	TCF20_112	166.633	-1.30285	0.367108	-3.54897	0.000386739	0.00278346	1
HIST1H1T	HIST1H1T_17	52.34	-1.30277	0.548199	-2.37646	0.0174795	0.0611606	2
KAT8	KAT8_3	248.961	-1.30251	0.342004	-3.80847	0.000139828	0.00119052	4
RFWD3	RFWD3_10	78.2702	-1.30045	0.573861	-2.26615	0.0234424	0.0771603	2
HIST2H2AC	HIST2H2AC_22	34.3998	-1.30024	0.664138	-1.95778	0.0502556	0.137336	5
WDR77	WDR77_2	267.611	-1.29993	0.688706	-1.8875	0.0590932	0.155097	4
SETDB1	SETDB1_186	408.813	-1.2993	0.325543	-3.99119	6.57415e-05	0.000619487	3
Non	Non_Targeting_Ctrl_555	121.382	-1.29888	0.490507	-2.64803	0.00809617	0.0340555	3
KDM4A	KDM4A_7	145.69	-1.29797	0.387025	-3.3537	0.000797386	0.0051856	1
KANSL3	KANSL3_1286	257.486	-1.29791	0.489663	-2.65062	0.00803437	0.0338668	2
CHD1	CHD1_78	176.789	-1.29772	0.398697	-3.25491	0.00113428	0.00699026	4
KAT8	KAT8_46	112.19	-1.29752	0.589801	-2.19993	0.0278117	0.0877476	4
ZNF687	ZNF687_1158	267.386	-1.29721	0.312585	-4.14993	3.32571e-05	0.000350528	1
PHF3	PHF3_15	330.562	-1.29711	0.350909	-3.69644	0.000218648	0.0017441	1
HIST1H2AE	HIST1H2AE_1	150.637	-1.2968	0.512424	-2.53071	0.0113831	0.0444405	1
PRMT5	PRMT5_41	133.651	-1.29631	0.494337	-2.62232	0.0087334	0.0361932	6
ACTR5	ACTR5_14	87.0338	-1.29582	0.53539	-2.42033	0.0155065	0.055702	4
CHD3	CHD3_222	133.714	-1.29313	0.458668	-2.81932	0.0048126	0.0228271	1
CXXC1	CXXC1_16	485.936	-1.29208	0.344377	-3.75193	0.000175482	0.0014439	8
APEX1	APEX1_43	269.171	-1.29098	0.478061	-2.70044	0.00692476	0.0302627	2
STAG1	STAG1_17	201.644	-1.2906	0.548027	-2.355	0.0185227	0.0641746	1
TRIM8	TRIM8_15	11.3222	-1.29008	0.694287	-1.85814	0.063149	0.162754	0
EFTUD2	EFTUD2_8	97.7319	-1.2891	0.628281	-2.05179	0.04019	0.116457	4
GFI1	GFI1_1	125.753	-1.28864	0.451945	-2.85132	0.00435383	0.0210672	2
EXOSC8	EXOSC8_8	188.253	-1.28853	0.499251	-2.58093	0.00985355	0.0397353	5
SMARCB1	SMARCB1_65	324.506	-1.288	0.358557	-3.59219	0.000327912	0.00243902	4
TAF8	TAF8_14	231.76	-1.28507	0.392231	-3.27631	0.00105173	0.00655357	5
DRAP1	DRAP1_1	354.103	-1.28479	0.381594	-3.36689	0.000760212	0.00497078	2
ACTR5	ACTR5_17	104.589	-1.28478	0.56794	-2.26218	0.0236864	0.0776716	4
APOBEC2	APOBEC2_43	232.209	-1.28338	0.388242	-3.30561	0.000947687	0.00598789	3
ACIN1	ACIN1_10	79.6733	-1.28313	0.527324	-2.43328	0.0149627	0.0543336	2
KDM4E	KDM4E_54	310.033	-1.28233	0.475862	-2.69475	0.00704414	0.0306506	1
TADA2A	TADA2A_15	181.052	-1.27995	0.440364	-2.90658	0.00365407	0.0182628	3
LBR	LBR_69	132.644	-1.27721	0.353803	-3.60995	0.000306262	0.00230479	1
PPFIBP1	PPFIBP1_48	126.344	-1.27665	0.566028	-2.25546	0.0241047	0.0788709	0
POLE4	POLE4_7	212.792	-1.27606	0.304288	-4.1936	2.74567e-05	0.000296418	2
PRDM16	PRDM16_4	98.7503	-1.2749	0.509782	-2.50088	0.0123887	0.0474038	2
HIST1H1C	HIST1H1C_6	111.059	-1.27351	0.543359	-2.34377	0.0190901	0.0656855	4
DYNC1H1	DYNC1H1_4	109.191	-1.27291	0.440825	-2.88757	0.00388231	0.0191762	7
TAF8	TAF8_2	119.142	-1.27099	0.550789	-2.30758	0.0210225	0.0707273	5
H3F3A	H3F3A_139	117.695	-1.26971	0.56633	-2.24199	0.0249622	0.0808393	1
TRAF5	TRAF5_39	107.631	-1.26824	0.427274	-2.9682	0.00299551	0.0155676	1
PPP1CC	PPP1CC_11	324.541	-1.26579	0.402062	-3.14826	0.00164248	0.00943895	1
CDK2	CDK2_59	30.1905	-1.26527	0.695291	-1.81978	0.0687931	0.172702	5
HIRA	HIRA_30	130.675	-1.26455	0.627142	-2.01636	0.043762	0.124435	4
PRDM16	PRDM16_6	247.572	-1.26275	0.47106	-2.68065	0.00734793	0.0317195	2
NSUN3	NSUN3_14	164.404	-1.26178	0.561316	-2.2479	0.0245829	0.0799776	3
PRKDC	PRKDC_268	73.2834	-1.25957	0.518311	-2.43014	0.0150928	0.0546883	4
GATAD2A	GATAD2A_1	51.9069	-1.25623	0.564337	-2.22602	0.0260128	0.0834478	1
MYBBP1A	MYBBP1A_24	304.849	-1.25429	0.505348	-2.48203	0.0130638	0.0493272	4
RCC1	RCC1_3	139.519	-1.25403	0.515473	-2.43278	0.0149836	0.054393	8
KMT2A	KMT2A_7	171.49	-1.25285	0.540388	-2.31843	0.0204261	0.0692505	3
PHIP	PHIP_21	193.114	-1.2518	0.408748	-3.06252	0.00219484	0.0120591	3
CHAF1B	CHAF1B_27	269.518	-1.25162	0.51476	-2.43146	0.0150382	0.0545419	5
RPS6KA3	RPS6KA3_69	315.599	-1.25069	0.371289	-3.36852	0.000755728	0.00494685	2
HIST2H2AC	HIST2H2AC_24	155.314	-1.24894	0.51577	-2.42151	0.0154562	0.0556044	5
HIST1H2BA	HIST1H2BA_5	224.624	-1.2484	0.439921	-2.83778	0.00454278	0.0217883	1
HIST2H2AA3	HIST2H2AA3_534	138.494	-1.24715	0.476133	-2.61934	0.00881002	0.0364202	2
ACIN1	ACIN1_5	239.715	-1.24624	0.404436	-3.08144	0.00206005	0.0114283	2
TRIM52	TRIM52_23	173.409	-1.24589	0.534123	-2.33259	0.0196697	0.0673324	0
SIRT7	SIRT7_1	65.5089	-1.24304	0.581512	-2.13761	0.0325486	0.0988481	0
FBXL19	FBXL19_24	234.789	-1.24217	0.348631	-3.563	0.000366641	0.00266759	1
SMARCB1	SMARCB1_33	363.848	-1.24133	0.36608	-3.39087	0.000696723	0.00462619	4
ING1	ING1_16	200.334	-1.24122	0.378819	-3.27656	0.0010508	0.00655318	9
ELP4	ELP4_43	129.876	-1.23985	0.503683	-2.46157	0.0138332	0.0512713	5
SGMS1	SGMS1_8	114.07	-1.23978	0.444826	-2.78711	0.00531811	0.0246311	1
MYO1C	MYO1C_8	160.71	-1.23796	0.49977	-2.47706	0.0132469	0.0498524	1
HIST1H1E	HIST1H1E_21	158.546	-1.23704	0.423483	-2.92112	0.00348776	0.0175337	4
TAF5	TAF5_17	142.228	-1.23577	0.490201	-2.52095	0.0117038	0.0453384	9
SAP130	SAP130_1086	214.184	-1.23554	0.440125	-2.80724	0.00499676	0.023524	2
CRB2	CRB2_87	143.904	-1.23521	0.38831	-3.181	0.0014677	0.008595	1
CUL1	CUL1_29	235.478	-1.23493	0.555505	-2.22308	0.0262106	0.0839761	2
SARM1	SARM1_23	150.655	-1.23417	0.474741	-2.59968	0.00933112	0.0380374	2
HIST1H2BL	HIST1H2BL_18	376.299	-1.23389	0.298304	-4.13634	3.52884e-05	0.000368686	3
ZHX1	ZHX1_677	215.209	-1.23367	0.346965	-3.55561	0.000377101	0.00272717	1
NSUN3	NSUN3_31	309.779	-1.23312	0.344857	-3.57574	0.000349241	0.00256507	3
SMC1A	SMC1A_288	148.009	-1.23246	0.399254	-3.08691	0.0020225	0.0112564	3
RBBP7	RBBP7_17	247.608	-1.23164	0.460948	-2.67197	0.00754075	0.0323611	3
INO80C	INO80C_302	454.128	-1.23139	0.420142	-2.93089	0.00337994	0.0171208	2
RAD21	RAD21_23	355.292	-1.23119	0.371653	-3.31276	0.00092381	0.0058648	6
ING4	ING4_10	133.507	-1.23119	0.431834	-2.85108	0.00435716	0.0210748	2
SURF6	SURF6_96	375.972	-1.2301	0.3797	-3.23966	0.00119671	0.00726312	7
TAF7	TAF7_30	189.957	-1.22904	0.437589	-2.80866	0.00497485	0.02343	10
UIMC1	UIMC1_382	232.407	-1.22555	0.439123	-2.79091	0.00525599	0.0243954	1
TBXAS1	TBXAS1_104	199.76	-1.22385	0.440382	-2.77906	0.00545165	0.0250563	1
ING3	ING3_2	290.192	-1.22335	0.415482	-2.94441	0.00323576	0.016544	3
SETD8	SETD8_249	174.681	-1.22242	0.498894	-2.45027	0.0142749	0.0525031	2
IRF4	IRF4_271	232.587	-1.22143	0.370101	-3.30025	0.000965991	0.00608432	1
RNF151	RNF151_10	179.833	-1.22112	0.579193	-2.10831	0.035004	0.104585	0
TRIM56	TRIM56_6	180.881	-1.22043	0.424905	-2.87224	0.00407576	0.0199794	2
HIST1H1C	HIST1H1C_17	232.742	-1.21826	0.396548	-3.07216	0.00212517	0.0117246	4
NAT6	NAT6_53	293.938	-1.21741	0.347909	-3.49923	0.000466601	0.00326969	1
HIST1H2AJ	HIST1H2AJ_694	131.169	-1.21617	0.454127	-2.67803	0.00740556	0.0318537	2
TRIM41	TRIM41_6	44.4395	-1.21359	0.510609	-2.37675	0.0174658	0.0611302	0
CHD4	CHD4_176	468.445	-1.21292	0.47963	-2.52887	0.0114431	0.0445733	6
STK4	STK4_28	218.871	-1.21157	0.305852	-3.96128	7.45502e-05	0.000690567	1
SENP1	SENP1_22	166.574	-1.21122	0.392798	-3.08358	0.00204528	0.0113727	4
HUWE1	HUWE1_46	245.874	-1.21027	0.282298	-4.28723	1.80914e-05	0.000207042	6
HIST1H1T	HIST1H1T_15	280.799	-1.20954	0.447378	-2.70361	0.00685904	0.0299973	2
UBP1	UBP1_11	281.113	-1.20939	0.305469	-3.95914	7.52189e-05	0.000695688	1
CHD4	CHD4_228	246.848	-1.20896	0.446415	-2.70815	0.00676592	0.029655	6
RNF224	RNF224_12	9.44507	-1.20873	0.672164	-1.79827	0.0721343	0.179105	0
PHIP	PHIP_40	399.602	-1.20818	0.434267	-2.78212	0.00540044	0.0248972	3
TFDP3	TFDP3_5	223.16	-1.20793	0.423865	-2.84979	0.00437477	0.021143	1
NUBP1	NUBP1_36	790.865	-1.20735	0.510389	-2.36554	0.0180036	0.0627261	5
CXXC1	CXXC1_4	586.094	-1.20587	0.441547	-2.73101	0.00631407	0.0281159	8
ZNF716	ZNF716_244	218.421	-1.20569	0.516628	-2.33376	0.0196082	0.0671603	0
METTL4	METTL4_37	270.016	-1.20559	0.461518	-2.61222	0.00899566	0.0370316	2
WBSCR22	WBSCR22_17	176.936	-1.20448	0.653059	-1.84437	0.0651294	0.166322	3
NFIX	NFIX_125	165.845	-1.20367	0.41016	-2.93464	0.0033393	0.0169506	1
SAMD4B	SAMD4B_2	199.238	-1.20314	0.467339	-2.57446	0.0100397	0.0403124	2
METTL1	METTL1_12	158.258	-1.20194	0.35593	-3.37691	0.000733051	0.00481943	1
SOS1	SOS1_61	193.14	-1.20158	0.351722	-3.41629	0.000634811	0.0042742	1
ELP2	ELP2_20	371.113	-1.20008	0.490693	-2.44568	0.014458	0.0529981	1
JADE1	JADE1_8	244.804	-1.19993	0.327491	-3.66401	0.000248298	0.00194064	1
ATF2	ATF2_8	159.341	-1.19935	0.52262	-2.29489	0.0217395	0.0727447	0
H3F3B	H3F3B_5	169.44	-1.19931	0.437691	-2.74009	0.00614227	0.0275553	2
CXXC1	CXXC1_27	584.566	-1.19755	0.382577	-3.13023	0.00174671	0.00992499	8
H2AFB3	H2AFB3_3	49.1224	-1.19355	0.567444	-2.10338	0.0354326	0.105603	1
SETDB1	SETDB1_204	251.061	-1.19276	0.431929	-2.76147	0.00575413	0.026162	3
DNTTIP2	DNTTIP2_955	123.145	-1.19194	0.434558	-2.74288	0.00609022	0.0273773	2
RBBP7	RBBP7_3	89.8409	-1.19192	0.603678	-1.97442	0.0483335	0.13338	3
HIST1H2BG	HIST1H2BG_2	326.555	-1.19002	0.36351	-3.27369	0.00106154	0.00659275	2
APEX2	APEX2_96	114.435	-1.18985	0.477784	-2.49035	0.0127619	0.0485138	1
ZBTB37	ZBTB37_26	60.3301	-1.18893	0.588434	-2.0205	0.0433319	0.123577	1
GDAP2	GDAP2_415	276.97	-1.18879	0.313213	-3.79547	0.000147364	0.00124235	1
HMGB3	HMGB3_699	199.177	-1.18823	0.353368	-3.36258	0.000772189	0.0050436	1
CENPA	CENPA_11	208.326	-1.18812	0.40137	-2.96017	0.00307467	0.0158418	5
USH1G	USH1G_24	271.928	-1.18681	0.343242	-3.45764	0.000544921	0.00373603	2
ARID3B	ARID3B_8	176.115	-1.18672	0.499947	-2.3737	0.0176109	0.0615126	1
TRIM11	TRIM11_76	249.547	-1.18653	0.359495	-3.30054	0.000964974	0.00608111	2
RNF7	RNF7_42	203.115	-1.18478	0.387513	-3.05738	0.00223279	0.0122284	3
DDX56	DDX56_49	122.777	-1.18309	0.63911	-1.85115	0.0641476	0.164409	6
EXOSC6	EXOSC6_50	153.85	-1.18294	0.526232	-2.24795	0.0245795	0.0799776	5
VPS72	VPS72_56	176.364	-1.18227	0.444407	-2.66033	0.00780641	0.0331973	5
MBTD1	MBTD1_17	301.973	-1.18061	0.294365	-4.0107	6.05399e-05	0.000577728	7
TAF3	TAF3_31	263.17	-1.18038	0.442752	-2.66601	0.00767573	0.0328042	2
HIST1H2BL	HIST1H2BL_10	163.655	-1.18014	0.402835	-2.92959	0.00339415	0.0171767	3
NSD1	NSD1_20	182.687	-1.17989	0.357636	-3.29915	0.000969782	0.0061018	2
SIRT7	SIRT7_34	100.207	-1.1798	0.574544	-2.05345	0.0400289	0.116102	0
PRR14	PRR14_617	199.559	-1.17931	0.418225	-2.81979	0.00480546	0.0228128	1
KDM6B	KDM6B_19	14.4822	-1.17907	0.673803	-1.74987	0.0801405	0.193074	0
KAT2A	KAT2A_93	201.707	-1.17709	0.529666	-2.22233	0.0262609	0.0840775	4
ZNF626	ZNF626_1218	109.309	-1.17684	0.50029	-2.35232	0.0186568	0.0645834	3
BTAF1	BTAF1_57	120.389	-1.17676	0.524633	-2.24302	0.0248953	0.0806879	4
EPC1	EPC1_6	237.138	-1.17427	0.464282	-2.52923	0.0114314	0.0445422	1
DTX3	DTX3_6	183.794	-1.17401	0.492683	-2.3829	0.017177	0.0603836	0
ID1	ID1_3	42.0902	-1.17395	0.613487	-1.91357	0.0556746	0.14866	0
APEX1	APEX1_12	311.424	-1.17378	0.303201	-3.87129	0.000108261	0.000951448	2
METTL2A	METTL2A_266	266.061	-1.17337	0.316532	-3.70696	0.00020976	0.00168214	1
USP16	USP16_11	183.345	-1.17281	0.412162	-2.84551	0.00443409	0.0213524	1
RNF14	RNF14_27	413.004	-1.17242	0.333229	-3.51836	0.00043423	0.00307548	1
BIRC2	BIRC2_32	447.943	-1.17197	0.371261	-3.15672	0.00159552	0.00920432	5
ACTR8	ACTR8_1141	253.651	-1.1718	0.47349	-2.47482	0.0133304	0.0499784	1
SMARCA5	SMARCA5_39	46.7128	-1.17099	0.515894	-2.26983	0.0232181	0.0766592	3
POLA1	POLA1_2	241.739	-1.17079	0.480379	-2.43723	0.0148004	0.0539073	5
PRDM6	PRDM6_33	288.277	-1.17072	0.316819	-3.69524	0.000219683	0.00174887	2
BABAM1	BABAM1_785	140.062	-1.17008	0.392198	-2.98339	0.00285072	0.0149838	1
ZNF597	ZNF597_5	408.33	-1.16999	0.375102	-3.11912	0.00181391	0.0102379	1
CHAF1A	CHAF1A_164	134.174	-1.16969	0.393825	-2.97007	0.00297728	0.0154887	3
TDRD5	TDRD5_9	272.822	-1.16886	0.348746	-3.35161	0.00080344	0.00522214	1
TAF1	TAF1_12	365.089	-1.16822	0.351419	-3.3243	0.000886405	0.00566327	3
TTF2	TTF2_21	351.357	-1.16746	0.41772	-2.79483	0.00519275	0.0241811	7
PSTK	PSTK_35	34.0355	-1.16674	0.687075	-1.69812	0.0894847	0.209245	4
CMTR1	CMTR1_41	243.041	-1.16634	0.363084	-3.21232	0.00131668	0.00785234	5
RCC1	RCC1_20	122.105	-1.16374	0.382101	-3.04563	0.00232196	0.0126475	8
HSPA1B	HSPA1B_401	230.447	-1.16332	0.363721	-3.19838	0.00138204	0.0081731	2
HIST1H1D	HIST1H1D_20	168.056	-1.16315	0.458584	-2.5364	0.0111998	0.043967	2
RMI1	RMI1_12	318.356	-1.1615	0.395653	-2.93566	0.00332841	0.0169198	6
PKM	PKM_44	180.796	-1.16099	0.480227	-2.41758	0.0156241	0.0559901	4
JMJD8	JMJD8_141	192.554	-1.16056	0.337804	-3.43561	0.000591218	0.00401446	1
HIST1H2BH	HIST1H2BH_18	74.8543	-1.1601	0.484559	-2.39413	0.0166597	0.0588929	1
NAP1L1	NAP1L1_31	246.938	-1.15977	0.416595	-2.78394	0.00537032	0.0248248	1
TTK	TTK_22	275.166	-1.15951	0.441168	-2.62827	0.00858212	0.0356781	4
PADI3	PADI3_135	143.116	-1.15887	0.394583	-2.93695	0.00331458	0.016868	1
CHD8	CHD8_1	345.523	-1.15841	0.457102	-2.53425	0.0112688	0.0441171	2
KDM1B	KDM1B_50	189.066	-1.15778	0.359172	-3.22347	0.00126648	0.00761729	1
SEC23IP	SEC23IP_27	27.4072	-1.15776	0.695392	-1.6649	0.0959336	0.219452	0
HIST1H2AH	HIST1H2AH_10	459.209	-1.15719	0.319626	-3.62043	0.000294108	0.00223247	2
BRCA2	BRCA2_16	133.79	-1.15701	0.527884	-2.19179	0.0283943	0.0891174	0
TOP2A	TOP2A_11	227.427	-1.15684	0.47083	-2.45703	0.0140091	0.0517952	6
TET2	TET2_1156	206.956	-1.15613	0.480441	-2.40638	0.0161113	0.0573596	0
INTS12	INTS12_3	370.141	-1.15357	0.387035	-2.98054	0.00287742	0.0150647	2
VPS72	VPS72_46	151.286	-1.15211	0.492284	-2.34033	0.0192669	0.0661989	5
HIST1H1E	HIST1H1E_28	66.309	-1.15197	0.543862	-2.11813	0.0341641	0.102715	4
HSPBAP1	HSPBAP1_771	199.977	-1.15046	0.495088	-2.32375	0.0201391	0.0684513	0
HDAC6	HDAC6_5	273.994	-1.14945	0.384259	-2.99135	0.00277745	0.0146693	1
CBX1	CBX1_15	196.786	-1.14823	0.362324	-3.16906	0.00152932	0.00888221	1
IKBKAP	IKBKAP_150	300.388	-1.14796	0.395039	-2.90593	0.00366164	0.0182871	5
BRAP	BRAP_12	508.019	-1.14755	0.30698	-3.7382	0.000185345	0.00151798	3
HMG20A	HMG20A_8	195.514	-1.14718	0.485891	-2.36097	0.0182271	0.0633515	0
METTL2A	METTL2A_12	76.6162	-1.14556	0.467017	-2.45294	0.0141694	0.0521791	1
PPFIA1	PPFIA1_19	301.187	-1.14364	0.41148	-2.77933	0.00544712	0.0250451	2
PPFIA2	PPFIA2_32	493.109	-1.14117	0.406865	-2.80478	0.00503502	0.0236763	2
RNF4	RNF4_826	541.017	-1.14073	0.421727	-2.7049	0.00683247	0.0298921	2
HIST2H2AC	HIST2H2AC_15	243.83	-1.13952	0.368447	-3.09276	0.00198302	0.0110778	5
YWHAB	YWHAB_17	80.0654	-1.13824	0.474965	-2.39648	0.0165536	0.0586211	1
NAT10	NAT10_17	189.598	-1.13819	0.621457	-1.83148	0.0670286	0.169907	6
CBX2	CBX2_5	472.055	-1.13771	0.300216	-3.78962	0.00015088	0.00126488	1
CUL3	CUL3_5	164.173	-1.13621	0.458915	-2.47586	0.0132917	0.0499261	5
CUL3	CUL3_49	115.875	-1.13589	0.530279	-2.14206	0.0321888	0.0980032	5
H3F3C	H3F3C_15	127.735	-1.13481	0.48739	-2.32834	0.019894	0.0679138	1
ZNF263	ZNF263_71	124.034	-1.13421	0.513195	-2.2101	0.027098	0.0860613	0
HIST1H3G	HIST1H3G_12	166.316	-1.13408	0.362673	-3.12702	0.00176591	0.010014	1
TRIM66	TRIM66_14	212.694	-1.13392	0.29206	-3.88249	0.000103394	0.000914024	1
ELP4	ELP4_80	236.535	-1.13387	0.314448	-3.6059	0.000311074	0.00233403	5
MSL2	MSL2_405	150.636	-1.13215	0.348376	-3.24979	0.0011549	0.0070882	1
ZNF687	ZNF687_1160	10.6073	-1.13189	0.692442	-1.63464	0.102124	0.229391	1
NCOR2	NCOR2_16	282.892	-1.13179	0.472005	-2.39784	0.0164919	0.0584544	1
TAF6	TAF6_26	72.6263	-1.13007	0.555757	-2.0334	0.0420124	0.120689	3
Non	Non_Targeting_Ctrl_607	42.7401	-1.12947	0.596197	-1.89447	0.058163	0.153257	3
FBL	FBL_49	191.081	-1.12769	0.407068	-2.77027	0.00560093	0.025576	5
HIST2H3A	HIST2H3A_197	236.228	-1.12718	0.43833	-2.57154	0.0101248	0.0405919	3
CUL5	CUL5_29	99.3134	-1.12707	0.586129	-1.9229	0.0544925	0.146317	0
TRIM39	TRIM39_589	33.7833	-1.12697	0.659711	-1.70827	0.0875858	0.206049	0
RNF149	RNF149_32	216.516	-1.12683	0.294215	-3.82996	0.000128165	0.0010998	1
RNF4	RNF4_828	155.564	-1.12654	0.440922	-2.55497	0.0106198	0.0421941	2
RC3H1	RC3H1_2	265.032	-1.12419	0.408147	-2.75437	0.00588055	0.0266199	1
CDK2	CDK2_51	292.994	-1.12237	0.380004	-2.95356	0.00314132	0.0161299	5
TNP2	TNP2_15	95.7164	-1.12218	0.412286	-2.72184	0.006492	0.0287907	1
SMARCB1	SMARCB1_22	178.033	-1.12109	0.539041	-2.07978	0.0375454	0.110284	4
RPA1	RPA1_3	399.03	-1.12096	0.391672	-2.86199	0.00420984	0.020534	10
RBBP7	RBBP7_1	282.471	-1.12085	0.413848	-2.70837	0.00676148	0.0296463	3
HLCS	HLCS_3	659.314	-1.11931	0.300801	-3.72111	0.000198349	0.00160673	5
TNKS2	TNKS2_3	208.241	-1.11922	0.379463	-2.94949	0.00318303	0.016323	1
PAF1	PAF1_83	427.194	-1.11889	0.397688	-2.81348	0.00490088	0.0231725	1
DDX18	DDX18_4	202.388	-1.11852	0.558725	-2.00191	0.0452944	0.127643	5
TRAF5	TRAF5_28	102.139	-1.11851	0.452466	-2.47202	0.0134352	0.0502461	1
ANP32E	ANP32E_25	147.25	-1.11755	0.535804	-2.08574	0.0370024	0.109094	1
RAD18	RAD18_726	120.793	-1.11596	0.536974	-2.07824	0.0376873	0.11062	0
CHD1	CHD1_62	389.995	-1.11545	0.376652	-2.96149	0.00306157	0.0157975	4
BAZ1B	BAZ1B_26	18.6243	-1.1154	0.69422	-1.60669	0.108122	0.238779	0
NTMT1	NTMT1_54	318.239	-1.11486	0.358386	-3.11078	0.00186593	0.010492	4
ZNF492	ZNF492_239	4.93501	-1.1129	0.662918	-1.67879	0.0931927	0.215256	1
ZCCHC14	ZCCHC14_7	201.912	-1.11285	0.348294	-3.19515	0.00139761	0.00824484	2
TBXAS1	TBXAS1_105	21.9999	-1.11053	0.641701	-1.7306	0.0835233	0.199027	1
HIST1H2AD	HIST1H2AD_14	372.559	-1.1098	0.341312	-3.25158	0.00114767	0.00705827	4
SATB1	SATB1_8	163.805	-1.10919	0.416494	-2.66316	0.00774113	0.033025	1
TRIM11	TRIM11_37	292.961	-1.10882	0.368542	-3.00867	0.00262396	0.0139941	2
RCOR3	RCOR3_20	203.279	-1.10859	0.353389	-3.13703	0.00170669	0.00974269	1
EZH2	EZH2_6	100.325	-1.10845	0.594125	-1.86568	0.0620864	0.160705	0
SRSF1	SRSF1_33	85.3632	-1.10837	0.567414	-1.95337	0.0507757	0.138554	7
METTL16	METTL16_11	248.792	-1.10807	0.688791	-1.60872	0.107678	0.238085	5
C17orf49	C17orf49_660	107.1	-1.1075	0.552134	-2.00585	0.0448723	0.126721	0
SAP30L	SAP30L_791	269.524	-1.10509	0.426403	-2.59166	0.00955135	0.0388296	1
PRMT7	PRMT7_155	75.2227	-1.10483	0.500918	-2.20562	0.0274108	0.0867564	1
MAP3K7	MAP3K7_35	336.453	-1.10429	0.314837	-3.5075	0.00045233	0.00318139	4
BPTF	BPTF_28	142.808	-1.10394	0.508415	-2.17133	0.0299061	0.0927708	4
RARA	RARA_15	239.266	-1.10344	0.394254	-2.79881	0.00512907	0.0239683	1
SMC1A	SMC1A_48	564.158	-1.103	0.361392	-3.05207	0.00227266	0.0124184	3
PELP1	PELP1_39	218.671	-1.10095	0.378482	-2.90887	0.00362742	0.0181447	5
JMJD1C	JMJD1C_1	291.581	-1.1009	0.482475	-2.28177	0.0225029	0.074526	0
RNF113A	RNF113A_3	322.888	-1.10081	0.471427	-2.33506	0.0195405	0.0670047	5
PCGF6	PCGF6_959	86.2098	-1.1007	0.475783	-2.31345	0.020698	0.0699548	0
PAK2	PAK2_68	456.714	-1.10035	0.322114	-3.41603	0.000635401	0.00427578	2
ELP4	ELP4_4	58.7143	-1.09443	0.624478	-1.75256	0.0796784	0.192153	5
HIST1H2AH	HIST1H2AH_2	153.485	-1.09434	0.392419	-2.78871	0.00529182	0.0245283	2
RNF43	RNF43_6	113.186	-1.09338	0.398929	-2.74079	0.00612914	0.0275125	2
USP17L18	USP17L18_1115	114.885	-1.09324	0.662397	-1.65044	0.0988534	0.224135	3
ELP4	ELP4_66	6.83995	-1.09281	0.690375	-1.58292	0.113439	0.246932	5
CSNK2A3	CSNK2A3_13	188.19	-1.09245	0.36677	-2.97858	0.00289584	0.0151407	1
TRIM8	TRIM8_10	162.022	-1.09225	0.50766	-2.15155	0.0314331	0.0961893	0
TAF10	TAF10_2	520.325	-1.09203	0.26939	-4.0537	5.04146e-05	0.000492455	2
ACTR5	ACTR5_1	175.467	-1.09181	0.432954	-2.52177	0.0116765	0.0452473	4
ELP5	ELP5_929	343.575	-1.09151	0.331811	-3.28955	0.00100348	0.00628139	3
MAX	MAX_6	242.877	-1.09046	0.435194	-2.5057	0.0122211	0.0469945	2
ZFX	ZFX_9	339.958	-1.09001	0.261382	-4.17019	3.04342e-05	0.000325346	4
DRAP1	DRAP1_7	43.4849	-1.08922	0.60649	-1.79595	0.0725028	0.179723	2
CIITA	CIITA_86	207.539	-1.0879	0.502814	-2.16363	0.0304929	0.0941773	0
TAF10	TAF10_6	88.1239	-1.08709	0.523856	-2.07518	0.0379702	0.111233	2
CXXC1	CXXC1_34	743.443	-1.08702	0.408855	-2.65868	0.00784466	0.0332774	8
DRAP1	DRAP1_6	144.182	-1.08547	0.554334	-1.95815	0.0502126	0.137262	2
HIST1H2AC	HIST1H2AC_13	141.765	-1.08459	0.5873	-1.84674	0.0647847	0.165723	2
SAP18	SAP18_24	66.3164	-1.0837	0.543322	-1.99459	0.0460879	0.129212	1
POLE3	POLE3_6	70.7559	-1.08308	0.459148	-2.3589	0.0183292	0.0636511	2
NAT10	NAT10_51	124.384	-1.08246	0.506928	-2.13533	0.0327341	0.0993359	6
NR2F2	NR2F2_1	91.1982	-1.08222	0.530706	-2.03921	0.0414292	0.119439	0
PHF5A	PHF5A_21	233.983	-1.08215	0.432035	-2.50477	0.0122532	0.0470416	7
ARID2	ARID2_7	297.026	-1.08147	0.283278	-3.81768	0.00013471	0.00115185	2
TAF7	TAF7_33	407.205	-1.08058	0.286209	-3.7755	0.00015969	0.00132946	10
EZH2	EZH2_4	107.888	-1.08029	0.525927	-2.05407	0.0399686	0.115994	0
DDX46	DDX46_5	339.473	-1.08015	0.362262	-2.98168	0.00286671	0.015023	7
CMTR1	CMTR1_30	144.944	-1.07953	0.417417	-2.58621	0.00970387	0.0393166	5
OGT	OGT_8	190.288	-1.07904	0.447635	-2.41054	0.0159288	0.0568277	6
TRIM37	TRIM37_14	55.829	-1.07883	0.566799	-1.90337	0.0569928	0.150904	3
UBTF	UBTF_1	108.185	-1.07787	0.518829	-2.07751	0.0377546	0.110709	4
MSL3	MSL3_18	151.531	-1.07765	0.425696	-2.53151	0.0113573	0.044383	2
UCHL5	UCHL5_23	308.929	-1.07762	0.417094	-2.58363	0.00977666	0.0395181	3
ARID4B	ARID4B_12	586.839	-1.07747	0.333521	-3.23059	0.00123533	0.00745985	1
ACTB	ACTB_6	126.919	-1.07627	0.485019	-2.21903	0.0264844	0.08456	0
PRKCA	PRKCA_39	237.207	-1.07594	0.371617	-2.89529	0.00378806	0.0187761	2
BRWD1	BRWD1_26	146.646	-1.0754	0.467833	-2.29868	0.0215231	0.0721143	0
BRCA1	BRCA1_12	143.807	-1.07508	0.379995	-2.82919	0.00466666	0.02232	5
APOBEC4	APOBEC4_3	84.5265	-1.07481	0.578627	-1.85753	0.0632364	0.162838	0
PARP14	PARP14_65	126.191	-1.07426	0.481238	-2.23229	0.0255956	0.0824867	0
PRMT3	PRMT3_2	264.177	-1.07417	0.384828	-2.7913	0.00524961	0.0243797	1
MBTD1	MBTD1_25	123.595	-1.07348	0.444734	-2.41375	0.0157892	0.0564302	7
SETD5	SETD5_13	468.111	-1.07162	0.320787	-3.34059	0.000836018	0.00539591	3
TAF7	TAF7_27	266.554	-1.0702	0.338713	-3.15959	0.00157989	0.00912293	10
TRIM46	TRIM46_58	638.076	-1.06946	0.224495	-4.76385	1.89933e-06	2.80461e-05	2
HIST1H2AC	HIST1H2AC_16	176.457	-1.0694	0.511857	-2.08925	0.0366849	0.108354	2
EP400	EP400_113	44.6537	-1.0682	0.600267	-1.77953	0.0751523	0.184161	6
HIST1H1T	HIST1H1T_6	210.108	-1.06814	0.320742	-3.33023	0.000867748	0.00556184	2
NTMT1	NTMT1_37	235.641	-1.068	0.34347	-3.10944	0.00187441	0.0105348	4
ACTR6	ACTR6_23	232.027	-1.06666	0.473243	-2.25394	0.0242	0.0790747	3
CHD1L	CHD1L_48	83.4149	-1.0665	0.497595	-2.14331	0.0320884	0.0977223	1
ZNF486	ZNF486_754	125.281	-1.06639	0.413404	-2.57954	0.00989333	0.0398689	1
ATRX	ATRX_38	336.333	-1.06624	0.470145	-2.2679	0.0233354	0.0769407	4
NSD1	NSD1_29	232.215	-1.06619	0.437358	-2.43779	0.0147774	0.0538563	2
RBBP6	RBBP6_587	349.735	-1.0659	0.29662	-3.59348	0.000326293	0.00242999	1
YY1	YY1_529	216.566	-1.06487	0.461503	-2.3074	0.0210326	0.0707273	1
ALKBH8	ALKBH8_18	309.116	-1.06299	0.407517	-2.60847	0.00909483	0.0373022	5
POLR1C	POLR1C_17	166.982	-1.06206	0.501327	-2.1185	0.0341325	0.102671	5
CHD5	CHD5_78	84.6103	-1.06187	0.589666	-1.8008	0.0717339	0.178258	0
ATAD2	ATAD2_40	194.669	-1.05869	0.334672	-3.16337	0.00155954	0.00901846	1
UHRF1	UHRF1_31	23.988	-1.0583	0.667425	-1.58565	0.112818	0.246072	6
RBBP6	RBBP6_588	225.287	-1.05782	0.428219	-2.47027	0.0135009	0.0504447	1
APEX2	APEX2_17	34.9826	-1.05668	0.581344	-1.81766	0.0691166	0.173333	1
WSB2	WSB2_42	216.365	-1.05522	0.503815	-2.09445	0.0362198	0.107398	0
NAP1L5	NAP1L5_4	249	-1.05416	0.35309	-2.98553	0.00283088	0.014886	1
EXOSC5	EXOSC5_35	79.7464	-1.05334	0.661607	-1.59209	0.111364	0.243786	4
RNF126	RNF126_5	349.751	-1.0526	0.33278	-3.16305	0.00156128	0.00902415	1
PRKDC	PRKDC_91	313.4	-1.05151	0.352562	-2.98249	0.0028591	0.0150081	4
SETD8	SETD8_252	52.9193	-1.05139	0.606922	-1.73234	0.0832135	0.198446	2
TRIM66	TRIM66_9	297.901	-1.05134	0.427727	-2.45796	0.0139729	0.0516772	1
JADE2	JADE2_4	51.0037	-1.05098	0.543955	-1.93211	0.0533462	0.143786	0
ING1	ING1_18	336.051	-1.05055	0.263204	-3.99138	6.56911e-05	0.000619487	9
HINFP	HINFP_9	175.372	-1.04996	0.368329	-2.8506	0.0043637	0.021098	3
SETDB1	SETDB1_156	156.611	-1.04889	0.424065	-2.47341	0.0133831	0.0500822	3
SNW1	SNW1_31	130.734	-1.04772	0.600778	-1.74394	0.0811703	0.194812	3
GATAD2A	GATAD2A_5	247.131	-1.04625	0.334846	-3.12457	0.00178063	0.010088	1
CMTR1	CMTR1_7	312.372	-1.04584	0.430504	-2.42935	0.0151258	0.0547438	5
PRKDC	PRKDC_214	354.795	-1.04487	0.297005	-3.51802	0.000434773	0.00307751	4
PPFIA1	PPFIA1_12	383.291	-1.04448	0.379874	-2.74956	0.00596762	0.026943	2
RARA	RARA_6	147.857	-1.04441	0.42541	-2.45506	0.014086	0.0520155	1
SARM1	SARM1_21	182.211	-1.04435	0.407393	-2.56349	0.0103627	0.0413441	2
HIST1H2BC	HIST1H2BC_22	240.079	-1.04403	0.347501	-3.00439	0.00266115	0.0141672	2
RRP8	RRP8_49	109.261	-1.04379	0.37495	-2.78382	0.00537233	0.0248248	1
TRIM47	TRIM47_89	165.835	-1.04358	0.422497	-2.47003	0.0135103	0.050464	0
CHMP4B	CHMP4B_604	136.739	-1.04335	0.693998	-1.5034	0.132737	0.276363	1
PHRF1	PHRF1_1	289.001	-1.04331	0.324352	-3.21659	0.00129725	0.00777121	1
METTL16	METTL16_59	313.532	-1.04326	0.46082	-2.26391	0.0235794	0.0773839	5
MORF4L1	MORF4L1_10	177.639	-1.04315	0.509018	-2.04933	0.0404299	0.116955	1
RAD18	RAD18_728	86.8264	-1.04248	0.451472	-2.30907	0.0209397	0.0705731	0
POLE4	POLE4_2	500.805	-1.04076	0.318112	-3.27168	0.00106909	0.00663278	2
RNF39	RNF39_468	3.99785	-1.0407	0.637311	-1.63295	0.10248	0.230043	2
AKAP1	AKAP1_44	124.971	-1.04047	0.416592	-2.49758	0.0125045	0.0477318	3
APOBEC2	APOBEC2_52	295.309	-1.0382	0.312366	-3.32368	0.00088839	0.00567294	3
PSTK	PSTK_14	141.258	-1.03784	0.543574	-1.90928	0.0562261	0.149533	4
METTL8	METTL8_4	136.827	-1.03714	0.44237	-2.3445	0.0190528	0.065579	0
NSUN3	NSUN3_19	237.961	-1.03628	0.289115	-3.58431	0.000337972	0.00249376	3
HCFC1	HCFC1_32	255.68	-1.03626	0.404724	-2.56041	0.0104548	0.0416562	7
EID1	EID1_36	185.53	-1.03585	0.42482	-2.43833	0.0147554	0.0538508	0
RUVBL1	RUVBL1_92	251.723	-1.03486	0.361551	-2.86227	0.0042062	0.0205267	8
CUL1	CUL1_10	131.218	-1.03373	0.600102	-1.72259	0.0849626	0.201736	2
PDC	PDC_45	208.039	-1.03217	0.438836	-2.35206	0.01867	0.0645916	0
MEX3C	MEX3C_27	264.796	-1.03193	0.447132	-2.3079	0.0210049	0.0707273	1
TRIM25	TRIM25_18	373.523	-1.03187	0.343932	-3.00023	0.0026978	0.0143053	1
H2AFY2	H2AFY2_25	109.557	-1.03106	0.402055	-2.56446	0.0103335	0.0412692	2
PHF23	PHF23_10	186.723	-1.0306	0.43001	-2.39668	0.0165441	0.058605	4
OGT	OGT_10	174.133	-1.02998	0.486223	-2.11833	0.034147	0.102689	6
USP17L20	USP17L20_1167	222.372	-1.02959	0.442172	-2.32849	0.0198862	0.0679138	2
PKN1	PKN1_84	202.32	-1.02922	0.388699	-2.64786	0.00810038	0.0340613	3
SMARCB1	SMARCB1_12	267.96	-1.0278	0.333459	-3.08225	0.00205444	0.0114025	4
HUWE1	HUWE1_54	191.163	-1.0264	0.455101	-2.25533	0.0241126	0.0788751	6
DDX18	DDX18_9	250.565	-1.02598	0.416652	-2.46243	0.0137997	0.0511788	5
INTS12	INTS12_4	184.425	-1.02444	0.417357	-2.4546	0.0141042	0.0520347	2
RAG1	RAG1_2	16.136	-1.02322	0.695331	-1.47156	0.14114	0.28826	0
MID2	MID2_44	429.215	-1.02232	0.265826	-3.84583	0.000120145	0.0010399	1
KDM1A	KDM1A_25	285.628	-1.02207	0.294196	-3.4741	0.000512572	0.00353849	2
TAF9B	TAF9B_8	218.193	-1.02188	0.432649	-2.36191	0.0181813	0.0632106	0
MBD3L1	MBD3L1_442	440.022	-1.02177	0.370685	-2.75643	0.00584354	0.0264923	1
METTL7A	METTL7A_15	157.936	-1.0212	0.470108	-2.17226	0.0298362	0.0926016	0
ZNF597	ZNF597_13	197.586	-1.01947	0.445842	-2.28662	0.0222182	0.0738862	1
METTL16	METTL16_13	144.918	-1.01903	0.693376	-1.46966	0.141653	0.288913	5
FXR2	FXR2_39	168.757	-1.0189	0.513256	-1.98518	0.0471249	0.131291	0
KANSL2	KANSL2_1043	216.631	-1.01842	0.41931	-2.4288	0.015149	0.0547783	1
USP49	USP49_32	265.597	-1.0184	0.395947	-2.57208	0.0101091	0.0405478	1
TDG	TDG_17	87.1865	-1.01765	0.489178	-2.08032	0.0374961	0.110193	1
HIST2H2AB	HIST2H2AB_13	243.018	-1.01605	0.411782	-2.46746	0.0136076	0.0507233	0
NOC2L	NOC2L_84	136.526	-1.01521	0.489715	-2.07306	0.0381663	0.11159	2
HIST1H1A	HIST1H1A_23	341.08	-1.01481	0.381743	-2.65835	0.00785248	0.0332871	4
SUPT16H	SUPT16H_2	307.638	-1.01432	0.409544	-2.4767	0.0132603	0.0498873	7
TPPP2	TPPP2_8	244.516	-1.01298	0.407294	-2.4871	0.0128788	0.0488347	1
SUPT4H1	SUPT4H1_15	514.561	-1.01275	0.353516	-2.8648	0.00417269	0.0204045	5
HIST4H4	HIST4H4_6	37.0038	-1.01142	0.614907	-1.64483	0.100006	0.22601	1
TAF12	TAF12_3	488.861	-1.01116	0.302861	-3.33871	0.000841697	0.0054122	4
SPOPL	SPOPL_25	146.952	-1.00963	0.430415	-2.34571	0.018991	0.0654195	0
RFWD3	RFWD3_3	100.446	-1.00961	0.666897	-1.51389	0.130055	0.272147	2
TRRAP	TRRAP_166	628.556	-1.00937	0.247228	-4.08276	4.4503e-05	0.000443737	7
MCM6	MCM6_18	187.297	-1.00913	0.570408	-1.76913	0.0768717	0.18719	6
BPTF	BPTF_6	364.328	-1.00909	0.301571	-3.34612	0.000819506	0.00530383	4
USP17L18	USP17L18_1113	241.383	-1.00882	0.37223	-2.7102	0.00672436	0.0295636	3
HIST1H2BO	HIST1H2BO_9	93.9924	-1.00878	0.513724	-1.96366	0.0495691	0.135924	1
HIST3H2A	HIST3H2A_4	254.788	-1.00791	0.320576	-3.14407	0.00166615	0.009543	2
ZCWPW1	ZCWPW1_26	138.652	-1.00665	0.53923	-1.86683	0.0619256	0.160392	0
KDM1B	KDM1B_19	114.013	-1.00503	0.435155	-2.30958	0.0209113	0.0704972	1
GATAD1	GATAD1_10	277.58	-1.00467	0.407194	-2.4673	0.0136135	0.0507233	0
ZFX	ZFX_74	103.933	-1.00415	0.531782	-1.88828	0.0589879	0.154889	4
UBE2T	UBE2T_13	159.872	-1.00387	0.406864	-2.46734	0.0136122	0.0507233	3
DDB1	DDB1_19	43.1954	-1.00288	0.648504	-1.54644	0.121997	0.26023	4
NEK6	NEK6_36	214.26	-1.00237	0.439708	-2.27962	0.0226303	0.0749039	1
SIRT4	SIRT4_7	168.682	-1.00113	0.398518	-2.51214	0.0120002	0.0462924	1
CHD1	CHD1_53	195.667	-1.00044	0.335546	-2.98152	0.00286822	0.0150231	4
PARP1	PARP1_184	158.274	-1.00004	0.405722	-2.46483	0.0137079	0.0510115	0
N6AMT2	N6AMT2_1266	345.037	-0.998634	0.460912	-2.16665	0.0302617	0.0937043	1
TAF3	TAF3_20	224.831	-0.998309	0.32811	-3.04261	0.00234538	0.0127577	2
TRIM41	TRIM41_99	134.206	-0.997466	0.545688	-1.82791	0.0675637	0.170671	0
PCGF2	PCGF2_4	397.971	-0.997408	0.378177	-2.63741	0.00835411	0.0349324	1
USP17L24	USP17L24_1037	80.4433	-0.997239	0.604669	-1.64923	0.0991004	0.224514	1
CTBP2	CTBP2_30	118.889	-0.99715	0.509488	-1.95716	0.0503287	0.137474	0
CTR9	CTR9_18	126.776	-0.996847	0.55682	-1.79025	0.0734139	0.181296	3
INO80C	INO80C_301	382.643	-0.996771	0.308806	-3.22782	0.00124738	0.00752127	2
HIF1AN	HIF1AN_31	206	-0.995404	0.367514	-2.70848	0.00675919	0.0296463	0
RNF152	RNF152_12	166.378	-0.995246	0.429645	-2.31644	0.0205344	0.069539	0
TRIM33	TRIM33_14	130.329	-0.995174	0.455755	-2.18357	0.0289936	0.0907413	0
H1FOO	H1FOO_18	228.481	-0.994759	0.308314	-3.22644	0.00125339	0.00755368	0
CENPC	CENPC_6	54.271	-0.994066	0.51664	-1.9241	0.0543422	0.145979	1
VPS72	VPS72_8	363.95	-0.993659	0.310597	-3.19919	0.00137815	0.00815408	5
RBBP7	RBBP7_23	73.1066	-0.993594	0.441563	-2.25017	0.024438	0.0796572	3
ZIK1	ZIK1_13	229.308	-0.993469	0.305963	-3.24702	0.00116619	0.00714653	0
METTL20	METTL20_1015	241.525	-0.991996	0.312247	-3.17696	0.00148826	0.00869417	0
METTL7A	METTL7A_7	53.2568	-0.9915	0.56707	-1.74846	0.0803841	0.193505	0
PHF7	PHF7_900	90.8764	-0.990651	0.551313	-1.79689	0.0723524	0.179535	0
SMARCAD1	SMARCAD1_33	71.1041	-0.990437	0.516759	-1.91663	0.0552848	0.147834	1
MSL1	MSL1_965	178.33	-0.989031	0.395381	-2.50146	0.0123682	0.0473629	0
USP17L22	USP17L22_439	95.541	-0.988568	0.683108	-1.44716	0.147852	0.297213	1
SCAI	SCAI_447	198.622	-0.987876	0.432384	-2.28472	0.0223293	0.0741091	1
EID2B	EID2B_904	141.481	-0.987755	0.426707	-2.31483	0.0206221	0.069718	0
USP17L26	USP17L26_925	25.4826	-0.987665	0.606199	-1.62928	0.103255	0.231243	3
ALKBH8	ALKBH8_2	309.832	-0.987607	0.396523	-2.49067	0.0127503	0.0484849	5
RBBP4	RBBP4_22	189.438	-0.987191	0.554981	-1.77878	0.075275	0.184414	0
ERCC8	ERCC8_15	162.766	-0.986056	0.500564	-1.96989	0.0488511	0.134416	0
UCHL5	UCHL5_29	267.301	-0.98594	0.400119	-2.46411	0.0137353	0.0510818	3
EHMT1	EHMT1_22	124.66	-0.985016	0.441808	-2.22951	0.0257799	0.0828835	0
SMARCAL1	SMARCAL1_14	564.492	-0.98482	0.350462	-2.81006	0.00495322	0.0233648	4
RNF166	RNF166_2	131.877	-0.984685	0.45573	-2.16068	0.0307204	0.0946123	0
MAP3K7	MAP3K7_9	253.366	-0.984607	0.454998	-2.16398	0.0304659	0.0941181	4
PHF6	PHF6_1048	142.487	-0.984412	0.406601	-2.42108	0.0154746	0.0556295	2
PADI2	PADI2_244	182.028	-0.984241	0.405519	-2.42712	0.0152194	0.054917	0
ZBTB41	ZBTB41_2	347.039	-0.983917	0.260693	-3.77423	0.000160501	0.00133436	0
TOP2A	TOP2A_40	429.811	-0.98387	0.404575	-2.43186	0.0150215	0.0545142	6
TADA2A	TADA2A_19	330.873	-0.983051	0.350304	-2.80628	0.00501174	0.0235853	3
ACIN1	ACIN1_7	161.95	-0.982619	0.522622	-1.88017	0.0600848	0.157013	2
RBBP5	RBBP5_105	197.84	-0.981068	0.341464	-2.87312	0.00406438	0.0199399	2
SP1	SP1_5	526.288	-0.980733	0.418494	-2.34348	0.0191047	0.0656982	3
ACTB	ACTB_126	70.4921	-0.980668	0.596294	-1.6446	0.100051	0.22606	0
ARID4B	ARID4B_5	201.374	-0.980481	0.332423	-2.9495	0.00318291	0.016323	1
ING3	ING3_3	539.146	-0.980196	0.428839	-2.2857	0.022272	0.0739798	3
BAZ1B	BAZ1B_21	177.748	-0.979811	0.352035	-2.78328	0.00538127	0.02484	0
ELP3	ELP3_3	832.45	-0.979246	0.348201	-2.8123	0.00491878	0.0232254	5
BRD7	BRD7_528	170.532	-0.977674	0.514149	-1.90154	0.0572313	0.151262	0
HIST2H2BE	HIST2H2BE_676	476.779	-0.977561	0.420517	-2.32466	0.0200899	0.0683615	2
METTL4	METTL4_31	109.014	-0.977222	0.497491	-1.9643	0.0494953	0.135815	2
EXOSC8	EXOSC8_3	288.481	-0.977165	0.401283	-2.4351	0.0148877	0.0541267	5
KAT2A	KAT2A_72	222.066	-0.976768	0.502948	-1.94208	0.0521268	0.141388	4
HMG20A	HMG20A_11	189.848	-0.976725	0.373919	-2.61213	0.00899802	0.0370316	0
TPPP2	TPPP2_16	314.578	-0.975864	0.305727	-3.19194	0.00141318	0.00832448	1
FXN	FXN_15	159.3	-0.97577	0.439161	-2.2219	0.0262902	0.0841414	6
ACTB	ACTB_9	120.963	-0.975373	0.447809	-2.1781	0.0293985	0.0914799	0
DR1	DR1_6	236.395	-0.974872	0.391624	-2.4893	0.0127993	0.0485921	7
TRAF2	TRAF2_19	500.155	-0.974348	0.274502	-3.54951	0.000385943	0.00278106	2
NOC2L	NOC2L_89	403.196	-0.974206	0.377733	-2.57909	0.00990614	0.0398937	2
CHD4	CHD4_117	318.98	-0.973144	0.383052	-2.5405	0.0110694	0.0435841	6
LNX2	LNX2_39	470.957	-0.972905	0.380277	-2.55841	0.0105153	0.0418555	0
H1F0	H1F0_12	36.4545	-0.972873	0.597252	-1.62892	0.103331	0.231262	0
SP140	SP140_58	128.783	-0.970734	0.48882	-1.98587	0.0470476	0.131106	0
FXR1	FXR1_8	227.333	-0.970305	0.362109	-2.67959	0.00737116	0.0317723	0
ZZZ3	ZZZ3_11	56.2503	-0.969412	0.51316	-1.8891	0.0588781	0.154736	3
APEX2	APEX2_68	356.073	-0.969293	0.322006	-3.01017	0.00261101	0.0139312	1
SETD2	SETD2_13	332.128	-0.968851	0.28825	-3.36114	0.000776203	0.0050643	2
TRIM55	TRIM55_8	205.239	-0.968523	0.398919	-2.42787	0.0151878	0.0548377	0
TLE1	TLE1_27	161.55	-0.967078	0.377108	-2.56446	0.0103336	0.0412692	1
SSRP1	SSRP1_16	108.853	-0.96682	0.438987	-2.20239	0.0276378	0.087333	0
SRCAP	SRCAP_59	430.799	-0.965674	0.322627	-2.99316	0.00276107	0.0145956	5
RNF122	RNF122_3	206.365	-0.964153	0.301034	-3.20281	0.00136095	0.00807221	0
ZC3H11A	ZC3H11A_306	118.636	-0.963807	0.559922	-1.72132	0.0851924	0.202201	0
NAT14	NAT14_18	133.462	-0.963557	0.547481	-1.75998	0.0784107	0.189782	0
BAZ2B	BAZ2B_49	108.221	-0.963526	0.461139	-2.08945	0.0366675	0.108354	1
DNTTIP2	DNTTIP2_954	251.026	-0.962939	0.421679	-2.28358	0.022396	0.0742539	2
SYVN1	SYVN1_1	142.553	-0.961747	0.571522	-1.68278	0.0924175	0.214225	0
SNW1	SNW1_13	225.452	-0.961623	0.426725	-2.2535	0.0242279	0.0791443	3
CIR1	CIR1_1069	244.321	-0.960907	0.395755	-2.42803	0.015181	0.0548377	0
CIT	CIT_144	258.377	-0.960694	0.603827	-1.59101	0.111607	0.244052	8
ZNF100	ZNF100_1102	24.204	-0.960462	0.669143	-1.43536	0.151184	0.302141	0
TTF2	TTF2_55	132.437	-0.960345	0.571869	-1.67931	0.0930917	0.215248	7
PBRM1	PBRM1_92	262.202	-0.960306	0.413914	-2.32006	0.0203375	0.0690307	0
NEK6	NEK6_57	197.651	-0.959872	0.452087	-2.1232	0.033737	0.101685	1
TRIM65	TRIM65_98	239.751	-0.958698	0.411935	-2.32731	0.019949	0.0680169	1
HIST2H2BE	HIST2H2BE_673	247.397	-0.957942	0.395014	-2.42509	0.0153048	0.0551919	2
HIST1H2AK	HIST1H2AK_28	293.875	-0.957528	0.385495	-2.48389	0.0129955	0.0491908	3
Non	Non_Targeting_Ctrl_554	82.2175	-0.957418	0.469965	-2.03721	0.0416288	0.119788	3
DNMT3B	DNMT3B_29	410.584	-0.957366	0.389095	-2.46049	0.0138746	0.0513929	0
TRIML1	TRIML1_14	128.188	-0.957343	0.387776	-2.46881	0.0135564	0.0506048	0
KLF9	KLF9_10	382.267	-0.95704	0.432915	-2.21069	0.0270575	0.0859659	0
H2AFY2	H2AFY2_9	455.227	-0.956539	0.430986	-2.21942	0.0264582	0.0845213	2
HDAC7	HDAC7_62	322.813	-0.956195	0.368626	-2.59394	0.00948823	0.0385992	1
BRD4	BRD4_40	644.427	-0.954429	0.28802	-3.31377	0.000920483	0.00584677	4
BRWD1	BRWD1_29	71.8964	-0.954269	0.533575	-1.78844	0.0737044	0.181763	0
RNF152	RNF152_6	348.795	-0.953265	0.358368	-2.66001	0.00781378	0.033203	0
EXOSC8	EXOSC8_23	269.85	-0.953121	0.323243	-2.94862	0.00319191	0.0163407	5
HIST1H1D	HIST1H1D_22	112.926	-0.95276	0.526097	-1.811	0.0701413	0.175314	2
SP1	SP1_1	210.323	-0.952674	0.436231	-2.18388	0.0289714	0.0907152	3
CBX2	CBX2_7	162.939	-0.952605	0.448948	-2.12186	0.0338494	0.101973	1
CASKIN2	CASKIN2_50	347.896	-0.951503	0.272666	-3.48962	0.0004837	0.00337018	1
SF3B3	SF3B3_101	450.257	-0.949771	0.28451	-3.33826	0.000843035	0.0054179	7
SETD3	SETD3_34	237.989	-0.949749	0.384334	-2.47116	0.0134676	0.0503359	1
BAZ1B	BAZ1B_1	260.595	-0.949666	0.298448	-3.18202	0.00146254	0.00856894	0
BRD4	BRD4_24	417.591	-0.948711	0.392016	-2.42008	0.015517	0.0557062	4
ARID5A	ARID5A_32	164.228	-0.948347	0.384212	-2.46829	0.0135759	0.0506617	0
NIPBL	NIPBL_355	125.704	-0.947402	0.579032	-1.63618	0.101801	0.228906	2
CDYL	CDYL_36	318.412	-0.946278	0.421431	-2.24539	0.024743	0.080316	0
CCDC9	CCDC9_130	205.087	-0.946014	0.472541	-2.00197	0.0452875	0.127643	0
EYA3	EYA3_633	151.384	-0.945603	0.387254	-2.44182	0.0146135	0.0534535	0
THAP11	THAP11_24	89.3813	-0.945438	0.599069	-1.57818	0.114525	0.24871	7
PRKAA2	PRKAA2_6	100.166	-0.945302	0.452949	-2.087	0.0368884	0.108834	0
NAP1L1	NAP1L1_3	216.963	-0.945214	0.340047	-2.77965	0.0054417	0.0250297	1
METTL20	METTL20_1016	172.415	-0.9439	0.397484	-2.37468	0.0175639	0.0613974	0
RAD51	RAD51_38	267.772	-0.943572	0.614133	-1.53643	0.124433	0.263645	5
TSSK6	TSSK6_42	275.983	-0.942464	0.362342	-2.60103	0.00929434	0.0379261	0
PRKAA2	PRKAA2_38	43.4174	-0.942428	0.514439	-1.83195	0.0669584	0.169765	0
PDP1	PDP1_18	4.26346	-0.941212	0.612697	-1.53618	0.124494	0.263729	0
CBX8	CBX8_9	249.475	-0.941028	0.298018	-3.15762	0.00159064	0.00918058	1
HIST1H2AD	HIST1H2AD_20	183.976	-0.940642	0.538338	-1.74731	0.0805838	0.193787	4
TCF7L1	TCF7L1_62	230.545	-0.94015	0.349395	-2.69079	0.0071282	0.0309267	0
DNAJC2	DNAJC2_25	172.245	-0.940058	0.488199	-1.92556	0.0541588	0.145584	0
CHD1	CHD1_1	207.971	-0.939808	0.354281	-2.65272	0.00798458	0.0337399	4
HDAC2	HDAC2_28	99.4042	-0.939582	0.4202	-2.23604	0.0253494	0.0818505	0
USP3	USP3_33	237.992	-0.939451	0.444518	-2.11341	0.0345653	0.103532	0
DDX18	DDX18_8	293.804	-0.938963	0.289392	-3.2446	0.00117614	0.00718228	5
CDC73	CDC73_28	210.054	-0.93885	0.579625	-1.61975	0.105285	0.234629	2
TEX10	TEX10_503	117.234	-0.938744	0.470035	-1.99718	0.0458057	0.128511	2
H2BFM	H2BFM_16	152.442	-0.938284	0.558572	-1.67979	0.0929979	0.215121	0
TRIM15	TRIM15_1262	247.06	-0.938278	0.375572	-2.49827	0.0124802	0.0476847	0
TONSL	TONSL_4	322.795	-0.937813	0.35328	-2.65459	0.00794059	0.0336013	6
TRIM35	TRIM35_107	67.7592	-0.937769	0.501526	-1.86983	0.0615073	0.159653	0
ZFX	ZFX_52	103.642	-0.93744	0.51488	-1.82069	0.0686533	0.172489	4
PHF14	PHF14_16	224.238	-0.93661	0.32264	-2.90296	0.00369652	0.0184136	0
SGMS1	SGMS1_3	316.694	-0.935456	0.334353	-2.79781	0.00514509	0.0240057	1
PRDM16	PRDM16_26	172.272	-0.934289	0.465153	-2.00856	0.0445834	0.126083	2
WHSC1	WHSC1_9	230.173	-0.934012	0.438998	-2.1276	0.0333703	0.100833	1
POLE3	POLE3_5	185.051	-0.933845	0.418787	-2.22988	0.0257552	0.0828266	2
SIRT4	SIRT4_19	390.434	-0.93365	0.400707	-2.33001	0.0198058	0.0677094	1
ATR	ATR_80	187.502	-0.933245	0.639565	-1.45919	0.144514	0.292561	4
GTF2I	GTF2I_12	160.378	-0.9331	0.455834	-2.04702	0.0406563	0.117496	0
RPS6KA4	RPS6KA4_248	211.381	-0.932521	0.304767	-3.05979	0.00221494	0.0121472	1
HUWE1	HUWE1_53	346.127	-0.931767	0.521503	-1.78669	0.073987	0.182198	6
PHF23	PHF23_12	343.789	-0.931663	0.379286	-2.45636	0.0140353	0.051876	4
MIER1	MIER1_7	211.146	-0.931466	0.40771	-2.28463	0.0223346	0.0741091	1
PARP1	PARP1_121	52.3962	-0.931354	0.546071	-1.70556	0.0880908	0.206844	0
MECOM	MECOM_15	248.674	-0.928957	0.462278	-2.00952	0.0444818	0.125885	0
YY1	YY1_2	85.2046	-0.92843	0.655801	-1.41572	0.156858	0.310422	1
SUPT6H	SUPT6H_569	73.2912	-0.928426	0.566388	-1.63921	0.101171	0.227828	1
HIST1H2BD	HIST1H2BD_10	249.981	-0.928387	0.355899	-2.60857	0.00909214	0.0373022	5
RNF25	RNF25_32	227.796	-0.928365	0.379401	-2.44692	0.0144082	0.0528476	0
TAF9	TAF9_4	171.246	-0.927828	0.418874	-2.21505	0.0267565	0.0852246	0
H2BFM	H2BFM_3	401.992	-0.927723	0.297826	-3.11498	0.00183957	0.0103681	0
H1FX	H1FX_15	244.771	-0.927478	0.503421	-1.84235	0.0654236	0.166789	1
RNF139	RNF139_2	189.974	-0.927099	0.42518	-2.18049	0.0292213	0.0911647	0
ARRB1	ARRB1_2	50.6957	-0.92639	0.583457	-1.58776	0.11234	0.245298	0
[truncated: 10,473 more rows]
