# Supplementary material for: TAK1 inhibition leads to RIPK1-dependent apoptosis in immune-activated cancers
Source: Cell Death Dis. 2024 Apr 17;15(4):273. doi: 10.1038/s41419-024-06654-1 (PMC11024179; doi:10.1038/s41419-024-06654-1)
Supplement: Supplementary file 8 — Table S6 [file 41419_2024_6654_MOESM8_ESM.xlsx]

## Sheet: S6_DESeq TAKi sensitivity 
Table S6: DESeq2 output file of differential gene expression analysis between GSCs sensitive and resisitant to HS-276 treatment
EnsembleID	baseMean	log2FoldChange	lfcSE	stat	pvalue	padj	Gene
ENSG00000150281.6	34.0935	4.17151	0.470922	8.85816	8.13449e-19	1.47592e-14	CTF1
ENSG00000132530.12	387.927	6.91579	0.825925	8.37339	5.59848e-17	5.07894e-13	XAF1
ENSG00000125851.5	63.9213	-24.3639	3.00362	-8.11151	4.99934e-16	3.0236e-12	PCSK2
ENSG00000169715.10	146.962	5.58377	0.716145	7.79699	6.34033e-15	2.30078e-11	MT1E
ENSG00000165949.8	521.587	5.60292	0.716459	7.82029	5.27033e-15	2.30078e-11	IFI27
ENSG00000130303.8	1339.99	5.22064	0.750609	6.95521	3.52037e-12	1.06456e-08	BST2
ENSG00000101335.5	36.5822	5.3518	0.776954	6.88818	5.65107e-12	1.46476e-08	MYL9
ENSG00000152270.4	192.131	-5.17641	0.776309	-6.66798	2.59346e-11	5.88197e-08	PDE3B
ENSG00000143416.16	114.337	6.70886	1.01318	6.62159	3.55367e-11	7.1642e-08	SELENBP1
ENSG00000185215.4	628.564	6.75296	1.02429	6.59281	4.31576e-11	7.83051e-08	TNFAIP2
ENSG00000188730.4	44.8632	9.00592	1.37346	6.55713	5.48547e-11	9.04804e-08	VWC2
ENSG00000178150.4	44.3212	-3.26981	0.500009	-6.5395	6.17233e-11	9.33256e-08	ZNF114
ENSG00000179954.10	68.5212	4.34245	0.708452	6.12949	8.81598e-10	1.06638e-06	SSC5D
ENSG00000069482.6	40.9351	4.92659	0.801066	6.15004	7.74629e-10	1.06638e-06	GAL
ENSG00000242512.4	544.369	7.33331	1.19434	6.14005	8.24946e-10	1.06638e-06	RP11-416O18.1
ENSG00000157601.9	2481.94	5.19424	0.862539	6.02203	1.72245e-09	1.95326e-06	MX1
ENSG00000141526.10	104.451	4.67774	0.778781	6.00649	1.89585e-09	2.02343e-06	SLC16A3
ENSG00000130775.11	52.0725	2.46173	0.413536	5.95288	2.63471e-09	2.65578e-06	THEMIS2
ENSG00000076944.10	45.9413	4.64085	0.782594	5.93008	3.0278e-09	2.89139e-06	STXBP2
ENSG00000140538.12	636.941	-3.00596	0.514187	-5.84604	5.03419e-09	4.56701e-06	NTRK3
ENSG00000187608.5	1188.37	3.64545	0.625725	5.82597	5.67828e-09	4.90604e-06	ISG15
ENSG00000137312.10	5754.68	1.46206	0.251838	5.80554	6.41583e-09	5.29131e-06	FLOT1
ENSG00000197948.6	217.545	1.46994	0.254837	5.76816	8.01423e-09	6.32218e-06	FCHSD1
ENSG00000240583.6	120.537	5.53109	0.963062	5.74323	9.28878e-09	7.02232e-06	AQP1
ENSG00000161249.16	57.3636	6.76538	1.18177	5.72478	1.03569e-08	7.51666e-06	DMKN
ENSG00000155363.14	985.327	1.03783	0.183077	5.66882	1.43783e-08	1.00339e-05	MOV10
ENSG00000126709.10	2764.79	3.76365	0.666942	5.64314	1.66976e-08	1.12208e-05	IFI6
ENSG00000066735.10	223.413	-6.79002	1.20865	-5.61786	1.93333e-08	1.2528e-05	KIF26A
ENSG00000115919.10	46.3401	8.08125	1.45044	5.57159	2.52425e-08	1.57931e-05	KYNU
ENSG00000205364.3	25.007	3.19956	0.575954	5.55523	2.77248e-08	1.67679e-05	MT1M
ENSG00000160685.9	293.662	1.49126	0.271162	5.49952	3.8082e-08	2.22891e-05	ZBTB7B
ENSG00000196139.7	72.1688	6.79825	1.24334	5.46775	4.55792e-08	2.58434e-05	AKR1C3
ENSG00000167207.7	19.5917	3.31848	0.608875	5.45019	5.03172e-08	2.67667e-05	NOD2
ENSG00000134321.7	196.524	3.6847	0.676254	5.44868	5.07438e-08	2.67667e-05	RSAD2
ENSG00000253958.1	5.22582	5.40901	0.993282	5.44559	5.16333e-08	2.67667e-05	CLDN23
ENSG00000169760.13	803.923	-1.60639	0.295316	-5.43955	5.34151e-08	2.69212e-05	NLGN1
ENSG00000046889.14	63.9882	-6.74816	1.24597	-5.41599	6.09496e-08	2.98884e-05	PREX2
ENSG00000260966.1	30.641	-1.72354	0.32211	-5.35079	8.75701e-08	4.13676e-05	RP11-690D19.3
ENSG00000138468.11	443.707	-0.519062	0.0971399	-5.34344	9.11984e-08	4.13676e-05	SENP7
ENSG00000125730.12	1151.78	8.43248	1.57774	5.34467	9.05825e-08	4.13676e-05	C3
ENSG00000263470.1	27.7798	2.68488	0.505647	5.30979	1.0975e-07	4.80869e-05	RP11-160O5.1
ENSG00000119630.9	19.4339	3.58397	0.675302	5.30722	1.11312e-07	4.80869e-05	PGF
ENSG00000188015.5	32.9723	3.39041	0.646513	5.24415	1.57001e-07	6.47414e-05	S100A3
ENSG00000174004.5	33.1029	3.70006	0.705552	5.24421	1.56952e-07	6.47414e-05	NRROS
ENSG00000163840.5	1316.16	1.30611	0.250207	5.22013	1.78798e-07	7.20915e-05	DTX3L
ENSG00000198959.7	586.498	5.66663	1.08715	5.21235	1.8646e-07	7.35462e-05	TGM2
ENSG00000235385.1	6.05831	5.6117	1.08454	5.17425	2.28823e-07	8.83355e-05	GS1-600G8.5
ENSG00000156711.12	23.7819	3.13226	0.606236	5.16674	2.38213e-07	9.00443e-05	MAPK13
ENSG00000237945.3	8.36346	2.98175	0.578231	5.15667	2.51377e-07	9.30813e-05	LINC00649
ENSG00000089327.10	271.6	5.22392	1.02038	5.11958	3.06219e-07	0.000111121	FXYD5
ENSG00000163807.4	817.734	-0.649858	0.127945	-5.07921	3.79015e-07	0.00013484	KIAA1143
ENSG00000173267.9	10.1523	3.71388	0.73443	5.05681	4.2632e-07	0.000143372	SNCG
ENSG00000168961.12	165.801	4.3139	0.852873	5.05808	4.23505e-07	0.000143372	LGALS9
ENSG00000149451.13	18.3396	6.26462	1.23889	5.05664	4.26702e-07	0.000143372	ADAM33
ENSG00000114739.9	262.482	-1.76139	0.349079	-5.04582	4.51585e-07	0.00014815	ACVR2B
ENSG00000269640.1	22.2321	3.55594	0.705063	5.04343	4.57253e-07	0.00014815	CTD-2521M24.9
ENSG00000130589.12	1111.79	2.40075	0.476464	5.03867	4.68782e-07	0.000149221	HELZ2
ENSG00000110628.9	279.311	1.78267	0.356465	5.00098	5.70403e-07	0.000178438	SLC22A18
ENSG00000136167.9	57.7075	3.83779	0.771131	4.97684	6.46323e-07	0.000198761	LCP1
ENSG00000183117.13	86.0924	-6.99764	1.40726	-4.97254	6.60803e-07	0.000199827	CSMD1
ENSG00000171621.9	272.79	2.74307	0.552216	4.96738	6.78634e-07	0.000201855	SPSB1
ENSG00000154118.8	17.5358	-5.03894	1.02236	-4.92871	8.2774e-07	0.000234154	JPH3
ENSG00000106031.6	201.987	-4.59458	0.932417	-4.9276	8.32475e-07	0.000234154	HOXA13
ENSG00000176595.3	155.263	-3.41332	0.692905	-4.92611	8.38844e-07	0.000234154	KBTBD11
ENSG00000090339.4	464.291	3.73007	0.755928	4.93442	8.03881e-07	0.000234154	ICAM1
ENSG00000163734.4	80.7716	6.92932	1.40836	4.92014	8.64839e-07	0.000237752	CXCL3
ENSG00000112576.8	1326.08	1.30128	0.265042	4.90971	9.12121e-07	0.000247008	CCND3
ENSG00000172005.6	38.0648	4.27424	0.874196	4.88934	1.01177e-06	0.000269964	MAL
ENSG00000118965.10	767.244	-1.07304	0.220549	-4.86532	1.14272e-06	0.000300487	WDR35
ENSG00000162511.7	59.0099	5.47079	1.13413	4.82379	1.40857e-06	0.000365103	LAPTM5
ENSG00000171885.9	294.123	-5.73858	1.19543	-4.80044	1.58319e-06	0.000404583	AQP4
ENSG00000204442.2	51.0402	6.42482	1.34042	4.79313	1.64201e-06	0.000413787	FAM155A
ENSG00000060709.9	59.7902	-5.44297	1.13803	-4.78282	1.72856e-06	0.000429631	RIMBP2
ENSG00000150275.13	218.214	-6.3468	1.33172	-4.76588	1.88033e-06	0.000453362	PCDH15
ENSG00000015133.14	227.571	-2.52565	0.529984	-4.76552	1.88368e-06	0.000453362	CCDC88C
ENSG00000042286.10	433.694	2.04269	0.428786	4.76389	1.899e-06	0.000453362	AIFM2
ENSG00000169429.6	2554.58	8.0466	1.69238	4.75461	1.98827e-06	0.000468508	IL8
ENSG00000080031.5	42.9777	3.2653	0.688853	4.7402	2.13506e-06	0.000496647	PTPRH
ENSG00000177108.5	200.173	-4.40356	0.929976	-4.73513	2.18916e-06	0.000502785	ZDHHC22
ENSG00000188404.4	40.6442	6.19691	1.31108	4.72657	2.28343e-06	0.000512352	SELL
ENSG00000088320.3	15.1537	6.95326	1.47121	4.72623	2.28729e-06	0.000512352	REM1
ENSG00000119917.9	985.212	2.84118	0.603165	4.71045	2.47175e-06	0.00054692	IFIT3
ENSG00000111057.6	262.862	5.05745	1.07658	4.69771	2.63096e-06	0.000575133	KRT18
ENSG00000107105.10	73.1519	-5.67082	1.21019	-4.68588	2.78766e-06	0.000602134	ELAVL2
ENSG00000198113.2	161.603	3.30509	0.706912	4.6754	2.93387e-06	0.00062626	TOR4A
ENSG00000160691.14	2033.46	1.82364	0.390661	4.66808	3.04034e-06	0.000641441	SHC1
ENSG00000184363.5	32.0313	4.52891	0.970906	4.66463	3.09176e-06	0.000644792	PKP3
ENSG00000124882.3	428.601	7.19415	1.54394	4.6596	3.16827e-06	0.00065324	EREG
ENSG00000114646.5	987.598	-4.11296	0.884798	-4.64847	3.34409e-06	0.00066676	CSPG5
ENSG00000160741.12	398.345	0.721329	0.155072	4.65156	3.2943e-06	0.00066676	CRTC2
ENSG00000157873.13	153.856	2.63717	0.567263	4.64894	3.33644e-06	0.00066676	TNFRSF14
ENSG00000135116.5	80.9895	-3.91595	0.846	-4.62879	3.67813e-06	0.00072539	HRK
ENSG00000056736.5	169.298	-1.79962	0.389499	-4.62035	3.831e-06	0.000747415	IL17RB
ENSG00000067646.7	110.887	-7.04931	1.52829	-4.61256	3.97733e-06	0.00076771	ZFY
ENSG00000136235.11	3167.1	5.5014	1.19421	4.60671	4.09086e-06	0.000781311	GPNMB
ENSG00000100342.16	371.224	5.06719	1.10849	4.57127	4.84769e-06	0.000916213	APOL1
ENSG00000102854.10	22.8292	6.6401	1.45913	4.55072	5.34628e-06	0.00100003	MSLN
ENSG00000099725.10	39.9577	-6.47146	1.42343	-4.54639	5.45728e-06	0.00100581	PRKY
ENSG00000138769.6	18.6531	4.62479	1.01751	4.54521	5.48806e-06	0.00100581	CDKL2
ENSG00000111335.8	1316.09	4.75297	1.04973	4.52779	5.96034e-06	0.00108144	OAS2
ENSG00000133401.11	211.633	3.07423	0.680087	4.52034	6.17391e-06	0.0011091	PDZD2
ENSG00000237276.4	5.29379	2.96144	0.659246	4.49216	7.05036e-06	0.00125413	ANO7P1
ENSG00000131381.8	895.836	-0.836089	0.186255	-4.48894	7.15776e-06	0.0012553	ZFYVE20
ENSG00000175906.4	134.762	1.54962	0.345294	4.48783	7.19528e-06	0.0012553	ARL4D
ENSG00000138135.5	62.7124	4.22181	0.94364	4.47396	7.67832e-06	0.00131466	CH25H
ENSG00000204542.2	168.125	6.98807	1.56196	4.4739	7.68041e-06	0.00131466	C6orf15
ENSG00000270346.1	51.4105	2.74567	0.614211	4.47025	7.81297e-06	0.00132485	RP1-90J20.12
ENSG00000135114.8	265.449	4.29549	0.962584	4.46246	8.10247e-06	0.00136122	OASL
ENSG00000183878.11	87.6398	-7.21622	1.61984	-4.45489	8.39377e-06	0.00139722	UTY
ENSG00000158716.4	90.7793	2.81011	0.633078	4.4388	9.04633e-06	0.00149215	DUSP23
ENSG00000233864.3	107.033	-7.33108	1.65355	-4.43355	9.26952e-06	0.00151519	TTTY15
ENSG00000183307.3	127.7	-2.78452	0.629568	-4.42291	9.73787e-06	0.00157754	CECR6
ENSG00000125753.9	895.861	0.950992	0.215434	4.4143	1.01337e-05	0.0016165	VASP
ENSG00000137462.6	17.0637	7.124	1.61402	4.41381	1.01566e-05	0.0016165	TLR2
ENSG00000256463.4	229.582	-3.80345	0.867541	-4.38417	1.16428e-05	0.00183694	SALL3
ENSG00000086848.10	173.78	-1.09447	0.249907	-4.3795	1.18951e-05	0.00186056	ALG9
ENSG00000142910.11	21.0761	6.47248	1.47864	4.37732	1.20147e-05	0.0018632	TINAGL1
ENSG00000162654.8	50.6384	5.3465	1.22257	4.37317	1.22453e-05	0.00186705	GBP4
ENSG00000186867.6	74.5362	8.06416	1.84335	4.37473	1.21584e-05	0.00186705	QRFPR
ENSG00000140464.15	931.488	1.30334	0.298355	4.36841	1.25153e-05	0.00189232	PML
ENSG00000051523.6	62.6612	5.67746	1.30249	4.35893	1.30701e-05	0.00195987	CYBA
ENSG00000211445.7	422.708	3.12425	0.717851	4.35222	1.34764e-05	0.00200423	GPX3
ENSG00000183760.6	12.781	3.31753	0.762843	4.3489	1.36823e-05	0.00201831	PAPL
ENSG00000138496.12	1182.21	1.31817	0.303539	4.34267	1.40761e-05	0.00205175	PARP9
ENSG00000197614.6	645.35	6.36105	1.46522	4.34137	1.41596e-05	0.00205175	MFAP5
ENSG00000113494.12	18.1453	7.21448	1.66232	4.34	1.42483e-05	0.00205175	PRLR
ENSG00000197903.6	468.516	1.93193	0.448115	4.31123	1.62348e-05	0.00231542	HIST1H2BK
ENSG00000173801.12	671.765	2.05343	0.476447	4.30988	1.63345e-05	0.00231542	JUP
ENSG00000115267.5	341.532	2.23864	0.520208	4.30336	1.68223e-05	0.00236608	IFIH1
ENSG00000183876.8	131.564	4.26858	0.993417	4.29686	1.73233e-05	0.00241386	ARSI
ENSG00000122862.4	51.1133	5.03878	1.17349	4.29384	1.75611e-05	0.00241386	SRGN
ENSG00000230438.5	18.0402	5.44217	1.26723	4.29454	1.75056e-05	0.00241386	RP11-420G6.4
ENSG00000128594.3	285.049	-1.99732	0.465518	-4.29052	1.78255e-05	0.00243177	LRRC4
ENSG00000259969.1	22.7697	-2.58703	0.603248	-4.2885	1.79883e-05	0.00243567	RP11-999E24.3
ENSG00000064601.12	1845.51	1.06123	0.2478	4.2826	1.84721e-05	0.00248266	CTSA
ENSG00000128683.9	229.616	-2.67766	0.625526	-4.28065	1.86347e-05	0.00248609	GAD1
ENSG00000168062.5	31.5592	3.05914	0.715989	4.2726	1.93204e-05	0.00255389	BATF2
ENSG00000081041.8	70.9463	6.58154	1.54084	4.27141	1.94244e-05	0.00255389	CXCL2
ENSG00000260549.1	17.4087	5.57057	1.3068	4.26276	2.01914e-05	0.00263563	MT1L
ENSG00000130054.4	82.8203	-5.49282	1.29027	-4.2571	2.07096e-05	0.00268396	FAM155B
ENSG00000125746.10	446.504	2.0293	0.477021	4.25411	2.09879e-05	0.00270074	EML2
ENSG00000228343.1	70.1314	-1.23232	0.290298	-4.24502	2.18579e-05	0.00278722	RP11-1148L6.5
ENSG00000117984.8	2750.82	1.36341	0.321265	4.2439	2.19672e-05	0.00278722	CTSD
ENSG00000127249.10	42.0494	-5.17862	1.22136	-4.24006	2.23462e-05	0.00281563	ATP13A4
ENSG00000165443.7	163.457	-4.58559	1.08328	-4.23307	2.30527e-05	0.00286485	PHYHIPL
ENSG00000110900.10	463.186	-4.47957	1.05819	-4.23326	2.30331e-05	0.00286485	TSPAN11
ENSG00000147255.13	16.8714	7.59631	1.8028	4.21362	2.51313e-05	0.00310191	IGSF1
ENSG00000115415.14	3418	1.39586	0.331715	4.20802	2.57623e-05	0.00315832	STAT1
ENSG00000047662.4	91.0588	-2.83784	0.675104	-4.20356	2.62744e-05	0.00318658	FAM184B
ENSG00000168394.9	1462.83	1.48348	0.35296	4.20297	2.6344e-05	0.00318658	TAP1
ENSG00000173156.2	36.0967	5.89202	1.40721	4.18701	2.8265e-05	0.00339629	RHOD
ENSG00000157064.6	168.937	3.56141	0.854473	4.16796	3.0734e-05	0.00366867	NMNAT2
ENSG00000016391.6	254.118	-2.00406	0.481261	-4.16419	3.12462e-05	0.00370543	CHDH
ENSG00000067048.12	285.238	-6.99686	1.68311	-4.15711	3.22296e-05	0.00372467	DDX3Y
ENSG00000138172.6	112.665	2.64037	0.634657	4.16031	3.17817e-05	0.00372467	CALHM2
ENSG00000246228.2	34.6345	5.47941	1.31787	4.15777	3.21368e-05	0.00372467	CASC8
ENSG00000162444.11	23.44	5.67548	1.36521	4.15723	3.22135e-05	0.00372467	RBP7
ENSG00000099954.14	148.876	-4.65253	1.12042	-4.15248	3.28886e-05	0.00377678	CECR2
ENSG00000154620.5	23.1845	-6.97416	1.68022	-4.15075	3.31385e-05	0.00378154	TMSB4Y
ENSG00000125826.15	1076.73	0.939711	0.226965	4.14033	3.46807e-05	0.00390199	RBCK1
ENSG00000196787.2	46.0547	1.71693	0.414604	4.14113	3.45595e-05	0.00390199	HIST1H2AG
ENSG00000104951.11	28.7628	3.84908	0.92989	4.13928	3.48392e-05	0.00390199	IL4I1
ENSG00000166105.11	21.9707	-4.38027	1.0589	-4.13663	3.52446e-05	0.00392318	GLB1L3
ENSG00000142273.6	7.46946	5.42874	1.31319	4.134	3.56498e-05	0.00394408	CBLC
ENSG00000109906.9	36.3289	-5.41107	1.31032	-4.12958	3.6343e-05	0.00397233	ZBTB16
ENSG00000272777.1	13.6675	-1.45155	0.351413	-4.13061	3.61799e-05	0.00397233	RP11-571L19.8
ENSG00000101134.7	353.633	-3.77885	0.91772	-4.11765	3.8275e-05	0.0041337	DOK5
ENSG00000164091.7	4515.8	-0.58748	0.142647	-4.11841	3.815e-05	0.0041337	WDR82
ENSG00000170412.12	40.3101	5.01658	1.22013	4.1115	3.93101e-05	0.00422037	GPRC5C
ENSG00000008323.11	18.6028	2.12151	0.51618	4.11003	3.95612e-05	0.00422235	PLEKHG6
ENSG00000170421.7	119.333	4.76648	1.16392	4.0952	4.21798e-05	0.00444948	KRT8
ENSG00000115009.7	13.2771	7.25201	1.77058	4.09584	4.2064e-05	0.00444948	CCL20
ENSG00000132622.6	18.6438	2.6253	0.641553	4.0921	4.2748e-05	0.00448336	HSPA12B
ENSG00000204536.9	513.015	0.860874	0.211481	4.07069	4.68747e-05	0.0048879	CCHCR1
ENSG00000077097.9	4160.3	-0.787054	0.193763	-4.06193	4.86676e-05	0.00501719	TOP2B
ENSG00000137409.14	3852.22	0.579526	0.142639	4.06288	4.84712e-05	0.00501719	MTCH1
ENSG00000198838.7	218.123	-3.88924	0.958525	-4.05752	4.95957e-05	0.00502718	RYR3
ENSG00000186862.13	19.547	1.37513	0.338851	4.05821	4.94492e-05	0.00502718	PDZD7
ENSG00000163121.5	6.46201	3.59552	0.885669	4.05966	4.91439e-05	0.00502718	NEURL3
ENSG00000164692.13	4689.12	5.62366	1.38721	4.05395	5.03607e-05	0.00507636	COL1A2
ENSG00000213719.4	5794.65	0.874705	0.216416	4.04178	5.30478e-05	0.00529298	CLIC1
ENSG00000111816.6	25.3548	4.27616	1.05804	4.04158	5.30932e-05	0.00529298	FRK
ENSG00000272452.1	57.466	-1.81048	0.448327	-4.0383	5.38392e-05	0.00533803	RP11-391M1.4
ENSG00000124466.8	16.7754	2.79509	0.693649	4.02954	5.58853e-05	0.00547541	LYPD3
ENSG00000163131.6	238.91	3.74517	0.929666	4.02852	5.61302e-05	0.00547541	CTSS
ENSG00000235448.1	7.78826	4.73714	1.17552	4.02981	5.58208e-05	0.00547541	RP11-3L8.3
ENSG00000086570.8	169.801	5.10002	1.2686	4.02021	5.81456e-05	0.00564168	FAT2
ENSG00000184408.5	62.1959	-4.86273	1.2119	-4.01248	6.00842e-05	0.00579876	KCND2
ENSG00000181634.7	6.17504	5.65366	1.41123	4.00619	6.1706e-05	0.00592378	TNFSF15
ENSG00000177106.10	46.3209	2.55854	0.640645	3.9937	6.505e-05	0.00619003	EPS8L2
ENSG00000079385.17	14.0129	4.0821	1.02224	3.99329	6.51618e-05	0.00619003	CEACAM1
ENSG00000139629.11	107.22	5.10918	1.2803	3.99061	6.59022e-05	0.00622776	GALNT6
ENSG00000114374.8	138.667	-5.9883	1.50194	-3.98705	6.68997e-05	0.00628926	USP9Y
ENSG00000196090.8	67.8001	-6.77764	1.70309	-3.97961	6.90293e-05	0.00645602	PTPRT
ENSG00000172216.4	729.833	1.99936	0.503351	3.9721	7.1241e-05	0.0066287	CEBPB
ENSG00000135899.12	266.028	1.52814	0.385621	3.96281	7.40734e-05	0.00685708	SP110
ENSG00000204592.5	2915.45	2.33611	0.589968	3.95973	7.50349e-05	0.00691083	HLA-E
ENSG00000180257.8	135.928	-1.05024	0.265433	-3.95669	7.59963e-05	0.00696402	ZNF816
ENSG00000271976.1	80.7481	-1.05144	0.265894	-3.95437	7.67379e-05	0.00699665	RP11-884K10.7
ENSG00000164061.4	187.722	-2.68149	0.682471	-3.92909	8.52666e-05	0.00773539	BSN
ENSG00000144730.12	1240.28	-1.41811	0.361496	-3.92291	8.74866e-05	0.0078973	IL17RD
ENSG00000125864.7	57.7712	2.39047	0.609674	3.9209	8.82181e-05	0.00792391	BFSP1
ENSG00000137965.6	957.252	2.46344	0.628692	3.91835	8.91571e-05	0.0079688	IFI44
ENSG00000136928.4	510.137	-3.3047	0.844622	-3.91264	9.12937e-05	0.00811977	GABBR2
ENSG00000107201.5	604.417	2.28205	0.583993	3.90766	9.31956e-05	0.00824849	DDX58
ENSG00000215218.3	25.2293	-3.96369	1.01564	-3.90265	9.51464e-05	0.00833979	UBE2QL1
ENSG00000180354.11	712.113	-2.03868	0.522371	-3.90274	9.511e-05	0.00833979	C7orf41
ENSG00000189143.8	49.3845	2.13829	0.548437	3.89888	9.66385e-05	0.00842985	CLDN4
ENSG00000219438.4	501.996	-5.38081	1.38223	-3.89284	9.9078e-05	0.00843977	FAM19A5
ENSG00000064692.14	142.309	-3.9417	1.01241	-3.8934	9.88488e-05	0.00843977	SNCAIP
ENSG00000110697.8	733.007	1.63085	0.418871	3.89345	9.88284e-05	0.00843977	PITPNM1
ENSG00000053438.7	16.4336	2.85358	0.732269	3.8969	9.74313e-05	0.00843977	NNAT
ENSG00000132793.7	33.7713	3.69163	0.947476	3.89627	9.76845e-05	0.00843977	LPIN3
ENSG00000088538.12	128.076	-2.08403	0.536272	-3.88614	0.000101849	0.00863531	DOCK3
ENSG00000124635.7	48.8581	2.18072	0.561333	3.88489	0.000102378	0.00863973	HIST1H2BJ
ENSG00000258441.1	267.168	-1.73384	0.446654	-3.88184	0.000103667	0.00864467	LINC00641
ENSG00000103485.13	387.166	3.54904	0.914377	3.88138	0.000103866	0.00864467	QPRT
ENSG00000168497.4	494.799	5.20145	1.34007	3.88148	0.000103821	0.00864467	SDPR
ENSG00000158859.9	355.616	4.47137	1.15334	3.87689	0.000105801	0.00876557	ADAMTS4
ENSG00000140379.7	19.2542	6.32832	1.63673	3.86643	0.000110439	0.00910823	BCL2A1
ENSG00000165323.11	1397.84	-2.7986	0.72523	-3.85892	0.00011389	0.00926642	FAT3
ENSG00000166816.9	10.5934	2.18282	0.565649	3.85897	0.000113868	0.00926642	LDHD
ENSG00000143369.10	796.955	3.14731	0.81519	3.86083	0.000113003	0.00926642	ECM1
ENSG00000101203.12	104.99	-5.57832	1.4504	-3.84605	0.000120039	0.00969881	COL20A1
ENSG00000134955.7	41.2626	3.48538	0.906336	3.84557	0.000120273	0.00969881	SLC37A2
ENSG00000181577.11	7.51347	2.86448	0.74544	3.84267	0.000121704	0.00977081	C6orf223
ENSG00000157833.8	366.481	-2.27596	0.593566	-3.83438	0.000125882	0.0100617	GAREML
ENSG00000105048.12	66.3073	4.25237	1.10958	3.83243	0.000126885	0.0100974	TNNT1
ENSG00000267288.1	6.5674	3.4957	0.912809	3.8296	0.00012835	0.0101693	RP13-890H12.2
ENSG00000006042.7	646.407	-2.32233	0.60678	-3.82729	0.00012956	0.0101962	TMEM98
ENSG00000075643.5	62.8796	3.33381	0.871172	3.82681	0.000129813	0.0101962	MOCOS
ENSG00000153714.5	79.2349	2.25933	0.591945	3.81679	0.0001352	0.0105588	LURAP1L
ENSG00000127824.9	262.736	2.88704	0.756548	3.81607	0.000135593	0.0105588	TUBA4A
ENSG00000132692.14	3277.79	-4.64091	1.21737	-3.81224	0.000137713	0.0106296	BCAN
ENSG00000168004.5	24.1304	4.0377	1.05932	3.81161	0.000138066	0.0106296	HRASLS5
ENSG00000233608.2	11.6148	5.6007	1.46951	3.81126	0.00013826	0.0106296	TWIST2
ENSG00000169026.8	5.41266	2.92871	0.768649	3.81021	0.000138852	0.0106301	MFSD7
ENSG00000108602.13	269.677	4.21337	1.10621	3.80885	0.000139616	0.0106437	ALDH3A1
ENSG00000144802.7	520.082	3.43696	0.903011	3.80611	0.000141172	0.0107172	NFKBIZ
ENSG00000116990.9	87.8954	-2.90544	0.7645	-3.80044	0.000144441	0.0108745	MYCL
ENSG00000206337.6	240.491	3.99623	1.05143	3.80074	0.000144262	0.0108745	HCP5
ENSG00000101654.13	979.976	-0.578995	0.152738	-3.79077	0.000150179	0.0112403	RNMT
ENSG00000173193.9	1559.98	1.76356	0.465296	3.79018	0.000150539	0.0112403	PARP14
ENSG00000164398.8	43.1474	-2.90428	0.766947	-3.7868	0.000152599	0.0113011	ACSL6
ENSG00000272695.1	34.9517	3.97643	1.05005	3.78688	0.00015255	0.0113011	GAS6-AS2
ENSG00000180855.11	66.1784	-1.05715	0.279403	-3.7836	0.000154574	0.0113546	ZNF443
ENSG00000132837.10	6.59496	2.99801	0.792261	3.78412	0.000154256	0.0113546	DMGDH
ENSG00000139292.8	34.9722	-4.05704	1.07538	-3.77266	0.000161516	0.0116981	LGR5
ENSG00000172183.10	94.5298	1.85559	0.491916	3.77218	0.000161828	0.0116981	ISG20
ENSG00000163874.8	119.841	2.92686	0.775848	3.77246	0.000161644	0.0116981	ZC3H12A
ENSG00000185862.5	21.6293	6.48964	1.71916	3.77489	0.000160076	0.0116981	EVI2B
ENSG00000101752.7	2218.24	-0.693157	0.183978	-3.7676	0.000164822	0.0118389	MIB1
ENSG00000124155.12	2656.83	0.782005	0.207582	3.76721	0.000165082	0.0118389	PIGT
ENSG00000137975.7	26.146	5.51181	1.46394	3.76506	0.000166512	0.0118945	CLCA2
ENSG00000006606.4	31.9994	4.44946	1.18346	3.75969	0.000170121	0.0121046	CCL26
ENSG00000135333.9	9.88909	5.35741	1.42578	3.75752	0.000171606	0.0121626	EPHA7
ENSG00000187994.9	35.3558	2.64689	0.705456	3.75203	0.00017541	0.0123838	RINL
ENSG00000197536.6	65.8454	1.58283	0.421991	3.75086	0.000176229	0.0123934	C5orf56
ENSG00000103490.13	12.1803	5.47034	1.46398	3.73663	0.0001865	0.0130651	PYCARD
ENSG00000177511.5	41.1992	-5.5313	1.48196	-3.73244	0.000189637	0.0132338	ST8SIA3
ENSG00000180834.3	235.119	-1.46963	0.394359	-3.72662	0.000194068	0.0134396	MAP6D1
ENSG00000138772.8	19.3863	4.21004	1.12965	3.72684	0.000193896	0.0134396	ANXA3
ENSG00000100911.9	1751.12	1.0535	0.283059	3.72185	0.000197769	0.0136327	PSME2
ENSG00000143382.9	33.2473	1.91349	0.514229	3.7211	0.00019836	0.0136327	ADAMTSL4
ENSG00000176728.3	7.18658	-6.25831	1.68436	-3.71553	0.000202775	0.0138836	TTTY14
ENSG00000204632.7	15.0771	2.17687	0.586705	3.71034	0.000206985	0.0139611	HLA-G
ENSG00000205413.3	848.434	2.31489	0.623536	3.71251	0.000205214	0.0139611	SAMD9
ENSG00000231389.3	1071.67	4.56479	1.23001	3.71117	0.000206303	0.0139611	HLA-DPA1
ENSG00000135373.8	44.6922	4.97261	1.34016	3.71047	0.000206877	0.0139611	EHF
ENSG00000104808.3	4.97086	2.4677	0.665558	3.70772	0.000209136	0.0140515	DHDH
ENSG00000126561.12	84.0073	2.97791	0.803359	3.70683	0.000209874	0.0140515	STAT5A
ENSG00000179083.5	19.7244	5.15311	1.39094	3.70477	0.000211581	0.0141137	FAM133A
ENSG00000205929.5	192.387	-4.47411	1.20922	-3.7	0.000215601	0.0142769	C21orf62
ENSG00000085117.7	875.915	2.72272	0.735743	3.70065	0.000215052	0.0142769	CD82
ENSG00000134853.7	4055.99	-3.10527	0.840217	-3.69579	0.000219204	0.0144585	PDGFRA
ENSG00000165923.11	13.9198	2.28147	0.617611	3.69402	0.000220734	0.0144585	AGBL2
ENSG00000244242.1	43.1932	3.26941	0.884889	3.69471	0.00022014	0.0144585	IFITM10
ENSG00000114378.12	15.7038	2.54969	0.690407	3.69303	0.000221599	0.0144629	HYAL1
ENSG00000179855.5	8.41674	3.2239	0.873616	3.6903	0.00022399	0.0145665	GIPC3
ENSG00000229891.1	69.7803	-3.71759	1.00962	-3.68219	0.000231243	0.0149846	Z83851.1
ENSG00000152684.10	560.152	0.677787	0.184333	3.67697	0.000236018	0.0151839	PELO
ENSG00000215440.7	80.3799	1.26198	0.343244	3.67661	0.000236354	0.0151839	NPEPL1
ENSG00000175793.10	16.9316	4.49396	1.22248	3.6761	0.00023683	0.0151839	SFN
ENSG00000197142.6	61.1247	3.38106	0.920545	3.67289	0.000239819	0.0153214	ACSL5
ENSG00000183092.11	71.4479	-2.03297	0.55409	-3.66903	0.000243468	0.0155	BEGAIN
ENSG00000010017.9	1620.92	0.821335	0.223958	3.66735	0.000245075	0.0155477	RANBP9
ENSG00000247708.3	26.0898	-1.0977	0.299413	-3.66619	0.000246191	0.0155641	STX18-AS1
ENSG00000101751.6	338.295	-0.782438	0.214032	-3.65571	0.000256475	0.0161214	POLI
ENSG00000229474.2	8.94385	2.44908	0.669991	3.6554	0.000256784	0.0161214	PATL2
ENSG00000204619.3	880.094	0.514958	0.1412	3.647	0.000265317	0.0165997	PPP1R11
ENSG00000104611.7	260.704	2.41033	0.661318	3.64473	0.000267671	0.0166894	SH2D4A
ENSG00000112511.13	837.482	0.936042	0.257292	3.63805	0.000274713	0.0170698	PHF1
ENSG00000110195.7	16.9578	3.13433	0.862016	3.63605	0.00027685	0.0171439	FOLR1
ENSG00000179023.7	24.9676	4.63928	1.27627	3.63503	0.000277944	0.0171531	KLHDC7A
ENSG00000157766.11	95.2091	-6.34917	1.7472	-3.6339	0.000279166	0.0171701	ACAN
ENSG00000170144.14	4765.53	-0.538573	0.148436	-3.62831	0.000285283	0.0174871	HNRNPA3
ENSG00000181284.2	33.285	1.88554	0.520251	3.62429	0.000289754	0.0177013	TMEM102
ENSG00000261801.1	78.288	2.98946	0.825183	3.62279	0.000291445	0.0177449	LOXL1-AS1
ENSG00000137959.11	868.566	3.43282	0.948183	3.62041	0.000294132	0.0178486	IFI44L
ENSG00000151500.10	630.855	-1.09068	0.301332	-3.61953	0.000295137	0.0178499	THYN1
ENSG00000158406.2	61.5971	1.96958	0.54519	3.61265	0.000303082	0.0182695	HIST1H4H
ENSG00000187398.7	73.3649	-8.64218	2.39532	-3.60795	0.000308631	0.0185424	LUZP2
ENSG00000054179.7	66.3384	2.89666	0.803302	3.60593	0.000311031	0.0186249	ENTPD2
ENSG00000100906.6	783.702	1.78195	0.494505	3.60351	0.000313954	0.0187381	NFKBIA
ENSG00000214063.6	452.157	1.13532	0.31534	3.6003	0.000317849	0.0189083	TSPAN4
ENSG00000108679.8	8205.43	1.43222	0.398039	3.5982	0.000320423	0.0189373	LGALS3BP
ENSG00000158373.7	82.0777	2.43393	0.676393	3.5984	0.000320179	0.0189373	HIST1H2BD
ENSG00000183049.8	316.23	-2.47829	0.689664	-3.59347	0.000326304	0.0192223	CAMK1D
ENSG00000073756.7	175.456	5.40974	1.50685	3.5901	0.000330548	0.0194092	PTGS2
ENSG00000162522.6	853.155	1.75962	0.490882	3.5846	0.000337591	0.0197589	KIAA1522
ENSG00000177181.10	84.9953	-1.69298	0.472591	-3.58234	0.000340526	0.0198666	RIMKLA
ENSG00000185507.15	410.088	2.16387	0.604847	3.57755	0.000346824	0.0200407	IRF7
ENSG00000154258.12	6.62171	4.07243	1.13807	3.57838	0.000345735	0.0200407	ABCA9
ENSG00000028277.16	45.9708	4.64028	1.29703	3.57762	0.00034674	0.0200407	POU2F2
ENSG00000107807.8	13.0971	-3.40347	0.954019	-3.56751	0.000360391	0.0206929	TLX1
ENSG00000134873.5	51.2304	3.55623	0.996689	3.56804	0.000359656	0.0206929	CLDN10
ENSG00000257894.1	4.52757	4.1829	1.17437	3.56183	0.000368274	0.0210788	RP1-78O14.1
ENSG00000110031.8	113.645	2.04529	0.574531	3.55993	0.000370956	0.0211655	LPXN
ENSG00000241859.2	6.16757	-5.53196	1.55576	-3.55579	0.000376842	0.0213604	KALP
ENSG00000221869.4	298.839	2.21279	0.622395	3.55528	0.000377583	0.0213604	CEBPD
ENSG00000154262.8	30.7159	4.41558	1.24206	3.55505	0.000377904	0.0213604	ABCA6
ENSG00000258910.2	10.5386	2.95148	0.830729	3.55289	0.00038103	0.0214702	RP11-19E11.1
ENSG00000173898.7	731.899	-1.9262	0.542584	-3.55004	0.000385168	0.0216346	SPTBN2
ENSG00000253395.1	4.35965	3.53186	0.995328	3.54844	0.000387525	0.0216346	KB-1460A1.1
ENSG00000093072.11	68.6395	4.68971	1.32135	3.54918	0.000386436	0.0216346	CECR1
ENSG00000162975.3	357.764	-2.49833	0.70443	-3.5466	0.000390243	0.0217195	KCNF1
ENSG00000161011.15	4755.47	1.2837	0.362147	3.54469	0.000393082	0.0218107	SQSTM1
ENSG00000257499.2	15.5067	-3.63888	1.02832	-3.53868	0.000402132	0.0222448	RP11-571M6.8
ENSG00000170075.8	506.781	-5.10601	1.44494	-3.53372	0.00040976	0.0225978	GPR37L1
ENSG00000240065.3	674.252	1.81784	0.514645	3.53221	0.000412102	0.0226581	PSMB9
ENSG00000204611.2	294.807	-1.25473	0.355702	-3.52747	0.000419556	0.022929	ZNF616
ENSG00000196754.6	157.722	2.64331	0.749269	3.52786	0.00041894	0.022929	S100A2
ENSG00000186815.8	614.951	1.67421	0.47554	3.52066	0.000430473	0.023455	TPCN1
ENSG00000179241.8	1820.91	-1.81272	0.515036	-3.5196	0.00043219	0.023478	LDLRAD3
ENSG00000119703.12	15.1995	2.44205	0.694622	3.51565	0.000438674	0.0237591	ZC2HC1C
ENSG00000151366.8	425.712	-0.703418	0.20026	-3.51252	0.000443881	0.0239696	NDUFC2
ENSG00000269837.1	157.046	-1.02862	0.293085	-3.50962	0.000448751	0.0241607	RP11-15H20.5
ENSG00000137090.7	8.38233	2.85757	0.815545	3.50387	0.000458543	0.0246148	DMRT1
ENSG00000272077.1	36.7394	-1.38226	0.394692	-3.50213	0.000461557	0.0246764	RP11-348P10.2
ENSG00000204219.5	27.9125	2.02027	0.57695	3.50164	0.000462411	0.0246764	TCEA3
ENSG00000077063.6	166.056	-2.82943	0.809588	-3.49489	0.000474251	0.0248361	CTTNBP2
ENSG00000176274.6	112.857	-1.27023	0.363508	-3.49435	0.000475213	0.0248361	SLC25A53
ENSG00000146112.7	1679.47	0.970317	0.277727	3.49378	0.000476231	0.0248361	PPP1R18
ENSG00000272269.1	99.0842	0.974137	0.278741	3.49477	0.000474464	0.0248361	RP11-500C11.3
ENSG00000133121.16	445.185	1.5626	0.446977	3.49592	0.000472425	0.0248361	STARD13
ENSG00000125148.6	2702.87	2.09256	0.598951	3.49371	0.000476353	0.0248361	MT2A
ENSG00000145040.3	42.792	3.371	0.964151	3.49634	0.000471686	0.0248361	UCN2
ENSG00000229647.1	3.40019	4.78606	1.36876	3.49665	0.000471144	0.0248361	AC007879.7
ENSG00000204525.10	9234.79	1.95594	0.560076	3.49227	0.000478933	0.0248991	HLA-C
ENSG00000165566.11	116.883	-5.7571	1.64959	-3.49002	0.000482991	0.0249669	AMER2
ENSG00000042493.11	628.052	1.87484	0.537199	3.49002	0.000482982	0.0249669	CAPG
ENSG00000110446.5	229.691	2.90609	0.833087	3.48835	0.000486018	0.025052	SLC15A3
ENSG00000105251.6	52.3957	-4.14828	1.19005	-3.48579	0.000490688	0.0252211	SHD
ENSG00000049860.9	3359.48	1.10836	0.318108	3.48424	0.000493542	0.0252961	HEXB
ENSG00000105755.3	232.771	1.08096	0.31051	3.48124	0.000499104	0.0255091	ETHE1
ENSG00000119147.5	5.62806	5.00003	1.43704	3.47938	0.000502574	0.0256143	C2orf40
ENSG00000137200.8	1073.42	0.606812	0.174519	3.47705	0.000506957	0.0257653	CMTR1
ENSG00000136514.2	64.3562	2.95968	0.851828	3.47451	0.00051179	0.0259383	RTP4
ENSG00000260196.1	38.8644	-2.05841	0.592614	-3.47343	0.000513844	0.0259699	RP1-239B22.5
ENSG00000249158.2	15.5513	-4.7781	1.37684	-3.47035	0.000519782	0.0261885	PCDHA11
ENSG00000261325.1	5.55747	5.47829	1.5789	3.46969	0.000521056	0.0261885	AC140542.2
ENSG00000121316.6	57.3235	3.34703	0.964887	3.46883	0.000522725	0.0261998	PLBD1
ENSG00000115507.5	129.551	-3.10387	0.895063	-3.46777	0.000524794	0.026231	OTX1
ENSG00000169122.7	232.459	-2.01449	0.581314	-3.46541	0.000529415	0.0263893	FAM110B
ENSG00000231609.1	22.9608	-3.31222	0.95622	-3.46387	0.000532462	0.0264684	AC009501.4
ENSG00000163539.11	1451.75	-0.713049	0.206047	-3.46062	0.000538935	0.0266008	CLASP2
ENSG00000196396.5	1637.68	0.938512	0.271221	3.46033	0.000539523	0.0266008	PTPN1
ENSG00000134326.7	200.708	2.02955	0.586418	3.46093	0.00053832	0.0266008	CMPK2
ENSG00000196821.5	1552.54	0.596327	0.172443	3.45811	0.000543987	0.0267482	C6orf106
ENSG00000261799.1	100.544	-0.766033	0.221584	-3.45707	0.000546074	0.0267783	RP11-283I3.6
ENSG00000137509.6	3303.98	-1.08329	0.313764	-3.45256	0.000555287	0.0270837	PRCP
ENSG00000205189.7	506.327	-1.05503	0.305541	-3.45298	0.000554426	0.0270837	ZBTB10
ENSG00000135604.9	26.4687	2.26152	0.655317	3.45104	0.000558438	0.0271052	STX11
ENSG00000237352.2	3.22483	3.67097	1.06377	3.4509	0.000558716	0.0271052	RP11-145M4.3
ENSG00000166578.5	50.5814	1.98603	0.576141	3.44713	0.000566578	0.0274133	IQCD
ENSG00000130433.3	43.6476	3.59224	1.04355	3.44234	0.000576715	0.0278296	CACNG6
ENSG00000106025.4	210.877	-2.08699	0.607026	-3.43805	0.00058591	0.028191	TSPAN12
ENSG00000104888.5	8.36751	2.58655	0.75247	3.43741	0.000587312	0.028191	SLC17A7
ENSG00000239911.1	13.3319	-4.16843	1.21293	-3.43668	0.0005889	0.0281926	PRKAG2-AS1
ENSG00000100626.12	90.2467	-2.39484	0.697395	-3.43398	0.000594786	0.0283995	GALNT16
ENSG00000253161.1	5.29926	5.42546	1.5807	3.43232	0.000598451	0.0284995	RP11-150O12.1
ENSG00000119547.5	73.685	-2.4368	0.710223	-3.43104	0.00060127	0.0285588	ONECUT2
ENSG00000112539.10	19.9383	-1.80996	0.527777	-3.42941	0.000604892	0.0286558	C6orf118
ENSG00000230699.2	6.03841	-3.57682	1.04339	-3.42808	0.000607857	0.0287212	RP11-54O7.1
ENSG00000212719.6	285.989	-0.796289	0.232434	-3.42587	0.000612823	0.0288058	C17orf51
ENSG00000137491.10	39.0423	6.43862	1.87911	3.42641	0.000611618	0.0288058	SLCO2B1
ENSG00000155961.4	258.664	-1.48755	0.434737	-3.42172	0.000622256	0.0291737	RAB39B
ENSG00000197635.5	107.414	2.96868	0.868186	3.41941	0.000627581	0.0293475	DPP4
ENSG00000110876.8	16.7093	2.0786	0.608309	3.41702	0.000633105	0.0294677	SELPLG
ENSG00000112343.8	256.359	2.92151	0.855019	3.41689	0.000633399	0.0294677	TRIM38
ENSG00000182389.14	105.068	-1.95976	0.574016	-3.41412	0.000639891	0.0295425	CACNB4
ENSG00000164434.7	10228.4	-1.38934	0.406934	-3.41417	0.000639773	0.0295425	FABP7
ENSG00000270607.1	40.9788	2.50565	0.733846	3.41441	0.000639213	0.0295425	RP11-359E10.1
ENSG00000198915.7	6.14751	4.13997	1.2137	3.41104	0.000647145	0.0297261	RASGEF1A
ENSG00000225886.1	4.54344	4.696	1.37669	3.41108	0.000647062	0.0297261	RP11-288L9.4
ENSG00000183798.4	62.8784	-3.3061	0.969804	-3.40904	0.000651909	0.0298693	EMILIN3
ENSG00000072832.10	2169.12	-1.83782	0.539438	-3.40693	0.000656987	0.0300261	CRMP1
ENSG00000140092.10	112.455	-3.47449	1.02008	-3.40611	0.000658955	0.0300404	FBLN5
ENSG00000257702.3	7.89097	3.34675	0.983373	3.40334	0.000665666	0.0302703	LBX2-AS1
ENSG00000019582.10	2752.79	4.56657	1.34235	3.40193	0.000669126	0.0303515	CD74
ENSG00000102057.5	56.755	1.84396	0.542288	3.40033	0.00067305	0.0304534	KCND1
ENSG00000129824.11	1115.81	-6.98604	2.05618	-3.39759	0.000679826	0.0306835	RPS4Y1
ENSG00000188313.8	1035.86	1.588	0.46755	3.39642	0.000682738	0.0307385	PLSCR1
ENSG00000152620.8	862.386	-0.953741	0.280941	-3.39481	0.000686766	0.0308066	NADK2
ENSG00000013364.14	1071.34	1.98065	0.583495	3.39446	0.000687648	0.0308066	MVP
ENSG00000075073.10	12.5055	2.27409	0.670451	3.39189	0.000694132	0.0309443	TACR2
ENSG00000256967.1	4.4525	3.29646	0.971826	3.39203	0.000693779	0.0309443	RP11-273B20.1
ENSG00000151552.7	661.254	-0.764065	0.225564	-3.38735	0.000705712	0.0313834	QDPR
ENSG00000163395.12	7.79686	5.98678	1.76789	3.38639	0.000708184	0.0314163	IGFN1
ENSG00000172432.14	993.772	1.19353	0.352561	3.38533	0.000710933	0.0314614	GTPBP2
ENSG00000131002.7	166.293	-7.17934	2.12138	-3.38427	0.000713677	0.031506	TXLNG2P
ENSG00000225733.1	4539.36	-0.628707	0.185955	-3.38097	0.000722314	0.0317328	FGD5-AS1
ENSG00000015153.10	406.641	-0.537163	0.158869	-3.38117	0.000721788	0.0317328	YAF2
ENSG00000151322.14	698.876	-1.77086	0.524571	-3.37583	0.000735922	0.0321766	NPAS3
ENSG00000013293.5	8.094	2.8622	0.847854	3.37582	0.000735963	0.0321766	SLC7A14
ENSG00000081277.7	4.07711	4.14284	1.22751	3.37501	0.000738141	0.0321943	PKP1
ENSG00000111341.5	369.433	4.27519	1.26752	3.37288	0.000743858	0.0323658	MGP
ENSG00000198692.5	234.926	-7.35233	2.18078	-3.37142	0.000747817	0.0323828	EIF1AY
ENSG00000168038.6	136.127	-1.39407	0.413464	-3.37168	0.000747125	0.0323828	ULK4
ENSG00000130787.9	792.591	-1.66546	0.494198	-3.37003	0.00075161	0.0323924	HIP1R
ENSG00000238120.1	7.04565	5.83069	1.72991	3.37052	0.00075027	0.0323924	CTA-941F9.9
ENSG00000188467.6	24.7803	-1.53831	0.456791	-3.36764	0.000758157	0.0325201	SLC24A5
ENSG00000188372.10	24.0478	2.37336	0.704628	3.36824	0.000756497	0.0325201	ZP3
ENSG00000026751.12	4.76498	5.76985	1.71399	3.36632	0.000761791	0.0325989	SLAMF7
ENSG00000231574.1	4.36658	4.61326	1.37143	3.36382	0.000768706	0.0328174	RP11-91K9.1
ENSG00000112763.11	681.444	0.960855	0.286155	3.35782	0.000785608	0.0334602	BTN2A1
ENSG00000112062.6	1299.3	0.563533	0.167913	3.35611	0.000790482	0.033589	MAPK14
ENSG00000231632.1	53.3433	-2.03296	0.606021	-3.3546	0.000794798	0.0336289	RP11-82L18.4
ENSG00000151640.8	886.182	-1.72059	0.512922	-3.35449	0.000795128	0.0336289	DPYSL4
ENSG00000164932.8	158.729	-5.12542	1.52873	-3.35273	0.000800179	0.0336496	CTHRC1
ENSG00000149531.10	57.8957	-2.44906	0.730543	-3.35239	0.000801181	0.0336496	FRG1B
ENSG00000147872.5	155.476	3.60329	1.07471	3.3528	0.000799992	0.0336496	PLIN2
ENSG00000118705.12	8212.48	0.600525	0.179202	3.3511	0.0008049	0.0337018	RPN2
ENSG00000203999.4	22.3481	2.29746	0.68567	3.35068	0.00080614	0.0337018	RP11-290F20.1
ENSG00000033122.14	32.6777	2.64179	0.789437	3.34643	0.000818607	0.0341444	LRRC7
ENSG00000260804.2	231.324	-1.50317	0.449846	-3.34151	0.000833229	0.0342814	RP11-566E18.3
ENSG00000182606.10	1187.45	-1.11132	0.332404	-3.34329	0.000827903	0.0342814	TRAK1
ENSG00000087086.9	11011.3	0.838511	0.250744	3.34409	0.000825539	0.0342814	FTL
ENSG00000108370.11	7.68852	2.76805	0.828267	3.34198	0.000831824	0.0342814	RGS9
ENSG00000196932.7	52.4486	3.02313	0.90449	3.34236	0.000830698	0.0342814	TMEM26
ENSG00000099960.8	3.75436	3.5307	1.056	3.34346	0.000827396	0.0342814	SLC7A4
ENSG00000187486.5	26.4311	-2.5071	0.750622	-3.34003	0.00083768	0.0343866	KCNJ11
ENSG00000144331.14	3.30028	4.21061	1.26304	3.33372	0.000856942	0.0350979	ZNF385B
ENSG00000103024.3	293.967	1.54394	0.463591	3.33038	0.000867264	0.035361	NME3
ENSG00000137801.9	3938.51	3.03958	0.912543	3.33089	0.000865696	0.035361	THBS1
ENSG00000091428.13	132.629	-2.45773	0.738751	-3.32687	0.000878264	0.0356493	RAPGEF4
ENSG00000204257.10	149.913	2.94102	0.883893	3.32735	0.000876776	0.0356493	HLA-DMA
ENSG00000151468.9	22.3478	-3.18004	0.956712	-3.32392	0.000887613	0.0359294	CCDC3
ENSG00000185339.4	686.041	1.77571	0.534326	3.32327	0.000889679	0.0359294	TCN2
ENSG00000205362.6	5.56208	3.66927	1.10426	3.32283	0.000891105	0.0359294	MT1A
ENSG00000128602.5	1298.27	-0.835909	0.251651	-3.3217	0.0008947	0.0359943	SMO
ENSG00000260197.1	4.30095	-5.51556	1.66254	-3.31754	0.000908131	0.0363966	RP11-424G14.1
ENSG00000179195.11	4501.46	-0.707383	0.213236	-3.31736	0.00090871	0.0363966	ZNF664
ENSG00000122574.6	29.9658	-2.57036	0.775158	-3.31592	0.000913421	0.0365047	WIPF3
ENSG00000158109.10	357.054	0.940503	0.28373	3.31478	0.000917165	0.0365737	TPRG1L
ENSG00000012817.11	159.008	-6.99611	2.11186	-3.31278	0.000923747	0.0367554	KDM5D
ENSG00000124201.10	1168.62	1.10588	0.333991	3.31111	0.000929256	0.0368603	ZNFX1
ENSG00000171502.10	63.0185	4.54036	1.3714	3.31075	0.000930447	0.0368603	COL24A1
ENSG00000197177.11	87.3787	-5.21949	1.57708	-3.30958	0.000934353	0.0369344	GPR123
ENSG00000140807.4	144.841	-4.27582	1.2935	-3.30563	0.000947647	0.0372974	NKD1
ENSG00000106125.14	8.54189	1.81726	0.549676	3.30606	0.000946173	0.0372974	FAM188B
ENSG00000184908.13	4.57358	3.52521	1.06686	3.3043	0.000952155	0.0373937	CLCNKB
ENSG00000185818.7	717.04	-2.1169	0.640971	-3.30264	0.000957794	0.0374921	NAT8L
ENSG00000196220.11	518.773	-2.05694	0.622872	-3.30235	0.000958793	0.0374921	SRGAP3
ENSG00000228649.4	12.0017	3.22414	0.976656	3.3012	0.000962711	0.0375644	AC005682.5
ENSG00000067704.8	2163.66	0.59433	0.180318	3.29601	0.000980687	0.0380205	IARS2
ENSG00000236819.1	37.9707	1.57814	0.478778	3.29618	0.000980083	0.0380205	AC087393.1
ENSG00000023839.6	37.769	2.84312	0.86234	3.29699	0.000977278	0.0380205	ABCC2
ENSG00000149968.7	15.8313	6.11942	1.85772	3.29405	0.000987542	0.0382046	MMP3
ENSG00000138696.6	172.514	-2.2475	0.683396	-3.28872	0.00100646	0.0386888	BMPR1B
ENSG00000180596.7	27.2372	1.85276	0.563247	3.28943	0.00100391	0.0386888	HIST1H2BC
ENSG00000167779.3	282.009	2.39973	0.729569	3.28925	0.00100455	0.0386888	IGFBP6
ENSG00000065320.4	869.577	-1.84994	0.56343	-3.28335	0.00102582	0.0392947	NTN1
ENSG00000149970.10	315.899	-1.59602	0.486126	-3.28315	0.00102655	0.0392947	CNKSR2
ENSG00000162892.11	5.28095	5.40558	1.6471	3.28187	0.00103122	0.0393904	IL24
ENSG00000173542.4	1056.12	-0.787051	0.240004	-3.27932	0.00104057	0.0396643	MOB1B
ENSG00000084628.5	164.092	-3.75392	1.14643	-3.27446	0.00105866	0.0399595	NKAIN1
ENSG00000141424.8	2947.87	-0.691041	0.210985	-3.27532	0.00105544	0.0399595	SLC39A6
ENSG00000189350.8	6.86905	3.02729	0.924431	3.27476	0.00105752	0.0399595	FAM179A
ENSG00000162591.11	5.01431	3.7427	1.14272	3.27525	0.0010557	0.0399595	MEGF6
ENSG00000184497.8	25.9356	3.76996	1.15139	3.27428	0.00105933	0.0399595	TMEM255B
ENSG00000180758.10	45.5483	1.79006	0.546941	3.27285	0.00106469	0.0400783	GPR157
ENSG00000185920.11	1866.2	-2.74199	0.83898	-3.26825	0.00108216	0.0405953	PTCH1
ENSG00000178922.12	78.2447	1.32222	0.404591	3.26805	0.0010829	0.0405953	HYI
ENSG00000228672.2	31.7566	2.10309	0.644032	3.2655	0.0010927	0.0408784	PROB1
ENSG00000263146.2	61.2904	-3.41266	1.04556	-3.26394	0.00109876	0.040936	RP11-849I19.1
ENSG00000196712.12	1386.18	-0.753844	0.230954	-3.26405	0.00109833	0.040936	NF1
ENSG00000273079.1	199.524	-2.33244	0.715868	-3.25819	0.00112124	0.0416757	GRIN2B
ENSG00000175395.11	213.524	-1.14595	0.351766	-3.2577	0.0011232	0.0416757	ZNF25
ENSG00000128872.5	888.18	-1.96964	0.604845	-3.25643	0.00112823	0.0417767	TMOD2
ENSG00000116745.6	192.9	-3.12898	0.961417	-3.25455	0.00113573	0.0418833	RPE65
ENSG00000159228.8	1005.28	1.60342	0.492668	3.25456	0.00113567	0.0418833	CBR1
ENSG00000117407.12	43.9208	2.64538	0.813232	3.25292	0.00114226	0.0419956	ARTN
ENSG00000176076.6	4.87476	3.65075	1.1224	3.25264	0.0011434	0.0419956	KCNE1L
ENSG00000203813.4	19.6809	1.63565	0.502983	3.2519	0.00114636	0.0420193	HIST1H3H
ENSG00000171316.7	1369.6	-1.83297	0.563786	-3.25117	0.0011493	0.0420423	CHD7
ENSG00000118197.9	254.462	0.542726	0.167009	3.24969	0.00115531	0.0421769	DDX59
ENSG00000196611.4	38.2611	5.51331	1.69891	3.24521	0.00117363	0.0427599	MMP1
ENSG00000128340.10	24.8986	5.17223	1.59556	3.24165	0.00118841	0.0432113	RAC2
ENSG00000124508.12	430.038	0.996657	0.307592	3.24019	0.00119451	0.0433033	BTN2A2
ENSG00000129038.11	1095.8	2.62515	0.810257	3.2399	0.00119571	0.0433033	LOXL1
ENSG00000130813.13	251.947	1.39724	0.431404	3.23883	0.00120021	0.0433455	C19orf66
ENSG00000106089.7	318.415	1.55865	0.481291	3.23849	0.00120165	0.0433455	STX1A
ENSG00000133048.8	963.024	4.66234	1.43999	3.23776	0.00120471	0.0433695	CHI3L1
ENSG00000182103.3	600.319	-3.61686	1.1177	-3.23599	0.00121224	0.0435241	FAM181B
ENSG00000259758.1	867.828	-1.03668	0.320396	-3.23562	0.0012138	0.0435241	CASC7
ENSG00000134086.7	1148.75	-0.457926	0.141555	-3.23497	0.00121654	0.0435363	VHL
ENSG00000106211.8	2607.4	1.19841	0.370997	3.23024	0.00123688	0.044177	HSPB1
ENSG00000231925.7	2440.68	1.29374	0.400894	3.22713	0.00125037	0.0444839	TAPBP
ENSG00000204634.8	358.665	1.66713	0.516593	3.22717	0.00125022	0.0444839	TBC1D8
ENSG00000139508.10	101.429	2.38504	0.739714	3.22427	0.00126295	0.0448432	SLC46A3
ENSG00000254377.1	6.75935	-4.67689	1.4512	-3.22278	0.00126952	0.0449885	LINC00966
ENSG00000163975.7	196.642	2.39064	0.741993	3.22192	0.00127335	0.0450365	MFI2
ENSG00000204264.4	1335.83	1.42108	0.441296	3.22024	0.00128081	0.0452121	PSMB8
ENSG00000135119.10	108.048	-0.974564	0.302744	-3.2191	0.00128593	0.0453048	RNFT2
ENSG00000123146.15	1504.44	1.24849	0.388053	3.21733	0.00129391	0.0454975	CD97
ENSG00000162745.6	266.072	2.65177	0.824958	3.21443	0.00130705	0.0457819	OLFML2B
ENSG00000166278.10	18.2171	2.87487	0.894304	3.21464	0.00130606	0.0457819	C2
ENSG00000234127.4	821.623	0.687744	0.214079	3.21257	0.00131552	0.0459901	TRIM26
ENSG00000188234.9	7.73777	-2.31879	0.722055	-3.21138	0.00132101	0.046093	AGAP4
ENSG00000114790.8	796.449	-1.45623	0.453672	-3.20987	0.00132794	0.0462458	ARHGEF26
ENSG00000260855.1	18.6004	-1.45618	0.453996	-3.20747	0.00133906	0.046544	RP11-439E19.10
ENSG00000158769.13	139.44	2.42584	0.756813	3.20533	0.00134906	0.0468016	F11R
ENSG00000061656.5	22.3307	1.79133	0.559473	3.20181	0.00136568	0.047116	SPAG4
ENSG00000114270.11	994.716	3.54215	1.10596	3.20278	0.00136106	0.047116	COL7A1
ENSG00000125538.7	254.05	4.78739	1.49524	3.20176	0.00136591	0.047116	IL1B
ENSG00000239665.4	68.2804	-1.13245	0.353909	-3.19984	0.00137503	0.0471797	RP11-295P9.3
ENSG00000120784.11	386.285	-1.06662	0.333461	-3.19864	0.00138076	0.0471797	ZFP30
ENSG00000163399.11	9606.64	1.33753	0.418088	3.19916	0.00137829	0.0471797	ATP1A1
ENSG00000160789.15	8390.79	1.45853	0.455698	3.20066	0.00137116	0.0471797	LMNA
ENSG00000226053.1	7.7936	2.70907	0.84692	3.19873	0.00138035	0.0471797	RP5-1070A16.1
ENSG00000134278.10	845.374	-1.12885	0.35319	-3.19617	0.00139266	0.0474081	SPIRE1
ENSG00000151276.19	1104.65	-1.08543	0.339561	-3.19656	0.00139078	0.0474081	MAGI1
ENSG00000226508.1	8.90731	-3.16085	0.989257	-3.19518	0.00139745	0.0474355	AC104655.3
ENSG00000243753.1	189.925	1.42223	0.445214	3.1945	0.00140074	0.0474355	HLA-L
ENSG00000142089.11	2165.2	2.94517	0.921983	3.19438	0.00140131	0.0474355	IFITM3
ENSG00000157680.11	319.536	-3.17732	0.994984	-3.19333	0.0014064	0.0474401	DGKI
ENSG00000162692.6	664.149	3.61435	1.13186	3.19328	0.00140668	0.0474401	VCAM1
ENSG00000166450.8	131.052	-1.48145	0.464338	-3.19046	0.00142045	0.0477255	PRTG
ENSG00000177556.7	1123.76	1.13841	0.356792	3.19067	0.00141942	0.0477255	ATOX1
ENSG00000000971.11	349.884	4.30897	1.3508	3.18994	0.00142303	0.0477255	CFH
ENSG00000128284.15	186.008	2.78575	0.873577	3.1889	0.00142815	0.0477536	APOL3
ENSG00000153246.7	136.908	3.76458	1.1806	3.1887	0.00142913	0.0477536	PLA2R1
ENSG00000144115.12	12.0911	4.30192	1.34936	3.18812	0.00143202	0.0477621	THNSL2
ENSG00000227906.3	9.98715	3.32522	1.04326	3.18735	0.00143583	0.0478012	SNAP25-AS1
ENSG00000183087.10	827.934	3.04282	0.954845	3.18671	0.00143901	0.0478194	GAS6
ENSGR0000002586.13	81.1119	2.74204	0.860742	3.18568	0.00144416	0.0479014	CD99
ENSG00000116661.9	21.5074	2.98276	0.936612	3.18463	0.0014494	0.0479014	FBXO2
ENSG00000255325.2	3.35735	4.7478	1.49069	3.18497	0.0014477	0.0479014	RP11-96B2.1
ENSG00000227471.4	3.69325	3.78586	1.18928	3.18333	0.00145592	0.0480295	AKR1B15
ENSG00000160867.10	75.8895	2.09537	0.658745	3.18085	0.00146846	0.0483553	FGFR4
ENSG00000149925.12	14239.1	0.672037	0.211342	3.17985	0.0014735	0.0484333	ALDOA
ENSG00000232855.2	3.00845	4.59995	1.44746	3.17795	0.00148319	0.0486638	AF131217.1
ENSG00000182575.7	42.8118	-3.66101	1.15242	-3.1768	0.00148908	0.0487686	NXPH3
ENSG00000166377.15	353.376	-1.12299	0.353567	-3.17617	0.00149234	0.0487799	ATP9B
ENSG00000131446.11	1525.98	0.451081	0.142042	3.17569	0.0014948	0.0487799	MGAT1
ENSG00000112294.8	496.961	-1.38447	0.43647	-3.17198	0.00151406	0.0492313	ALDH5A1
ENSG00000213949.4	374.588	3.71499	1.17116	3.17206	0.00151362	0.0492313	ITGA1
ENSG00000237819.1	73.0622	-2.14145	0.675799	-3.16877	0.00153088	0.0496892	AC002454.1
ENSG00000171992.8	444.373	2.19987	0.694423	3.16791	0.0015354	0.0497469	SYNPO
ENSG00000125820.5	235.219	-2.59127	0.81869	-3.16514	0.00155006	0.0499543	NKX2-2
ENSG00000132000.7	21.0713	2.04304	0.645391	3.16559	0.00154769	0.0499543	PODNL1
ENSG00000214491.4	6.29441	3.86971	1.22235	3.16579	0.00154664	0.0499543	SEC14L6
ENSG00000186812.8	207.808	-0.772761	0.244254	-3.16376	0.00155745	0.0501037	ZNF397
ENSG00000120251.14	284.641	-3.87674	1.2259	-3.16238	0.00156487	0.0502532	GRIA2
ENSG00000137872.11	1818.88	-3.00744	0.952081	-3.15881	0.00158417	0.0507831	SEMA6D
ENSG00000104435.9	34.621	4.78598	1.5154	3.15822	0.00158733	0.0507947	STMN2
ENSG00000204963.4	5.20108	-4.36446	1.38296	-3.15588	0.00160014	0.0510244	PCDHA7
ENSG00000224138.1	7.83219	-1.46092	0.462854	-3.15634	0.00159765	0.0510244	AC000123.4
ENSG00000163584.13	759.032	-1.82727	0.579345	-3.15402	0.00161038	0.0510816	RPL22L1
ENSG00000204348.5	237.379	0.750097	0.237773	3.15468	0.00160673	0.0510816	DXO
ENSG00000229373.4	3.3414	4.75931	1.5088	3.15437	0.00160846	0.0510816	LINC00452
ENSG00000272763.1	27.1326	4.60691	1.46121	3.15281	0.00161707	0.0512043	RP11-357H14.17
ENSG00000072682.14	706.089	2.12637	0.674596	3.15206	0.00162123	0.0512467	P4HA2
ENSG00000147724.7	14.3263	-4.0459	1.28384	-3.1514	0.00162489	0.0512732	FAM135B
ENSG00000169282.13	64.002	-2.16026	0.685793	-3.15001	0.00163262	0.0514276	KCNAB1
ENSG00000173442.7	541.739	2.46797	0.783814	3.14867	0.00164015	0.0514858	EHBP1L1
ENSG00000145945.5	43.0934	3.34001	1.06072	3.14881	0.00163936	0.0514858	FAM50B
ENSG00000115756.8	1335.05	1.62468	0.516158	3.14764	0.00164596	0.051579	HPCAL1
ENSG00000165246.8	302.865	-7.1363	2.26778	-3.14683	0.00165054	0.0516333	NLGN4Y
ENSG00000175093.4	197.217	-2.37536	0.755101	-3.14575	0.00165659	0.0516447	SPSB4
ENSG00000273015.1	214.109	-0.955068	0.303598	-3.14583	0.00165616	0.0516447	LINC00938
ENSG00000170542.5	16.0124	3.771	1.19932	3.14428	0.00166497	0.0518169	SERPINB9
ENSG00000203485.8	1664.8	0.813331	0.258736	3.14348	0.0016695	0.051821	INF2
ENSG00000131203.8	19.8154	4.10639	1.30641	3.14325	0.00167082	0.051821	IDO1
ENSG00000077279.12	396.828	-5.09465	1.6227	-3.13961	0.00169175	0.0522026	DCX
ENSG00000248323.1	11.3722	3.34925	1.06666	3.13994	0.0016898	0.0522026	LUCAT1
ENSG00000117009.7	25.1162	3.70405	1.17945	3.14048	0.00168671	0.0522026	KMO
ENSG00000183067.5	13.4481	-1.91826	0.611335	-3.13782	0.0017021	0.0523438	IGSF5
ENSG00000197619.9	209.093	-1.08766	0.346587	-3.13819	0.00169996	0.0523438	ZNF615
ENSG00000064932.11	843.534	0.662855	0.211549	3.13335	0.00172826	0.0530583	SBNO2
ENSG00000224596.3	12.5712	3.37847	1.07882	3.13162	0.00173843	0.0532807	ZMIZ1-AS1
ENSG00000198300.8	817.872	-3.00274	0.959911	-3.12814	0.00175914	0.0538245	PEG3
ENSG00000178409.9	201.365	-1.16686	0.373119	-3.12731	0.00176412	0.0538858	BEND3
ENSG00000124587.9	516.404	0.815037	0.260673	3.12667	0.00176801	0.0539139	PEX6
ENSG00000255052.3	8.88572	-1.85109	0.592246	-3.12554	0.00177479	0.0540298	FAM66D
ENSG00000148600.10	236.827	-2.78916	0.893436	-3.12183	0.00179728	0.0546229	CDHR1
ENSG00000230195.1	12.2608	-4.10116	1.31466	-3.11956	0.00181119	0.0549535	AC118138.2
ENSG00000198093.6	301.21	-1.17309	0.376395	-3.11663	0.0018293	0.0554105	ZNF649
ENSG00000162542.9	214.136	2.29566	0.736809	3.11568	0.00183524	0.0554977	TMCO4
ENSG00000130558.14	483.523	-2.98015	0.957676	-3.11185	0.00185917	0.0559464	OLFM1
ENSG00000257151.1	74.6595	-1.67085	0.536935	-3.11183	0.00185933	0.0559464	PWAR6
ENSG00000175544.9	23.7012	3.07972	0.989548	3.11225	0.00185669	0.0559464	CABP4
ENSG00000116962.10	3078.08	1.9199	0.617105	3.11115	0.00186362	0.0559827	NID1
ENSG00000111913.11	777.355	2.78792	0.896972	3.10815	0.00188264	0.0564605	FAM65B
ENSG00000162894.7	12.9143	3.81146	1.22803	3.10373	0.001911	0.0572164	FAIM3
ENSG00000215788.5	66.8122	1.51717	0.489228	3.10115	0.00192774	0.0572453	TNFRSF25
ENSG00000130176.3	72.9276	2.52508	0.814235	3.10117	0.00192759	0.0572453	CNN1
ENSG00000137752.18	190.469	2.63847	0.850554	3.10206	0.00192181	0.0572453	CASP1
ENSG00000124256.10	2.49135	3.77359	1.21659	3.10178	0.0019236	0.0572453	ZBP1
ENSG00000100558.4	2.21545	4.16103	1.34155	3.10166	0.0019244	0.0572453	PLEK2
ENSG00000129159.6	159.103	-2.9591	0.954642	-3.09969	0.00193721	0.0573511	KCNC1
ENSG00000003989.12	140.477	-2.87357	0.927069	-3.09963	0.00193762	0.0573511	SLC7A2
ENSG00000120162.9	301.393	-2.57458	0.830965	-3.0983	0.00194635	0.0573725	MOB3B
ENSG00000078237.4	415.832	-0.945015	0.305021	-3.0982	0.001947	0.0573725	C12orf5
ENSG00000267118.1	9.62131	5.79632	1.87094	3.09807	0.00194783	0.0573725	CTB-91J4.1
ENSG00000144792.5	174.094	-1.09713	0.354243	-3.09712	0.00195411	0.0574642	ZNF660
ENSG00000225783.2	182.066	-2.31528	0.747738	-3.09638	0.00195899	0.0575145	MIAT
ENSG00000244694.3	50.0113	-3.23822	1.04649	-3.09437	0.00197234	0.0578127	PTCHD4
ENSG00000231789.2	16.1507	2.42871	0.785006	3.09388	0.00197556	0.0578137	RP11-558F24.4
ENSG00000225556.1	4.92072	3.10297	1.00311	3.09335	0.00197909	0.0578238	C2CD4D
ENSG00000070731.5	31.9325	1.52668	0.493703	3.09231	0.00198604	0.0578581	ST6GALNAC2
ENSG00000074706.9	32.5039	1.93039	0.624274	3.09222	0.00198664	0.0578581	IPCEF1
ENSG00000186732.9	10.9248	-5.53467	1.79051	-3.09111	0.00199409	0.0578977	MPPED1
ENSG00000175161.9	264.933	-3.43637	1.11171	-3.09107	0.00199438	0.0578977	CADM2
ENSG00000074800.9	25737.6	0.987808	0.319641	3.09037	0.00199905	0.0579406	ENO1
ENSG00000067840.8	712.057	-1.57559	0.510085	-3.08888	0.00200911	0.0581393	PDZD4
ENSG00000106789.8	214.547	1.86738	0.604868	3.08726	0.00202014	0.0583653	CORO2A
ENSG00000154319.10	149.748	3.07453	0.996058	3.0867	0.00202395	0.0583824	FAM167A
ENSG00000060491.12	975.563	0.598155	0.193971	3.08374	0.00204416	0.0588717	OGFR
ENSG00000163817.11	52.7664	-5.44975	1.76788	-3.08264	0.00205173	0.0589027	SLC6A20
ENSG00000151023.12	97.8617	-2.39741	0.777605	-3.08307	0.00204876	0.0589027	ENKUR
ENSG00000187260.11	35.9073	-3.19932	1.0385	-3.0807	0.00206514	0.0589151	WDR86
ENSG00000030582.12	3297.42	1.03294	0.335275	3.08087	0.00206395	0.0589151	GRN
ENSG00000132669.8	340.88	1.43175	0.464644	3.0814	0.00206031	0.0589151	RIN2
ENSG00000171680.16	271.483	1.52907	0.496216	3.08146	0.00205985	0.0589151	PLEKHG5
ENSG00000015171.14	1435.53	-0.767566	0.249682	-3.07418	0.00211082	0.0601234	ZMYND11
ENSG00000100628.7	28.5832	3.56068	1.15955	3.07074	0.00213528	0.0607249	ASB2
ENSG00000100095.14	2538.33	-5.02339	1.63918	-3.06458	0.00217979	0.0615059	SEZ6L
ENSG00000090932.6	222.942	-3.34066	1.0899	-3.06512	0.00217582	0.0615059	DLL3
ENSG00000120725.8	526.864	0.842799	0.275054	3.06412	0.00218308	0.0615059	SIL1
ENSG00000159761.10	20.985	1.7464	0.569703	3.06546	0.00217334	0.0615059	C16orf86
ENSG00000092068.14	84.7379	2.82364	0.920928	3.06608	0.00216886	0.0615059	SLC7A8
ENSG00000164112.8	3.4183	3.7503	1.22361	3.06495	0.00217706	0.0615059	TMEM155
ENSG00000135297.11	423.367	0.733406	0.239403	3.06348	0.00218781	0.0615436	MTO1
ENSG00000152977.5	565.29	-1.56628	0.511556	-3.06179	0.00220018	0.0617003	ZIC1
ENSG00000238164.2	3.15765	3.72534	1.21654	3.06223	0.00219691	0.0617003	RP3-395M20.8
ENSG00000204351.7	1025.84	0.53211	0.17395	3.05898	0.0022209	0.0621851	SKIV2L
ENSG00000146197.7	92.636	-2.4774	0.810231	-3.05764	0.00223087	0.062272	SCUBE3
ENSG00000205639.5	136.815	1.24091	0.405826	3.05774	0.00223014	0.062272	MFSD2B
ENSG00000184371.9	1437.88	1.58684	0.51907	3.05708	0.00223503	0.0622925	CSF1
ENSG00000133805.11	173.149	2.67577	0.875427	3.05653	0.00223915	0.0623116	AMPD3
ENSG00000077522.8	39.7692	-3.2837	1.07518	-3.05409	0.00225741	0.0626275	ACTN2
ENSG00000064205.6	2.47324	3.27781	1.07314	3.05441	0.00225503	0.0626275	WISP2
ENSG00000131697.13	250.704	0.862867	0.282591	3.05341	0.00226256	0.0626748	NPHP4
ENSG00000185745.8	1133.53	2.84248	0.931483	3.05156	0.00227653	0.0629654	IFIT1
ENSG00000125967.12	265.507	1.13763	0.373001	3.04994	0.00228883	0.0632094	NECAB3
ENSG00000221963.5	673.826	1.48632	0.488686	3.04146	0.00235434	0.0647228	APOL6
ENSG00000107099.11	10.1029	3.05603	1.0046	3.04202	0.00234993	0.0647228	DOCK8
ENSG00000135269.13	2.47712	3.74077	1.22988	3.04157	0.00235346	0.0647228	TES
ENSG00000065809.9	705.447	-2.36497	0.778219	-3.03895	0.00237408	0.0650684	FAM107B
ENSG00000138356.9	81.0325	3.01567	0.992257	3.0392	0.00237205	0.0650684	AOX1
ENSG00000171873.6	169.106	3.04894	1.00375	3.03755	0.00238507	0.065271	ADRA1D
ENSG00000090612.16	411.165	-0.720003	0.237124	-3.03639	0.00239426	0.0654239	ZNF268
ENSG00000112655.11	2112.51	0.519242	0.171098	3.03477	0.00240721	0.0656789	PTK7
ENSG00000204560.5	868.886	0.562922	0.185654	3.0321	0.00242856	0.0660627	DHX16
ENSG00000119714.6	12.2114	2.87523	0.948149	3.03246	0.00242567	0.0660627	GPR68
ENSG00000112096.12	6387.59	2.40494	0.793705	3.03002	0.00244541	0.0664215	SOD2
ENSG00000168918.9	30.6364	-3.54402	1.17028	-3.02834	0.00245902	0.0664821	INPP5D
ENSG00000182141.5	225.622	-1.22622	0.404825	-3.029	0.00245363	0.0664821	ZNF708
ENSG00000044090.4	579.383	1.22266	0.403854	3.02749	0.00246597	0.0664821	CUL7
ENSG00000187595.10	4.1583	2.03056	0.670614	3.02792	0.00246246	0.0664821	ZNF385C
ENSG00000174482.6	8.99604	6.19218	2.04531	3.0275	0.00246587	0.0664821	LINGO2
ENSG00000063587.12	517.686	-0.803972	0.265643	-3.02651	0.00247392	0.0665977	ZNF275
ENSG00000099617.2	77.4152	-3.1445	1.04055	-3.02197	0.00251136	0.0675053	EFNA2
ENSG00000148123.10	13.8133	-4.61007	1.52675	-3.01954	0.00253161	0.067949	LPPR1
ENSG00000261609.3	154.493	-0.972088	0.322123	-3.01775	0.00254655	0.0681483	GAN
ENSG00000101347.7	1477.84	1.75684	0.58212	3.018	0.00254451	0.0681483	SAMHD1
ENSG00000134376.10	114.251	-3.46006	1.14693	-3.0168	0.00255456	0.0682621	CRB1
ENSG00000103489.7	699.968	-4.13301	1.37116	-3.01424	0.00257627	0.0687411	XYLT1
ENSG00000010282.10	2.79842	-4.37916	1.45316	-3.01354	0.0025822	0.0687979	HHATL
ENSG00000152578.8	358.142	-3.30857	1.09828	-3.01249	0.00259113	0.0689347	GRIA4
ENSG00000189108.8	11.5768	-3.18232	1.05727	-3.00994	0.00261295	0.0691411	IL1RAPL2
ENSG00000172687.9	279.993	-1.03044	0.342562	-3.00804	0.00262935	0.0691411	ZNF738
ENSG00000011426.6	4793.52	0.849593	0.282313	3.00941	0.00261759	0.0691411	ANLN
ENSG00000097021.15	1761.51	0.972434	0.323246	3.00834	0.00262677	0.0691411	ACOT7
ENSG00000259516.2	16.0035	1.57227	0.522457	3.00939	0.00261775	0.0691411	ANP32AP1
ENSG00000255031.1	5.78783	3.08197	1.02414	3.00931	0.00261843	0.0691411	RP11-802E16.3
ENSG00000187017.10	10.4075	3.34224	1.11078	3.00891	0.00262185	0.0691411	ESPN
ENSG00000187229.3	2.14071	4.61566	1.53444	3.00804	0.00262937	0.0691411	RP11-161I2.1
ENSG00000206503.7	7924.67	1.37897	0.458694	3.0063	0.00264447	0.0694374	HLA-A
ENSG00000198797.6	180.379	-2.89631	0.963693	-3.00543	0.00265204	0.0695256	BRINP2
ENSG00000103512.10	1099.65	0.626946	0.208632	3.00504	0.00265549	0.0695256	NOMO1
ENSG00000181790.6	1163.14	-4.46792	1.48858	-3.00146	0.00268687	0.0697432	BAI1
ENSG00000183044.7	755.224	-1.90221	0.633519	-3.0026	0.00267681	0.0697432	ABAT
ENSG00000122483.13	253.479	0.804853	0.268059	3.00252	0.00267756	0.0697432	CCDC18
ENSG00000118503.10	426.449	2.3819	0.79335	3.00233	0.0026792	0.0697432	TNFAIP3
ENSG00000241781.2	22.1617	2.87258	0.956375	3.00362	0.00266792	0.0697432	AL161626.1
ENSG00000168032.4	66.6513	3.74418	1.24732	3.00178	0.00268404	0.0697432	ENTPD3
ENSG00000150893.9	3631.44	-1.81027	0.603411	-3.00007	0.00269919	0.0697636	FREM2
ENSG00000147813.11	90.75	1.9425	0.647432	3.00032	0.00269695	0.0697636	NAPRT1
ENSG00000124102.4	9.18735	5.40807	1.80228	3.00068	0.0026938	0.0697636	PI3
ENSG00000259291.1	12.5351	-1.69732	0.566215	-2.99765	0.0027207	0.0702196	RP11-617F23.1
ENSG00000101144.8	1269.53	-3.35216	1.11933	-2.99481	0.00274617	0.0706078	BMP7
ENSG00000224113.2	27.8507	-1.06162	0.354668	-2.99329	0.00275986	0.0706078	RP5-837J1.2
ENSG00000185219.11	702.122	-0.799552	0.266962	-2.99501	0.00274439	0.0706078	ZNF445
ENSG00000096872.11	256.826	0.822622	0.274829	2.99321	0.00276056	0.0706078	IFT74
ENSG00000204386.6	1811.75	0.909299	0.303744	2.99363	0.00275676	0.0706078	NEU1
ENSG00000007866.14	265.08	0.971813	0.324691	2.99304	0.00276213	0.0706078	TEAD3
ENSG00000272734.1	35.3304	2.8948	0.967209	2.99295	0.00276298	0.0706078	ADIRF-AS1
ENSG00000196405.8	815.018	-1.00335	0.335376	-2.99171	0.00277422	0.0706958	EVL
ENSG00000101224.13	3712.24	0.820152	0.274106	2.9921	0.00277065	0.0706958	CDC25B
ENSG00000143771.7	798.913	0.474194	0.158729	2.98744	0.00281326	0.0715902	CNIH4
ENSG00000257122.1	26.7643	0.939773	0.314836	2.98496	0.00283616	0.0720717	RRN3P3
ENSG00000078549.10	762.654	-4.69465	1.57398	-2.98266	0.00285751	0.0724115	ADCYAP1R1
ENSG00000182584.4	7.55896	2.53467	0.849695	2.98303	0.00285408	0.0724115	ACTL10
ENSG00000166289.5	70.4367	0.983513	0.330008	2.98027	0.00287997	0.0727774	PLEKHF1
ENSG00000165140.5	3.47578	2.77909	0.932408	2.98055	0.0028773	0.0727774	FBP1
ENSG00000166707.6	59.824	-0.974897	0.32762	-2.9757	0.00292321	0.073665	ZCCHC18
ENSG00000229391.3	34.7958	4.10222	1.3784	2.97607	0.00291966	0.073665	HLA-DRB6
ENSG00000260065.1	81.3712	-1.4495	0.487484	-2.97343	0.00294492	0.0740551	CTA-445C9.15
ENSG00000149506.6	2.95122	5.07253	1.70607	2.97323	0.00294686	0.0740551	ZP1
ENSG00000124198.8	1123.11	0.633029	0.212942	2.97277	0.00295123	0.0740625	ARFGEF2
ENSG00000263350.1	8.51486	-1.69936	0.571967	-2.97108	0.00296752	0.0743684	RP11-13N13.2
ENSG00000163697.12	936.104	-1.66288	0.560075	-2.96903	0.00298739	0.0747631	APBB2
ENSG00000135439.7	176.26	-2.96535	0.998945	-2.96849	0.00299271	0.0747931	AGAP2
ENSG00000196550.6	42.8398	0.837567	0.28236	2.96631	0.00301397	0.0752206	FAM72A
ENSG00000163590.9	432.033	-1.89137	0.637773	-2.96558	0.00302112	0.0752956	PPM1L
ENSG00000116871.11	2607	0.623231	0.210225	2.96459	0.0030309	0.0754358	MAP7D1
ENSG00000216775.2	799.821	-1.77071	0.597468	-2.9637	0.00303969	0.075551	RP1-152L7.5
ENSG00000205078.5	15.8409	2.58413	0.872227	2.96268	0.00304974	0.075697	SYCE1L
ENSG00000075142.9	4140.5	-1.0428	0.352104	-2.96164	0.00306008	0.0758498	SRI
ENSG00000174007.7	203.767	1.09662	0.370473	2.96004	0.00307599	0.0761402	CEP19
ENSG00000261780.2	24.172	8.11351	2.74262	2.95831	0.00309335	0.0764656	CTD-2354A18.1
ENSG00000182326.10	546.398	2.53214	0.856374	2.95681	0.00310837	0.0767323	C1S
ENSG00000141646.9	1176.19	-0.524471	0.177509	-2.95462	0.00313056	0.0771751	SMAD4
ENSG00000243766.3	5.7818	-3.92581	1.32909	-2.95375	0.00313936	0.0772869	HOTTIP
ENSG00000142634.8	1490.65	1.07985	0.366489	2.94648	0.0032141	0.0790199	EFHD2
ENSG00000264885.1	54.8385	-1.02726	0.348791	-2.9452	0.00322749	0.0792417	RP11-815I9.4
ENSG00000189233.7	1.82614	3.87736	1.31715	2.94376	0.00324252	0.079503	NUGGC
ENSG00000139192.7	230.327	1.58474	0.538483	2.94298	0.00325069	0.0795958	TAPBPL
ENSG00000133321.6	297.557	2.11623	0.719898	2.93962	0.00328612	0.0803014	RARRES3
ENSG00000144488.10	5.17906	2.70558	0.920451	2.93941	0.00328836	0.0803014	ESPNL
ENSG00000132405.14	620.432	-0.683726	0.232774	-2.9373	0.00331081	0.0804815	TBC1D14
ENSG00000151176.3	721.888	1.01577	0.345846	2.93705	0.00331348	0.0804815	PLBD2
ENSG00000074370.13	14.62	3.10049	1.05533	2.93792	0.00330422	0.0804815	ATP2A3
ENSG00000260833.2	8.83986	3.47974	1.18468	2.93727	0.00331111	0.0804815	AC124789.1
ENSG00000127533.3	5.06822	5.36707	1.8277	2.93651	0.00331928	0.0805148	F2RL3
ENSG00000173208.3	17.6722	-2.58505	0.880482	-2.93595	0.00332526	0.0805521	ABCD2
ENSG00000267128.1	29.8201	-2.12302	0.723778	-2.93325	0.0033543	0.0810904	RNF157-AS1
ENSG00000081913.9	1352.86	-1.60713	0.547937	-2.93306	0.00335642	0.0810904	PHLPP1
ENSG00000232324.1	4.01345	5.02128	1.71238	2.93235	0.00336411	0.081168	AC008440.10
ENSG00000172828.8	7.04298	2.04224	0.696902	2.93046	0.00338465	0.0815552	CES3
ENSG00000253846.1	100.043	-2.39705	0.818358	-2.9291	0.00339949	0.0818041	PCDHGA10
ENSG00000256087.2	268.745	-1.03976	0.355253	-2.92683	0.00342441	0.0819215	ZNF432
ENSG00000137221.10	533.553	0.692486	0.236537	2.9276	0.0034159	0.0819215	TJAP1
ENSG00000175877.3	8.10683	2.51991	0.860995	2.92674	0.00342538	0.0819215	WBSCR28
ENSG00000148655.10	19.5799	2.55032	0.87148	2.92642	0.00342883	0.0819215	C10orf11
ENSG00000152137.2	199.35	3.29786	1.12649	2.92757	0.00341627	0.0819215	HSPB8
ENSG00000049249.4	17.7129	3.50151	1.19661	2.92619	0.00343145	0.0819215	TNFRSF9
ENSG00000272294.1	50.6602	-3.50363	1.19831	-2.92382	0.00345766	0.0822239	RP3-326L13.3
ENSG00000116237.11	2210.83	0.830277	0.283971	2.92381	0.00345772	0.0822239	ICMT
ENSG00000110719.5	307.952	2.61698	0.894948	2.92417	0.00345372	0.0822239	TCIRG1
ENSG00000164180.9	420.344	0.513289	0.175639	2.92241	0.00347337	0.0823963	TMEM161B
ENSG00000023909.5	1207.6	1.35824	0.464777	2.92235	0.00347405	0.0823963	GCLM
ENSG00000100678.14	8.36474	-4.50566	1.54223	-2.92152	0.00348326	0.0825069	SLC8A3
ENSG00000150625.12	7449.57	-1.83917	0.629658	-2.92091	0.00349011	0.0825613	GPM6A
ENSG00000147481.9	160.039	-3.87169	1.32657	-2.91856	0.00351648	0.0826435	SNTG1
ENSG00000157851.12	1871.2	-2.58372	0.885472	-2.91791	0.00352391	0.0826435	DPYSL5
ENSG00000135108.10	1613.27	-0.546386	0.187208	-2.9186	0.00351609	0.0826435	FBXO21
ENSG00000140853.11	439.643	0.896049	0.307101	2.91777	0.00352547	0.0826435	NLRC5
ENSG00000142632.12	65.0792	1.55064	0.531332	2.91839	0.00351843	0.0826435	ARHGEF19
ENSG00000064687.8	243.574	1.55965	0.534434	2.91832	0.00351924	0.0826435	ABCA7
ENSG00000234745.5	12603.2	2.10484	0.721092	2.91897	0.00351194	0.0826435	HLA-B
ENSG00000171509.11	3.50489	4.83354	1.65693	2.91716	0.00353237	0.0826984	RXFP1
ENSG00000172728.11	173.073	-0.892423	0.305978	-2.91662	0.00353847	0.0827346	FUT10
ENSG00000187672.8	45.7947	-2.81396	0.965342	-2.91498	0.00355707	0.0830624	ERC2
ENSG00000137869.9	8.46973	2.72649	0.935576	2.91423	0.00356566	0.0831559	CYP19A1
ENSG00000259623.1	182.392	-0.59261	0.203561	-2.91122	0.00360022	0.0837327	RP11-156E6.1
ENSG00000059378.8	475.421	1.85381	0.636859	2.91087	0.00360423	0.0837327	PARP12
ENSG00000174332.3	27.8722	3.17498	1.09055	2.91136	0.00359857	0.0837327	GLIS1
ENSG00000230530.1	2.43161	-3.11881	1.07233	-2.90844	0.00363241	0.0842793	LIMD1-AS1
ENSG00000005243.5	183.738	2.24351	0.771533	2.90786	0.00363915	0.0843279	COPZ2
ENSG00000011523.9	462.1	-0.997166	0.343007	-2.90713	0.00364759	0.0844157	CEP68
ENSG00000164684.9	725.26	-2.2244	0.765346	-2.9064	0.00365617	0.0845063	ZNF704
ENSG00000188338.10	187.356	-2.43134	0.836746	-2.90571	0.00366418	0.0845833	SLC38A3
ENSG00000164038.10	192.097	-0.924923	0.318355	-2.90532	0.00366882	0.0845833	SLC9B2
ENSG00000100985.7	29.5835	4.94324	1.70186	2.9046	0.00367717	0.0846682	MMP9
ENSG00000142408.2	238.377	-3.19348	1.10027	-2.90245	0.0037026	0.0847775	CACNG8
ENSG00000256185.1	18.5747	-1.88182	0.648446	-2.90205	0.00370727	0.0847775	RP11-612B6.2
ENSG00000174748.14	9922.57	-0.663144	0.228548	-2.90155	0.00371317	0.0847775	RPL15
ENSG00000132801.5	86.2059	0.748661	0.25802	2.90157	0.003713	0.0847775	ZSWIM3
ENSG00000160932.6	1149.69	1.08675	0.374558	2.90143	0.00371462	0.0847775	LY6E
ENSG00000108771.8	245.928	2.57682	0.887782	2.90254	0.00370149	0.0847775	DHX58
ENSG00000138639.13	80.7189	2.74175	0.9444	2.90316	0.00369418	0.0847775	ARHGAP24
ENSG00000197724.6	1375.26	-0.537001	0.185147	-2.90041	0.00372675	0.0849474	PHF2
ENSG00000205220.7	148.533	1.6147	0.556795	2.9	0.00373161	0.0849516	PSMB10
ENSG00000237036.4	88.2439	-1.21667	0.419759	-2.89849	0.00374968	0.085256	ZEB1-AS1
ENSG00000130429.8	1283.22	1.22176	0.421605	2.89788	0.00375698	0.085315	ARPC1B
ENSG00000168214.16	2035.77	-1.22093	0.421598	-2.89595	0.00378009	0.0857324	RBPJ
ENSG00000139433.5	610.334	-0.527764	0.182267	-2.89556	0.00378483	0.0857329	GLTP
ENSG00000234147.1	6.96057	3.04306	1.05158	2.89379	0.00380626	0.0861106	RP3-460G2.2
ENSG00000125347.9	656.838	1.75315	0.606172	2.89217	0.00382589	0.086447	IRF1
ENSG00000236453.1	15.2269	5.52995	1.91245	2.89155	0.00383346	0.0865102	AC003092.1
ENSG00000137309.15	7479.55	1.25583	0.434563	2.88987	0.00385403	0.0868664	HMGA1
ENSG00000089127.8	635.864	2.96116	1.02521	2.88835	0.00387265	0.087178	OAS1
ENSG00000181481.9	73.1651	3.0566	1.05843	2.88787	0.00387861	0.0872039	RNF135
ENSG00000188910.7	4.17436	3.00111	1.04045	2.88442	0.00392138	0.0880562	GJB3
ENSG00000197409.6	8.42704	1.63573	0.567212	2.88381	0.00392898	0.0880691	HIST1H3D
ENSG00000204941.9	3.84049	5.45792	1.89275	2.88359	0.00393166	0.0880691	PSG5
ENSG00000184719.7	58.7663	2.40988	0.835988	2.88268	0.00394312	0.0882171	RNLS
ENSG00000123191.9	75.8794	-1.17163	0.406678	-2.88098	0.00396447	0.0884764	ATP7B
ENSG00000233532.1	21.115	2.50702	0.870136	2.88119	0.00396182	0.0884764	LINC00460
ENSG00000101265.11	2986.2	-1.77022	0.614631	-2.88014	0.00397498	0.0884933	RASSF2
ENSG00000159307.14	6.10493	4.18413	1.45259	2.88047	0.00397089	0.0884933	SCUBE1
ENSG00000204128.5	232.608	-2.62701	0.912754	-2.87811	0.00400062	0.0885211	C2orf72
ENSG00000078142.7	795.464	-0.554932	0.192792	-2.8784	0.00399693	0.0885211	PIK3C3
ENSG00000118363.7	687.525	-0.441285	0.153288	-2.8788	0.0039919	0.0885211	SPCS2
ENSG00000137843.7	38.5318	2.18239	0.757945	2.87935	0.00398499	0.0885211	PAK6
ENSG00000138642.10	468.767	2.39912	0.833411	2.87867	0.00399354	0.0885211	HERC6
ENSG00000170390.10	964.187	-2.07982	0.723256	-2.87563	0.00403219	0.0891109	DCLK2
ENSG00000272556.1	5.05515	-1.79071	0.623035	-2.87417	0.00405095	0.089308	RP11-638I8.1
ENSG00000178919.7	7.20399	6.36771	2.21524	2.8745	0.00404669	0.089308	FOXE1
ENSG00000189157.9	17.7132	-1.72133	0.599086	-2.87326	0.00406255	0.0894549	FAM47E
ENSG00000196353.7	401.778	-2.85213	0.992841	-2.87269	0.00406992	0.0895086	CPNE4
ENSG00000101160.9	277.009	3.55317	1.23762	2.87098	0.00409206	0.0898867	CTSZ
ENSG00000166405.10	59.5296	-2.63094	0.917356	-2.86796	0.00413131	0.090467	RIC3
ENSG00000186051.4	6.08607	-2.25407	0.785993	-2.86779	0.00413344	0.090467	TAL2
ENSG00000144843.7	107.384	1.75763	0.612795	2.86822	0.0041279	0.090467	ADPRH
ENSG00000178904.14	1294.03	-1.14253	0.398581	-2.86649	0.00415051	0.090622	DPY19L3
ENSG00000246263.2	35.287	-0.862212	0.30077	-2.86668	0.00414797	0.090622	KB-431C1.4
ENSG00000112175.6	29.7562	-4.1238	1.43949	-2.86476	0.00417322	0.0908991	BMP5
ENSG00000112742.5	1134.51	0.740794	0.258583	2.86482	0.00417249	0.0908991	TTK
ENSG00000055163.14	973.057	-1.74882	0.610611	-2.86405	0.0041826	0.090994	CYFIP2
ENSG00000250602.1	2.04831	2.94547	1.02907	2.86227	0.00420623	0.0913985	RP11-517I3.1
ENSG00000130055.9	104.128	-2.66028	0.929826	-2.86105	0.00422237	0.0916395	GDPD2
ENSG00000233058.1	4.63006	1.9075	0.666877	2.86035	0.00423173	0.0917329	LINC00884
ENSG00000171016.7	349.231	-0.960407	0.3359	-2.8592	0.00424708	0.0919558	PYGO1
ENSG00000185052.7	101.511	-4.60286	1.61055	-2.85794	0.00426395	0.0921753	SLC24A3
ENSG00000237686.2	10.6011	1.94736	0.681446	2.85769	0.00426738	0.0921753	RP5-1120P11.1
ENSG00000150672.12	37.8021	-1.94634	0.681249	-2.85702	0.00427638	0.0922601	DLG2
ENSG00000172461.6	124.347	-3.43229	1.20158	-2.85649	0.00428355	0.0923049	FUT9
ENSG00000087053.14	1952.55	-0.788317	0.276086	-2.85533	0.00429926	0.0925335	MTMR2
ENSG00000166710.13	22525.5	1.3894	0.486667	2.85494	0.00430455	0.0925377	B2M
ENSG00000256050.2	2.48768	3.79721	1.33023	2.85455	0.00430981	0.0925411	RP11-982M15.6
ENSG00000100151.11	165.833	1.34681	0.472039	2.85317	0.0043286	0.0926158	PICK1
ENSG00000167646.9	12.9089	2.04279	0.715962	2.85321	0.00432799	0.0926158	DNAAF3
ENSG00000257497.1	6.46477	2.93655	1.0292	2.85322	0.0043278	0.0926158	RP11-585P4.5
ENSG00000251664.2	7.02915	-4.19402	1.47085	-2.85142	0.00435239	0.0930151	PCDHA12
ENSG00000164855.11	14.8895	2.49348	0.87462	2.85093	0.00435916	0.0930502	TMEM184A
ENSG00000175745.7	1318.54	1.43821	0.504547	2.85049	0.00436515	0.0930685	NR2F1
ENSG00000130203.5	1090.79	2.573	0.903144	2.84894	0.00438657	0.0934154	APOE
ENSG00000188211.4	189.072	-2.07237	0.728015	-2.8466	0.00441882	0.0938375	NCR3LG1
ENSG00000010219.9	205.454	-1.03496	0.363592	-2.84647	0.00442062	0.0938375	DYRK4
ENSG00000133106.10	165.202	3.14504	1.10493	2.84638	0.0044219	0.0938375	EPSTI1
ENSG00000178015.4	5.82718	3.26303	1.14654	2.84599	0.0044273	0.0938422	GPR150
ENSG00000238062.1	5.11517	-1.98836	0.699084	-2.84423	0.00445184	0.094071	AC105344.2
ENSG00000109062.5	1002.81	1.41577	0.497728	2.84446	0.00444861	0.094071	SLC9A3R1
ENSG00000172345.9	30.3493	1.73077	0.608548	2.8441	0.00445365	0.094071	STARD5
ENSG00000204287.9	2748.29	3.97018	1.39619	2.84358	0.00446097	0.0941162	HLA-DRA
ENSG00000181322.9	7.24386	-2.72056	0.958122	-2.83947	0.00451892	0.0945689	NME9
ENSG00000148541.8	45.8956	-1.80073	0.63389	-2.84075	0.00450072	0.0945689	FAM13C
ENSG00000151612.11	825.509	-0.902734	0.317864	-2.84	0.00451131	0.0945689	ZNF827
ENSG00000078043.11	701.782	-0.850642	0.29952	-2.84001	0.00451116	0.0945689	PIAS2
ENSG00000165272.10	19.0682	1.49708	0.527177	2.8398	0.00451412	0.0945689	AQP3
ENSG00000136999.4	453.39	2.78584	0.980675	2.84074	0.00450089	0.0945689	NOV
ENSG00000006757.7	39.6592	4.02294	1.41588	2.8413	0.00449301	0.0945689	PNPLA4
ENSG00000148468.12	999.763	-1.11274	0.392343	-2.83613	0.00456634	0.0954512	FAM171A1
ENSG00000186205.8	188.441	-0.945304	0.333396	-2.83538	0.00457714	0.0955668	2001-03-01
ENSG00000087258.9	296.514	-3.42685	1.20939	-2.83353	0.00460366	0.09601	GNAO1
ENSG00000169184.5	89.0551	-2.85117	1.00652	-2.8327	0.00461563	0.0961492	MN1
ENSG00000112079.8	915.243	0.594749	0.210054	2.83141	0.00463433	0.096428	STK38
ENSG00000261533.1	21.3949	-1.43771	0.507864	-2.8309	0.00464171	0.0964711	RP11-15N24.4
ENSG00000250748.2	8.45729	3.25391	1.14961	2.83044	0.00464847	0.0965011	RP11-230G5.2
ENSG00000229644.4	294.664	1.33128	0.470421	2.82998	0.00465512	0.0965286	NAMPTL
ENSG00000159377.6	4176.36	0.706088	0.249576	2.82915	0.00466724	0.0965593	PSMB4
ENSG00000122417.11	301.509	1.22299	0.432228	2.82949	0.00466217	0.0965593	ODF2L
ENSG00000099284.9	215.818	-4.04467	1.43058	-2.8273	0.00469428	0.0966777	H2AFY2
ENSG00000213085.5	11.9297	1.61594	0.571456	2.82775	0.00468759	0.0966777	CCDC19
ENSG00000144821.5	25.072	2.01027	0.710943	2.82761	0.0046897	0.0966777	MYH15
ENSG00000151617.11	43.4916	3.01668	1.06688	2.82758	0.00469015	0.0966777	EDNRA
ENSG00000181291.5	6.19374	-3.70088	1.31061	-2.82379	0.00474599	0.0968261	TMEM132E
ENSG00000165626.12	150.848	-1.8184	0.643521	-2.8257	0.00471782	0.0968261	BEND7
ENSG00000132676.11	1613.97	0.563	0.199396	2.82353	0.00474978	0.0968261	DAP3
ENSG00000243927.1	1315.08	1.05799	0.374751	2.82319	0.00475485	0.0968261	MRPS6
ENSG00000246100.3	6.00915	3.15099	1.11581	2.82395	0.00474351	0.0968261	LINC00900
ENSG00000105639.14	15.3569	3.19335	1.13071	2.8242	0.00473988	0.0968261	JAK3
ENSG00000260401.1	6.58222	3.27072	1.15721	2.82639	0.00470758	0.0968261	RP11-800A3.4
ENSG00000187550.4	2.9753	3.46086	1.22573	2.82351	0.00475007	0.0968261	SBK2
ENSG00000167895.10	3.32999	4.23991	1.50093	2.82486	0.00473016	0.0968261	TMC8
ENSG00000135374.5	2.83481	4.47181	1.58335	2.82427	0.00473878	0.0968261	ELF5
ENSG00000204642.9	234.466	2.28452	0.809381	2.82255	0.00476436	0.096911	HLA-F
ENSG00000188833.5	5.08509	2.62372	0.929701	2.82211	0.00477082	0.0969337	ENTPD8
ENSG00000188610.8	73.9965	0.838401	0.297149	2.82149	0.00478018	0.0970151	FAM72B
ENSG00000197020.6	385.651	-0.910097	0.322663	-2.82058	0.00479364	0.0971474	ZNF100
ENSG00000182093.10	930.134	-0.693871	0.246056	-2.81997	0.00480276	0.0971474	WRB
ENSG00000196407.7	3.42617	3.04424	1.07949	2.82007	0.00480132	0.0971474	THEM5
ENSG00000165995.14	36.2227	-2.02037	0.716922	-2.81811	0.00483067	0.0973863	CACNB2
ENSG00000137310.7	1341.07	0.878302	0.311638	2.81834	0.00482724	0.0973863	TCF19
ENSG00000171658.4	31.4228	2.70226	0.958859	2.81821	0.00482926	0.0973863	RP11-443P15.2
ENSG00000253125.1	1.84256	3.86807	1.37291	2.81742	0.00484108	0.0974878	RP11-459E5.1
ENSG00000255537.1	4.56605	-2.20175	0.781666	-2.81674	0.0048514	0.0975874	AP000708.1
ENSG00000136842.9	291.562	-2.27272	0.807195	-2.81558	0.004869	0.0978329	TMOD1
ENSG00000114054.9	1497.72	-0.532814	0.189393	-2.81327	0.00490408	0.0983013	PCCB
ENSG00000143353.7	252.24	0.590136	0.209763	2.81334	0.00490296	0.0983013	LYPLAL1
ENSG00000008283.11	450.207	1.00401	0.356966	2.81262	0.00491398	0.0983013	CYB561
ENSG00000137507.7	3.95719	2.98942	1.06277	2.81286	0.00491037	0.0983013	LRRC32
ENSG00000236609.3	652.952	-1.3447	0.478166	-2.81219	0.00492048	0.0983229	ZNF853
ENSG00000146006.7	274.088	-2.20211	0.784124	-2.80837	0.0049793	0.0992324	LRRTM2
ENSG00000155189.7	2271.82	-0.822849	0.29302	-2.80817	0.0049824	0.0992324	AGPAT5
ENSG00000196966.3	11.1727	1.9334	0.68844	2.80838	0.00497913	0.0992324	HIST1H3E
ENSG00000171476.17	337.441	-2.10194	0.748848	-2.80689	0.0050022	0.0992989	HOPX
ENSG00000221949.2	11.6434	1.28131	0.456546	2.80654	0.00500763	0.0992989	C12orf61
ENSG00000261997.1	2.1374	3.13136	1.11552	2.80707	0.00499937	0.0992989	RP11-212I21.4
ENSG00000189001.6	6.34145	5.68911	2.02663	2.80717	0.00499785	0.0992989	SBSN
ENSG00000171160.13	227.355	-0.767307	0.273504	-2.80547	0.00502436	0.0994073	MORN4
ENSG00000196747.3	5.84348	2.09852	0.748101	2.80514	0.00502954	0.0994073	HIST1H2AI
ENSG00000167157.9	25.3452	2.613	0.931385	2.8055	0.00502383	0.0994073	PRRX2
ENSG00000139352.3	279.647	-6.36608	2.26987	-2.8046	0.0050379	0.0994642	ASCL1
ENSG00000158023.5	45.0597	1.66367	0.593308	2.80405	0.00504646	0.0995249	WDR66
ENSG00000268087.1	16.2834	-1.22423	0.4369	-2.80208	0.00507737	0.0996301	CTC-429P9.2
ENSG00000101986.8	340.604	0.986191	0.351962	2.80198	0.00507898	0.0996301	ABCD1
ENSG00000142961.10	225.801	1.63806	0.584534	2.80234	0.00507337	0.0996301	MOB3C
ENSG00000181444.8	16.3869	2.43361	0.868536	2.80196	0.00507925	0.0996301	ZNF467
ENSG00000184227.3	72.8037	2.51905	0.898585	2.80335	0.00505746	0.0996301	ACOT1
ENSG00000158246.7	46.9756	2.20052	0.785558	2.80121	0.00509107	0.0997542	FAM46B
ENSG00000036565.10	205.537	-4.25549	1.52048	-2.79878	0.00512954	0.100116	SLC18A1
ENSG00000137275.9	813.032	0.690513	0.246728	2.79868	0.00513124	0.100116	RIPK1
ENSG00000143228.8	1002.97	0.722699	0.258163	2.79939	0.00511996	0.100116	NUF2
ENSG00000161570.4	4.10966	3.98933	1.42545	2.79865	0.00513162	0.100116	CCL5
ENSG00000253616.1	3.68439	2.91948	1.04337	2.79812	0.00514009	0.100174	RP11-875O11.3
ENSG00000237457.2	8.69536	-3.82255	1.36675	-2.79682	0.00516085	0.10047	RP11-547I7.2
ENSG00000236144.2	124.235	-1.02588	0.366868	-2.79633	0.00516873	0.100516	AD000090.2
ENSG00000145920.10	105.563	-4.98018	1.78197	-2.79476	0.00519378	0.100815	CPLX2
ENSG00000173894.6	729.813	-1.52498	0.545697	-2.79455	0.00519713	0.100815	CBX2
ENSG00000177409.7	957.291	2.51477	0.899953	2.79433	0.00520077	0.100815	SAMD9L
ENSG00000163576.13	19.8406	-1.87196	0.670315	-2.79266	0.00522759	0.101121	EFHB
ENSG00000036448.5	20.4016	-1.82055	0.65215	-2.79161	0.00524464	0.101121	MYOM2
ENSG00000273352.1	12.1365	-1.36758	0.490007	-2.79094	0.00525556	0.101121	RP11-61L19.3
ENSG00000130881.9	964.485	-0.969578	0.347402	-2.79094	0.00525552	0.101121	LRP3
ENSG00000151498.7	541.065	-0.527009	0.188736	-2.79231	0.00523333	0.101121	ACAD8
ENSG00000071967.7	1910.74	1.27416	0.456408	2.79171	0.00524304	0.101121	CYBRD1
ENSG00000183690.12	22.2902	1.5103	0.540813	2.79264	0.00522792	0.101121	EFHC2
ENSG00000175928.5	719.652	-3.6406	1.30519	-2.78932	0.00528181	0.101513	LRRN1
ENSG00000235169.3	4.17582	3.27903	1.1757	2.789	0.00528712	0.101513	SMIM1
ENSG00000272761.1	183.898	-2.18573	0.784417	-2.78644	0.00532904	0.101945	RP11-572C15.6
ENSG00000154359.8	844.994	-0.947511	0.339964	-2.78709	0.00531833	0.101945	LONRF1
ENSG00000172992.7	761.711	-0.697808	0.250447	-2.78625	0.00533211	0.101945	DCAKD
ENSG00000178031.11	470.388	2.02921	0.728128	2.78688	0.00532182	0.101945	ADAMTSL1
ENSG00000251867.2	16.5275	-1.48307	0.532499	-2.78511	0.00535101	0.102199	Y
ENSG00000155511.13	1184.35	-2.56637	0.921738	-2.78427	0.00536478	0.102354	GRIA1
ENSG00000144834.8	327.465	-1.6297	0.585952	-2.78128	0.00541452	0.103086	TAGLN3
ENSG00000180921.6	19.0071	2.94449	1.05868	2.7813	0.00541421	0.103086	FAM83H
ENSG00000135547.4	179.931	-3.75598	1.3507	-2.78076	0.00542326	0.103144	HEY2
ENSG00000172466.11	2328.31	-0.739067	0.265828	-2.78025	0.00543176	0.103198	ZNF24
ENSG00000164742.10	668.44	-1.91835	0.690432	-2.77848	0.00546145	0.103545	ADCY1
ENSG00000140678.12	12.4094	3.99836	1.439	2.77857	0.00545981	0.103545	ITGAX
ENSG00000196189.8	10.8518	1.76498	0.63556	2.77705	0.00548549	0.103892	SEMA4A
ENSG00000122735.11	4.30802	2.26807	0.816937	2.77631	0.00549806	0.103951	DNAI1
ENSG00000140297.8	2.08263	4.04098	1.45559	2.77619	0.00550003	0.103951	GCNT3
ENSG00000267655.1	12.4028	-1.26177	0.454588	-2.77564	0.00550929	0.104017	CTD-2286N8.2
ENSG00000092964.12	3062.87	-1.37562	0.495731	-2.77492	0.00552148	0.104139	DPYSL2
ENSG00000185168.5	2.63218	2.64694	0.954458	2.77323	0.00555024	0.104573	LINC00482
ENSG00000173064.6	915.893	-0.477171	0.172219	-2.77072	0.00559327	0.105165	HECTD4
ENSG00000047457.9	28.2877	2.75339	0.993628	2.77105	0.00558758	0.105165	CP
ENSG00000154640.10	1314.67	0.580836	0.209874	2.76754	0.00564808	0.105866	BTG3
ENSG00000204859.7	177.045	0.813065	0.293751	2.76787	0.00564236	0.105866	ZBTB48
ENSG00000254486.1	2.51664	3.33071	1.20337	2.76782	0.00564328	0.105866	RP13-631K18.2
ENSG00000112561.13	126.487	0.90439	0.326897	2.76659	0.00566464	0.105958	TFEB
ENSG00000204540.6	13.5618	1.33703	0.483257	2.7667	0.00566267	0.105958	PSORS1C1
ENSG00000257267.1	717.353	-0.669923	0.242261	-2.7653	0.00568702	0.106267	ZNF271
ENSG00000187688.10	50.5866	3.79607	1.37293	2.76495	0.00569322	0.106273	TRPV2
ENSG00000107736.15	17.0265	-2.66442	0.964817	-2.76158	0.00575222	0.10639	CDH23
ENSG00000107954.6	15.7353	-2.02978	0.734677	-2.76282	0.00573044	0.10639	NEURL
ENSG00000024526.12	1098.9	0.727646	0.263454	2.76195	0.00574571	0.10639	DEPDC1
ENSG00000204335.3	11.7834	3.14488	1.13787	2.76383	0.00571273	0.10639	SP5
ENSG00000115594.7	126.111	3.42518	1.23973	2.76285	0.00572999	0.10639	IL1R1
ENSG00000174595.4	2.0761	4.06869	1.47238	2.76334	0.00572135	0.10639	KLF14
ENSG00000258580.1	3.14733	4.14658	1.50137	2.76187	0.00574721	0.10639	RP11-320M16.2
ENSG00000244681.1	2.57905	4.33511	1.56967	2.76179	0.00574852	0.10639	MTHFD2P1
ENSG00000110347.7	2.04952	4.54761	1.64552	2.76363	0.00571623	0.10639	MMP12
ENSG00000091592.11	924.873	-1.67683	0.607296	-2.76114	0.00576007	0.106426	NLRP1
ENSG00000178585.10	1104.71	1.18971	0.430937	2.76076	0.00576674	0.106439	CTNNBIP1
ENSG00000155158.16	203.455	1.52638	0.552948	2.76043	0.00577247	0.106439	TTC39B
ENSG00000175206.6	3.86979	-3.3692	1.22096	-2.75947	0.00578946	0.106447	NPPA
ENSG00000186868.11	352.702	-2.87103	1.04054	-2.75916	0.00579497	0.106447	MAPT
ENSG00000188523.4	4.1635	-2.10996	0.764538	-2.75979	0.00578394	0.106447	C9orf171
ENSG00000183578.5	34.5439	3.11069	1.12744	2.75908	0.0057964	0.106447	TNFAIP8L3
ENSG00000121361.3	33.0503	-3.0209	1.09618	-2.75583	0.00585434	0.107403	KCNJ8
ENSG00000257732.1	21.5983	3.99652	1.45058	2.75513	0.00586694	0.107525	RP11-818F20.5
ENSG00000103154.5	34.8573	-2.44435	0.887421	-2.75444	0.00587924	0.107533	NECAB2
ENSG00000176092.9	3.99392	3.9498	1.43396	2.75447	0.00587877	0.107533	AIM1L
ENSG00000168028.9	11262.9	-0.816925	0.296643	-2.7539	0.00588898	0.107545	RPSA
ENSG00000243137.3	2.2144	4.10325	1.49006	2.75375	0.00589174	0.107545	PSG4
ENSG00000173171.10	217.699	0.572541	0.207997	2.75263	0.00591179	0.107803	MTX1
ENSG00000154781.11	326.757	-0.399336	0.145104	-2.75207	0.00592202	0.10785	CCDC174
ENSG00000137628.12	495.556	1.39429	0.506678	2.75183	0.00592626	0.10785	DDX60
ENSG00000260296.1	4.36352	-2.00288	0.728238	-2.75031	0.00595387	0.107899	RP11-395I6.3
ENSG00000104643.5	484.832	-0.781503	0.284058	-2.75121	0.00593751	0.107899	MTMR9
ENSG00000185499.12	62.1339	1.62945	0.592519	2.75004	0.00595871	0.107899	MUC1
ENSG00000011465.12	39.6178	3.73714	1.3585	2.75093	0.00594263	0.107899	DCN
ENSG00000107623.4	3.67655	4.88885	1.77734	2.75065	0.00594766	0.107899	GDF10
ENSG00000162415.6	74.6824	-1.93764	0.704986	-2.74848	0.00598725	0.108308	ZSWIM5
ENSG00000072952.14	35.125	-3.55189	1.29288	-2.74726	0.0060095	0.108602	MRVI1
ENSG00000243069.3	15.323	-2.31065	0.841971	-2.74434	0.00606335	0.108802	ARHGEF26-AS1
ENSG00000196376.6	1705.59	-2.23881	0.815829	-2.74422	0.00606555	0.108802	SLC35F1
ENSG00000109689.10	1076.58	-1.15473	0.420488	-2.74617	0.00602958	0.108802	STIM2
ENSG00000076554.11	1000.11	-0.808078	0.294483	-2.74405	0.00606856	0.108802	TPD52
ENSG00000235501.1	115.356	0.703333	0.256218	2.74506	0.00605005	0.108802	RP4-639F20.1
ENSG00000112984.7	1883.6	0.810127	0.295218	2.74417	0.00606642	0.108802	KIF20A
ENSG00000270761.1	4.72786	2.04266	0.744216	2.74471	0.0060564	0.108802	RP11-385F7.1
ENSG00000170442.7	4.50251	2.632	0.958896	2.74483	0.0060543	0.108802	KRT86
ENSG00000168405.10	18.2232	2.08554	0.760426	2.74259	0.00609568	0.109181	CMAHP
ENSG00000227888.3	10.3862	-2.46995	0.900853	-2.74179	0.00611057	0.109267	FAM66A
ENSG00000146376.6	971.344	1.94343	0.708847	2.74168	0.00611255	0.109267	ARHGAP18
ENSG00000213928.4	25.1231	1.45342	0.530502	2.7397	0.00614952	0.109712	IRF9
ENSG00000230836.1	2.95894	4.53482	1.6551	2.73991	0.00614554	0.109712	AC104135.4
ENSG00000204388.5	583.201	1.03384	0.377437	2.73911	0.00616066	0.109803	HSPA1B
ENSG00000223436.1	3.22653	-4.0605	1.48288	-2.73826	0.00617651	0.109869	AC011625.1
ENSG00000273486.1	25.5421	-1.13817	0.415633	-2.7384	0.00617381	0.109869	RP11-731C17.2
ENSG00000077147.10	3720.39	-0.736268	0.268959	-2.73748	0.00619124	0.110023	TM9SF3
ENSG00000256018.1	8.02612	2.05882	0.752303	2.73668	0.00620617	0.110181	HIST1H3G
ENSG00000162728.4	12.2464	-3.19927	1.16969	-2.73515	0.00623513	0.110587	KCNJ9
ENSG00000157150.4	427.919	-2.08245	0.76227	-2.73191	0.00629685	0.111316	TIMP4
ENSG00000203867.7	152.533	-1.68726	0.617657	-2.7317	0.00630078	0.111316	RBM20
ENSG00000172977.8	388.622	-0.600635	0.219865	-2.73184	0.00629814	0.111316	KAT5
ENSG00000104537.12	4.43076	3.07814	1.12666	2.7321	0.00629318	0.111316	ANXA13
ENSG00000189221.5	150.303	1.97346	0.722711	2.73063	0.00632128	0.111569	MAOA
ENSG00000149926.9	47.1818	-1.82088	0.667272	-2.72884	0.00635567	0.112067	FAM57B
ENSG00000196268.7	175.114	-0.907708	0.332837	-2.72718	0.0063878	0.112525	ZNF493
ENSG00000163156.7	515.082	0.602128	0.221036	2.72412	0.00644736	0.113464	SCNM1
ENSG00000101098.8	372.406	-3.69385	1.35739	-2.72128	0.00650297	0.113566	RIMS4
ENSG00000110693.11	760.087	-2.94548	1.08184	-2.72265	0.00647602	0.113566	SOX6
ENSG00000145362.12	1201.1	-1.27849	0.469803	-2.72134	0.00650185	0.113566	ANK2
ENSG00000235552.4	263.779	-0.627835	0.230545	-2.72326	0.00646408	0.113566	RPL6P27
ENSG00000162144.5	434.913	1.04877	0.38534	2.72166	0.0064954	0.113566	CYB561A3
ENSG00000154451.10	86.5852	2.94596	1.08207	2.72254	0.00647828	0.113566	GBP5
ENSG00000157445.10	42.8399	3.32512	1.2219	2.72127	0.00650324	0.113566	CACNA2D3
ENSG00000163814.3	119.85	3.4753	1.27681	2.72185	0.00649169	0.113566	CDCP1
ENSG00000214870.4	61.9455	-1.91543	0.704132	-2.72027	0.00652283	0.113689	AC004540.5
ENSG00000168152.8	111.341	-0.739884	0.271966	-2.72051	0.0065182	0.113689	THAP9
ENSG00000180815.10	21.4339	-2.09796	0.77176	-2.7184	0.00655977	0.114148	MAP3K15
ENSG00000204344.10	164.35	0.606598	0.223179	2.71799	0.00656794	0.114148	STK19
ENSG00000143390.13	889.875	0.868558	0.319634	2.71735	0.00658061	0.114148	RFX5
ENSG00000101417.7	168.013	1.20546	0.443547	2.71778	0.00657217	0.114148	PXMP4
ENSG00000096433.6	1095.09	1.40484	0.516961	2.7175	0.00657762	0.114148	ITPR3
ENSG00000157483.4	509.205	1.17099	0.431041	2.71667	0.00659433	0.114277	MYO1E
ENSG00000198715.7	503.748	1.63704	0.602763	2.7159	0.00660964	0.114433	C1orf85
ENSG00000197653.10	33.4534	-1.64396	0.605445	-2.7153	0.0066216	0.11453	DNAH10
ENSG00000127666.8	177.758	0.740104	0.272713	2.71386	0.0066505	0.114921	TICAM1
ENSG00000136944.13	6.80924	-5.18344	1.91104	-2.71236	0.00668053	0.11533	LMX1B
ENSG00000271851.1	31.9878	-1.05203	0.387982	-2.71154	0.00669724	0.115508	RP11-565F19.2
ENSG00000104723.16	360.105	-4.63302	1.70925	-2.71056	0.00671694	0.115562	TUSC3
ENSG00000141404.11	21.1264	-2.35242	0.867967	-2.71027	0.00672291	0.115562	GNAL
ENSG00000181031.11	24.8055	-1.46196	0.539443	-2.71012	0.00672584	0.115562	RPH3AL
ENSG00000161013.12	2437.75	0.704986	0.260124	2.71019	0.00672452	0.115562	MGAT4B
ENSG00000008300.10	679.12	-1.58891	0.586534	-2.70898	0.00674905	0.115742	CELSR3
ENSG00000164400.4	18.7012	8.14004	3.00478	2.70903	0.00674798	0.115742	CSF2
ENSG00000182903.11	365.451	-0.712444	0.263033	-2.70857	0.0067574	0.115776	ZNF721
ENSG00000142765.13	29.4942	2.53313	0.935545	2.70766	0.00677602	0.115985	SYTL1
ENSG00000177989.9	5.43611	1.84885	0.682906	2.70732	0.00678289	0.115993	ODF3B
ENSG00000143409.11	235.66	0.948926	0.350573	2.70679	0.00679382	0.116071	FAM63A
ENSG00000100167.15	875.689	-2.27638	0.841327	-2.7057	0.00681596	0.116121	2003-09-01
ENSG00000067225.13	40528.8	0.687266	0.253997	2.70581	0.0068139	0.116121	PKM
ENSG00000233822.3	27.8297	1.31695	0.486698	2.7059	0.00681201	0.116121	HIST1H2BN
ENSG00000015592.12	49.7032	-3.68871	1.36408	-2.70418	0.00684722	0.116382	STMN4
ENSG00000171428.9	48.8928	1.54539	0.571516	2.70402	0.00685055	0.116382	NAT1
ENSG00000243978.4	18.5654	1.82346	0.674248	2.70444	0.00684201	0.116382	RGAG1
ENSG00000130226.12	929.506	-3.63361	1.3441	-2.70337	0.00686395	0.116501	DPP6
ENSG00000112309.6	11.3367	-1.96763	0.728165	-2.70218	0.00688869	0.116812	B3GAT2
ENSG00000111783.8	423.897	-2.77487	1.02724	-2.7013	0.006907	0.117013	RFX4
ENSG00000167654.13	545.394	-3.62692	1.34339	-2.69984	0.00693738	0.11722	ATCAY
ENSG00000166086.8	2179.88	-0.919222	0.340459	-2.69995	0.00693507	0.11722	JAM3
ENSG00000185344.9	976.14	-0.661609	0.245061	-2.69978	0.00693864	0.11722	ATP6V0A2
ENSG00000171121.12	8.43862	1.40928	0.522251	2.69847	0.00696592	0.117377	KCNMB3
ENSG00000148344.10	35.5335	2.30413	0.853888	2.6984	0.0069673	0.117377	PTGES
ENSG00000221867.4	2.33418	4.20007	1.55648	2.69844	0.00696649	0.117377	MAGEA3
ENSG00000232640.1	19.2673	-2.04858	0.759595	-2.69694	0.00699798	0.117783	RP1-266L20.2
ENSG00000105223.14	3457.81	1.24973	0.463493	2.69633	0.00701088	0.117783	PLD3
ENSG00000069122.14	6.23931	6.15913	2.28406	2.69657	0.00700567	0.117783	GPR116
ENSG00000143631.10	1365.57	4.44054	1.64751	2.69531	0.00703239	0.118035	FLG
ENSG00000127241.12	120.418	-3.94856	1.46639	-2.69271	0.00708744	0.118668	MASP1
ENSG00000183248.7	226.736	-1.71005	0.635127	-2.69245	0.00709289	0.118668	CTD-3193O13.9
ENSG00000168003.12	3428.99	0.595616	0.22123	2.69229	0.00709629	0.118668	SLC3A2
ENSG00000159674.7	87.7105	2.50013	0.92832	2.69317	0.00707758	0.118668	SPON2
ENSG00000130764.5	886.393	0.647613	0.240664	2.69095	0.00712494	0.119038	LRRC47
ENSG00000185070.6	149.518	4.44107	1.65062	2.69055	0.00713341	0.119069	FLRT2
ENSG00000020633.14	7.18077	2.83246	1.05356	2.68847	0.0071781	0.119705	RUNX3
ENSG00000255258.2	6.3597	-2.91532	1.08494	-2.68709	0.00720781	0.120079	RP11-448P19.1
ENSG00000050730.11	8.00534	3.69546	1.37541	2.68681	0.00721377	0.120079	TNIP3
ENSG00000141574.3	69.0347	2.55203	0.950168	2.68587	0.00723403	0.120215	SECTM1
ENSG00000170955.9	480.137	4.46182	1.66125	2.68582	0.00723514	0.120215	PRKCDBP
ENSG00000094916.9	4986.24	-0.825072	0.307322	-2.68472	0.00725915	0.120403	CBX5
ENSG00000149131.11	59.0092	2.63608	0.981894	2.68469	0.00725974	0.120403	SERPING1
ENSG00000172264.12	88.8815	-2.7917	1.04007	-2.68414	0.00727163	0.12049	MACROD2
ENSG00000101084.12	292.557	1.21444	0.453114	2.68022	0.00735738	0.12174	C20orf24
ENSG00000168685.10	422.88	3.81249	1.42253	2.68008	0.00736051	0.12174	IL7R
ENSG00000172716.12	619.723	-3.45239	1.28871	-2.67894	0.00738551	0.122043	SLFN11
ENSG00000237742.2	3.63151	-4.7527	1.77483	-2.67783	0.00741012	0.122227	RP11-624M8.1
ENSG00000104613.7	1029.3	-0.470524	0.175703	-2.67795	0.00740736	0.122227	INTS10
ENSG00000076864.15	145.721	-2.02184	0.755563	-2.67593	0.00745213	0.122808	RAP1GAP
ENSG00000107443.11	344.843	-1.35206	0.505343	-2.67553	0.00746121	0.122846	CCNJ
ENSG00000186470.9	515.466	1.24023	0.463823	2.67392	0.00749695	0.12332	BTN3A2
ENSG00000188004.5	6.42195	2.26303	0.846426	2.67363	0.00750361	0.12332	C1orf204
ENSG00000267508.1	44.7123	-1.13349	0.42415	-2.67237	0.00753168	0.123558	ZNF285
ENSG00000225778.1	3.85012	2.91228	1.08965	2.67267	0.00752493	0.123558	PROSER2-AS1
ENSG00000254827.1	24.4435	2.2963	0.859371	2.67207	0.00753859	0.123559	SLC22A18AS
ENSG00000134057.10	3813.25	0.702487	0.263049	2.67056	0.00757246	0.123891	CCNB1
ENSG00000135253.9	6.70475	2.16975	0.812406	2.67077	0.00756766	0.123891	KCP
ENSG00000143891.12	135.701	1.02642	0.384498	2.66951	0.00759626	0.12391	GALM
ENSG00000147394.14	94.5886	1.1549	0.432639	2.66943	0.00759792	0.12391	ZNF185
ENSG00000164674.11	8.32297	1.69342	0.63438	2.6694	0.00759863	0.12391	SYTL3
ENSG00000271334.1	2.77486	4.47077	1.67489	2.6693	0.00760099	0.12391	CTD-2078B5.2
ENSG00000168280.12	1472.46	-1.40164	0.525353	-2.66799	0.00763065	0.124255	KIF5C
ENSG00000167705.7	51.498	1.02633	0.384718	2.66775	0.00763615	0.124255	RILP
ENSG00000254554.1	3.67865	2.29179	0.859165	2.66746	0.00764267	0.124255	RP11-351I24.1
ENSG00000113763.6	16.2441	-3.00204	1.12593	-2.66627	0.00766977	0.124361	UNC5A
ENSG00000058866.10	249.525	1.72604	0.647304	2.66651	0.0076644	0.124361	DGKG
ENSG00000027869.7	3.80901	2.87514	1.07814	2.66677	0.0076585	0.124361	SH2D2A
ENSG00000029993.10	1847.95	-0.799451	0.300201	-2.66305	0.00774357	0.125395	HMGB3
ENSG00000125779.17	785.498	0.573271	0.215282	2.66289	0.00774734	0.125395	PANK2
ENSG00000143398.15	1638.68	0.611851	0.229931	2.66102	0.00779041	0.12598	PIP5K1A
ENSG00000257923.5	1884.45	-0.923512	0.347167	-2.66014	0.00781093	0.126199	CUX1
ENSG00000239462.1	5.73878	2.24588	0.84488	2.65822	0.0078554	0.126805	CTD-2021J15.1
ENSG00000237949.1	6.55583	-3.24857	1.22226	-2.65785	0.0078642	0.126834	LINC00844
ENSG00000121454.4	31.1515	-1.51493	0.570481	-2.65554	0.00791814	0.127302	LHX4
ENSG00000089159.11	2029.43	0.887949	0.334285	2.65626	0.00790124	0.127302	PXN
ENSG00000068079.3	675.472	1.54962	0.583574	2.65541	0.00792132	0.127302	IFI35
ENSG00000267737.1	3.84698	2.28398	0.860095	2.6555	0.0079192	0.127302	AC061992.2
ENSG00000169418.9	46.5786	-2.94316	1.10883	-2.6543	0.00794731	0.127607	NPR1
ENSG00000165449.7	368.854	-1.29631	0.488523	-2.65352	0.00796574	0.127776	SLC16A9
ENSG00000101336.8	3.77616	4.91424	1.85215	2.65326	0.0079719	0.127776	HCK
ENSG00000196368.4	390.558	-1.16511	0.439525	-2.65083	0.00802941	0.128584	NUDT11
ENSG00000178951.4	557.322	0.554534	0.209313	2.64931	0.00806564	0.128823	ZBTB7A
ENSG00000139832.3	102.619	2.00798	0.757835	2.64963	0.00805807	0.128823	RAB20
ENSG00000169245.4	16.3335	2.58901	0.977206	2.6494	0.0080634	0.128823	CXCL10
ENSG00000229656.2	8.27952	1.68107	0.634811	2.64815	0.00809343	0.129153	RP11-462L8.1
ENSG00000137960.5	10.9431	2.91967	1.10325	2.64643	0.00813455	0.129695	GIPC2
ENSG00000164509.9	40.8436	3.0357	1.14729	2.64596	0.00814585	0.129762	IL31RA
ENSG00000107738.15	118.742	2.55757	0.966932	2.64504	0.00816823	0.130004	C10orf54
ENSG00000007402.7	19.7408	-1.51765	0.574045	-2.64378	0.00819853	0.130031	CACNA2D2
ENSG00000148082.5	279.729	-1.47239	0.556964	-2.6436	0.00820284	0.130031	SHC3
ENSG00000272918.1	6.97544	-1.43232	0.5418	-2.64363	0.00820213	0.130031	CTB-152G17.6
ENSG00000164100.7	6.66231	3.08713	1.16742	2.64441	0.00818339	0.130031	NDST3
ENSG00000196549.6	72.4655	3.87122	1.46444	2.64348	0.0082058	0.130031	MME
ENSG00000078177.9	515.897	-0.787631	0.298154	-2.64169	0.00824943	0.130609	N4BP2
ENSG00000109956.8	774.915	-3.12692	1.18386	-2.64129	0.00825908	0.130648	B3GAT1
ENSG00000171295.8	215.395	-0.746145	0.282635	-2.63996	0.00829163	0.130932	ZNF440
ENSG00000049769.8	184.975	0.954874	0.36174	2.63967	0.00829869	0.130932	PPP1R3F
ENSG00000145428.10	82.1461	1.71749	0.650527	2.64015	0.00828685	0.130932	RNF175
ENSG00000187416.7	1657.89	-5.94237	2.25162	-2.63916	0.00831122	0.131016	LHFPL3
ENSG00000158806.9	8.76865	1.79171	0.6791	2.63836	0.00833079	0.13121	NPM2
ENSG00000236166.1	2.90089	2.90646	1.10186	2.63777	0.00834522	0.131323	RP3-523C21.2
ENSG00000229563.2	6.17579	3.34844	1.26977	2.63704	0.00836332	0.131494	RP11-245M24.1
ENSG00000105894.7	18372.2	-1.80762	0.685674	-2.63627	0.00838232	0.131565	PTN
ENSG00000104870.8	639.496	0.727053	0.275775	2.6364	0.00837919	0.131565	FCGRT
ENSG00000139567.8	3.54514	2.97243	1.12773	2.63576	0.00839491	0.131648	ACVRL1
ENSG00000273355.1	8.29062	-1.37542	0.522035	-2.63472	0.00842069	0.131825	RP11-672L10.6
ENSG00000179981.9	599.543	-1.27261	0.482968	-2.63497	0.00841442	0.131825	TSHZ1
ENSG00000165997.4	1012.54	-1.03212	0.39182	-2.63418	0.00843419	0.131922	ARL5B
ENSG00000260910.1	13.6266	2.89071	1.09776	2.63328	0.0084565	0.132157	LINC00565
ENSG00000013588.5	85.5894	2.10698	0.800652	2.63158	0.0084989	0.132706	GPRC5A
ENSG00000174899.6	3.40289	4.25573	1.61762	2.63086	0.00851695	0.132873	C3orf55
ENSG00000164627.13	23.453	2.91323	1.10758	2.63028	0.00853158	0.132987	KIF6
ENSG00000126500.3	72.6243	-2.5769	0.980573	-2.62795	0.00859006	0.133068	FLRT1
ENSG00000269951.1	6.87836	-1.63477	0.621679	-2.62961	0.00854836	0.133068	RP11-797A18.6
ENSG00000205269.4	995.937	-1.23128	0.468486	-2.62822	0.00858334	0.133068	TMEM170B
ENSG00000179431.5	1024.85	-1.02037	0.388295	-2.62783	0.00859319	0.133068	FJX1
ENSG00000188092.10	24.0821	1.13478	0.431848	2.62774	0.00859546	0.133068	GPR89B
ENSG00000077942.13	2696.3	1.77007	0.67318	2.62942	0.00855301	0.133068	FBLN1
ENSG00000117226.7	371.947	2.97285	1.13103	2.62844	0.00857782	0.133068	GBP3
ENSG00000269927.1	2.28169	4.20438	1.59963	2.62834	0.00858029	0.133068	RP6-91H8.3
ENSG00000137171.10	289.287	0.578454	0.220198	2.62698	0.00861477	0.133253	KLC4
ENSG00000165905.12	17.5002	2.41146	0.918328	2.62592	0.00864148	0.133553	GYLTL1B
ENSG00000174738.8	1680.77	-0.618859	0.235734	-2.62524	0.00865873	0.133705	NR1D2
ENSG00000166321.9	19.6573	-1.56478	0.596259	-2.62433	0.00868191	0.133836	NUDT13
ENSG00000270143.1	15.022	-1.37572	0.524159	-2.62462	0.00867456	0.133836	AC004257.3
ENSG00000131044.12	13.1613	-1.70311	0.649234	-2.62326	0.00870939	0.134056	TTLL9
ENSG00000204977.5	301.11	-0.924081	0.352351	-2.62262	0.00872577	0.134056	TRIM13
ENSG00000117399.9	2274.14	0.881755	0.336179	2.62288	0.00871907	0.134056	CDC20
ENSG00000136059.10	13.7399	2.53799	0.967581	2.62302	0.00871538	0.134056	VILL
ENSG00000145332.9	539.214	-0.747539	0.285095	-2.62208	0.00873962	0.134076	KLHL8
ENSG00000087448.5	962.87	-0.63328	0.241549	-2.62174	0.0087481	0.134076	KLHL42
ENSG00000188820.8	3.93872	3.42461	1.30625	2.6217	0.00874926	0.134076	FAM26F
ENSG00000188419.9	959.232	0.62626	0.238904	2.62139	0.00875725	0.134086	CHM
ENSG00000142552.3	198.571	2.01181	0.768063	2.61933	0.00881018	0.134782	RCN3
ENSG00000134339.4	3.23626	4.70033	1.79484	2.61881	0.00882378	0.134877	SAA2
ENSG00000197540.3	2.88858	5.04903	1.92829	2.6184	0.00883431	0.134924	GZMM
ENSG00000198576.2	639.426	-2.27545	0.869475	-2.61704	0.00886961	0.135122	ARC
ENSG00000018189.8	1072.11	-1.3279	0.50738	-2.61718	0.00886591	0.135122	RUFY3
ENSG00000114853.9	443.651	-1.01262	0.386932	-2.61704	0.00886952	0.135122	ZBTB47
ENSG00000166562.4	731.988	-0.887199	0.339268	-2.61504	0.00892181	0.135553	SEC11C
ENSG00000162980.12	1127.82	-0.771681	0.295071	-2.61524	0.00891644	0.135553	ARL5A
ENSG00000127191.13	413.296	0.453148	0.173286	2.61504	0.00892182	0.135553	TRAF2
ENSG00000134827.3	3.20568	4.69108	1.79404	2.61481	0.00892779	0.135553	TCN1
ENSG00000157978.7	363.937	1.12969	0.43219	2.61386	0.00895251	0.135701	LDLRAP1
ENSG00000042062.7	22.2396	3.27073	1.25119	2.61411	0.00894609	0.135701	FAM65C
ENSG00000168268.6	3424.91	-1.05053	0.401991	-2.61333	0.00896659	0.135801	NT5DC2
ENSG00000261578.1	56.235	-1.17151	0.448436	-2.61243	0.00899009	0.136044	RP11-21L23.2
ENSG00000164329.9	773.701	0.438195	0.167773	2.61183	0.00900597	0.13617	PAPD4
ENSG00000224843.2	3.93585	2.28943	0.876956	2.61065	0.00903696	0.136525	LINC00240
ENSG00000137474.15	27.2664	1.90973	0.731748	2.60981	0.00905914	0.136746	MYO7A
ENSG00000127252.4	64.4802	-2.2924	0.879011	-2.60793	0.00910923	0.137388	HRASLS
ENSG00000128617.2	65.4455	-1.1715	0.449385	-2.6069	0.00913673	0.137499	OPN1SW
ENSG00000184384.9	1534.39	-0.873418	0.335114	-2.60633	0.00915186	0.137499	MAML2
ENSG00000114098.13	939.545	-0.499017	0.191436	-2.6067	0.00914187	0.137499	ARMC8
ENSG00000111331.8	3219.63	2.04778	0.785725	2.60623	0.00915448	0.137499	OAS3
ENSG00000233452.2	4.56547	2.25429	0.864924	2.60635	0.0091514	0.137499	STXBP5-AS1
ENSG00000168283.9	685.083	-0.89397	0.343067	-2.60581	0.00916563	0.137535	BMI1
ENSG00000102554.9	386.126	2.24455	0.86144	2.60557	0.00917206	0.137535	KLF5
ENSG00000223485.1	5.46454	3.38519	1.29939	2.60522	0.00918141	0.137562	RP11-417E7.1
ENSG00000107719.8	282.134	-1.18717	0.45579	-2.60464	0.00919704	0.137572	PALD1
ENSG00000164620.4	113.01	1.07326	0.412058	2.60463	0.00919724	0.137572	RELL2
ENSG00000237649.3	1735.22	0.787997	0.302574	2.60431	0.0092059	0.137588	KIFC1
ENSG00000010704.14	297.435	1.3759	0.528419	2.60381	0.00921933	0.137675	HFE
ENSG00000105835.7	2766.99	1.0625	0.408251	2.60257	0.00925289	0.137836	NAMPT
ENSG00000116678.14	163.724	1.64632	0.63257	2.60259	0.00925224	0.137836	LEPR
ENSG00000254852.4	2.16862	4.63278	1.77999	2.6027	0.00924919	0.137836	NPIPA2
ENSG00000183495.9	1309.27	-0.517833	0.198999	-2.60218	0.00926321	0.137877	EP400
ENSG00000198910.8	466.403	2.32347	0.893073	2.60166	0.00927744	0.137975	L1CAM
ENSG00000261253.1	3.54184	2.99967	1.15358	2.60033	0.00931351	0.138398	AC137932.6
ENSG00000170801.5	21.0735	2.58415	0.993917	2.59997	0.00932318	0.138429	HTRA3
ENSG00000234323.1	12.837	2.9284	1.12721	2.59792	0.00937911	0.139145	RP11-308N19.1
ENSG00000164849.7	7.64993	1.40228	0.539933	2.59714	0.00940037	0.139347	GPR146
ENSG00000259446.1	4.2314	-4.98943	1.92284	-2.59482	0.009464	0.140175	RP11-489D6.2
ENSG00000262119.1	7.92885	-2.25445	0.869527	-2.59273	0.00952168	0.140571	RP11-483C6.1
ENSG00000196814.10	742.67	-1.36787	0.527578	-2.59273	0.00952169	0.140571	MVB12B
ENSG00000169604.15	1887.99	-0.891986	0.344009	-2.59292	0.00951656	0.140571	ANTXR1
ENSG00000182986.8	549	-0.71745	0.276687	-2.593	0.00951428	0.140571	ZNF320
ENSG00000188921.12	35.117	2.68588	1.03617	2.59213	0.00953849	0.140704	PTPLAD2
ENSG00000180573.8	339.08	1.76327	0.680684	2.59044	0.00958522	0.141164	HIST1H2AC
ENSG00000230778.1	7.563	3.42451	1.32196	2.59047	0.00958446	0.141164	ANKRD63
ENSG00000231971.1	1.78575	3.82194	1.47561	2.59008	0.00959528	0.141198	RP11-557H15.3
ENSG00000111319.8	14.0716	3.574	1.38016	2.58955	0.00961007	0.141301	SCNN1A
ENSG00000187837.2	412.686	1.73481	0.670044	2.58909	0.00962295	0.141376	HIST1H1C
ENSG00000166164.11	1237.77	-0.591579	0.228519	-2.58875	0.00963253	0.141402	BRD7
ENSG00000176438.8	105.78	1.86512	0.720642	2.58813	0.0096498	0.141541	SYNE3
ENSG00000157890.13	389.638	-2.72018	1.05173	-2.5864	0.00969848	0.142025	MEGF11
ENSG00000149294.12	3904.93	-1.62624	0.628713	-2.58662	0.00969232	0.142025	NCAM1
ENSG00000100033.12	26.1027	-2.08456	0.806137	-2.58586	0.00971364	0.142133	PRODH
ENSG00000125398.5	4007.58	-1.68809	0.653075	-2.58484	0.00974249	0.142325	SOX9
ENSG00000101473.12	286.325	0.659339	0.255057	2.58506	0.00973611	0.142325	ACOT8
ENSG00000075461.5	876.455	-1.9719	0.762972	-2.5845	0.00975213	0.142351	CACNG4
ENSG00000132109.8	341.549	1.1675	0.451784	2.58419	0.00976068	0.142362	TRIM21
ENSG00000236751.1	5.02528	3.70884	1.43554	2.58359	0.00977775	0.142496	RP1-30G7.2
ENSG00000154263.13	4.69835	1.98097	0.767024	2.58266	0.00980407	0.142765	ABCA10
ENSG00000258183.1	2.68447	4.41189	1.70855	2.58224	0.00981617	0.142826	RP11-753N8.1
ENSG00000109771.11	30.4525	-1.25052	0.48444	-2.58137	0.00984095	0.142958	LRP2BP
ENSG00000226711.2	43.594	-1.12704	0.436576	-2.58156	0.00983556	0.142958	FAM66C
ENSG00000184584.8	108.988	2.06259	0.799223	2.58074	0.00985895	0.143105	TMEM173
ENSG00000091073.15	153.595	0.886922	0.343814	2.57966	0.00988986	0.14321	DTX2
ENSG00000205885.3	28.2189	1.97461	0.765368	2.57994	0.00988166	0.14321	C1RL-AS1
ENSG00000164266.6	1.86197	3.87778	1.50309	2.57987	0.00988364	0.14321	SPINK1
ENSG00000127325.14	61.5819	-2.62629	1.01876	-2.57792	0.00993959	0.143647	BEST3
ENSG00000100983.5	1178.8	0.511405	0.198411	2.5775	0.00995172	0.143647	GSS
ENSG00000217801.5	81.8805	2.39324	0.92842	2.57776	0.00994443	0.143647	RP11-465B22.3
ENSG00000106178.2	1.75478	3.265	1.26654	2.57788	0.00994084	0.143647	CCL24
ENSG00000134569.5	844.104	-1.79079	0.69494	-2.57691	0.00996893	0.143667	LRP4
ENSG00000254607.2	4.24044	2.56482	0.995295	2.57694	0.00996796	0.143667	RP11-115C10.1
ENSG00000163623.5	17.7155	2.32466	0.90253	2.57572	0.0100033	0.144047	NKX6-1
ENSG00000187800.9	1.98236	3.42815	1.33167	2.57432	0.0100437	0.144514	PEAR1
ENSG00000177272.7	6.30853	-6.07133	2.35948	-2.57316	0.0100773	0.144884	KCNA3
ENSG00000116544.7	26.6922	-2.33244	0.906733	-2.57236	0.0101008	0.144991	DLGAP3
ENSG00000170340.10	438.717	1.1601	0.450942	2.5726	0.0100936	0.144991	B3GNT2
ENSG00000116906.7	1057.39	-0.590887	0.229767	-2.57168	0.0101208	0.145163	GNPAT
ENSG00000219607.2	53.5942	1.73409	0.674466	2.57106	0.0101389	0.145308	PPP1R3G
ENSG00000116299.12	35.9111	1.50118	0.584009	2.57046	0.0101562	0.145327	KIAA1324
ENSG00000167680.11	353.212	1.98188	0.77098	2.57059	0.0101524	0.145327	SEMA6B
ENSG00000260160.1	5.92994	-1.87631	0.730171	-2.56968	0.0101792	0.14554	CTC-471J1.2
ENSG00000189212.8	65.2351	-1.83066	0.712722	-2.56854	0.0102127	0.145675	DPY19L2P1
ENSG00000152413.10	808.691	-1.36065	0.52964	-2.56901	0.0101989	0.145675	HOMER1
ENSG00000010319.2	5.59809	2.07764	0.808819	2.56874	0.010207	0.145675	SEMA3G
ENSG00000174579.3	592.747	-0.661172	0.257509	-2.56757	0.0102415	0.145843	MSL2
ENSG00000180035.6	346.855	-0.556147	0.216625	-2.56733	0.0102486	0.145843	ZNF48
ENSG00000178695.4	440.525	1.86333	0.725742	2.56748	0.010244	0.145843	KCTD12
ENSG00000196502.7	19.7202	2.11097	0.8224	2.56685	0.0102628	0.145931	SULT1A1
ENSG00000178722.8	7.17298	-3.00454	1.17097	-2.56585	0.0102923	0.146236	C5orf64
ENSG00000261189.1	2.33409	3.62729	1.41455	2.56427	0.0103394	0.146791	RP3-512B11.3
ENSG00000255794.2	7.776	-4.76041	1.85697	-2.56354	0.0103612	0.146907	RMST
ENSG00000104324.11	348.048	1.72962	0.674795	2.56318	0.0103719	0.146907	CPQ
ENSG00000112773.11	766.477	2.48589	0.96984	2.5632	0.0103713	0.146907	FAM46A
ENSG00000114744.4	1243.15	-0.604778	0.236009	-2.56252	0.0103914	0.146982	COMMD2
ENSG00000011009.6	688.672	0.503548	0.19651	2.56246	0.0103934	0.146982	LYPLA2
ENSG00000234206.1	2.00888	-2.76509	1.07959	-2.56123	0.0104302	0.147043	RP1-67A8.3
ENSG00000101493.6	497.814	-0.747111	0.291658	-2.5616	0.0104192	0.147043	ZNF516
ENSG00000030110.8	434.24	0.774207	0.302235	2.5616	0.0104191	0.147043	BAK1
ENSG00000147614.3	3.17288	3.76788	1.47109	2.56129	0.0104283	0.147043	ATP6V0D2
ENSG00000126562.12	46.1032	2.35672	0.920375	2.56061	0.0104489	0.147193	WNK4
ENSG00000167971.14	58.5074	-1.57979	0.617249	-2.55941	0.010485	0.147587	CASKIN1
ENSG00000260581.1	2.02132	4.01679	1.56976	2.55885	0.0105019	0.14771	CTB-113P19.4
ENSG00000171723.11	368.677	-1.69851	0.664056	-2.55779	0.010534	0.148047	GPHN
ENSG00000106538.5	25.3418	3.05177	1.19326	2.55751	0.0105424	0.148051	RARRES2
ENSG00000142694.6	133.328	1.37828	0.539359	2.5554	0.0106066	0.148837	EVA1B
ENSG00000182179.6	441.345	1.54085	0.603397	2.55362	0.0106609	0.149483	UBA7
ENSG00000138722.5	9.15385	4.04368	1.58368	2.55334	0.0106694	0.149488	MMRN1
ENSG00000182307.8	1841.6	-0.484033	0.189599	-2.55293	0.0106822	0.149551	C8orf33
ENSG00000245648.1	53.1658	-2.55019	0.999207	-2.55222	0.010704	0.149741	RP11-277P12.20
ENSG00000100055.16	5.56004	5.99717	2.35324	2.54847	0.0108197	0.151242	CYTH4
ENSG00000135298.9	208.407	-2.12416	0.834194	-2.54636	0.0108853	0.151926	BAI3
ENSG00000198515.9	2.54805	3.76341	1.47794	2.54638	0.0108847	0.151926	CNGA1
ENSG00000158186.8	826.17	-1.79354	0.70478	-2.54482	0.0109334	0.152129	MRAS
ENSG00000188322.4	285.336	-1.77291	0.696547	-2.54528	0.0109189	0.152129	SBK1
ENSG00000077458.8	500.75	-0.703282	0.276318	-2.54519	0.0109218	0.152129	FAM76B
ENSG00000099377.9	78.3168	1.60036	0.628811	2.54506	0.010926	0.152129	HSD3B7
ENSG00000186141.4	478.056	0.464594	0.182586	2.54452	0.0109427	0.152142	POLR3C
ENSG00000255874.1	8.9042	2.41466	0.949243	2.54377	0.0109662	0.152351	LINC00346
ENSG00000103056.7	19.2652	-1.28587	0.506403	-2.53921	0.0111103	0.153429	SMPD3
ENSG00000110066.10	866.518	-0.815318	0.321026	-2.53972	0.011094	0.153429	SUV420H1
ENSG00000089094.12	847.208	-0.739837	0.291262	-2.54011	0.0110819	0.153429	KDM2B
ENSG00000134748.12	1198.11	-0.500055	0.196931	-2.53924	0.0111094	0.153429	PRPF38A
ENSG00000149115.9	1471.25	0.966032	0.380204	2.54083	0.011059	0.153429	TNKS1BP1
ENSG00000204396.6	14.3142	1.28805	0.507273	2.53917	0.0111114	0.153429	VWA7
ENSG00000165118.10	150.796	2.48211	0.977474	2.53931	0.0111073	0.153429	C9orf64
ENSG00000168843.9	2.06335	3.49898	1.37751	2.54007	0.011083	0.153429	FSTL5
ENSG00000126005.11	382.554	1.08692	0.428149	2.53866	0.0111278	0.153492	MMP24-AS1
ENSG00000162631.14	92.808	2.83207	1.11565	2.5385	0.0111329	0.153492	NTNG1
ENSG00000147588.6	5368.63	-4.0664	1.60242	-2.53766	0.0111596	0.15353	PMP2
ENSG00000204514.5	142.751	-0.646431	0.254766	-2.53735	0.0111695	0.15353	ZNF814
ENSG00000079263.14	4.32844	3.38905	1.33546	2.53773	0.0111573	0.15353	SP140
ENSG00000158786.4	1.893	3.91397	1.5424	2.53758	0.0111621	0.15353	PLA2G2F
ENSG00000146243.9	189.762	-1.38773	0.547437	-2.53496	0.011246	0.153882	IRAK1BP1
ENSG00000115129.9	339.16	-0.952347	0.375682	-2.53498	0.0112453	0.153882	TP53I3
ENSG00000248175.1	46.6119	-0.929662	0.366609	-2.53584	0.0112177	0.153882	CTC-428G20.3
ENSG00000172795.11	1049.5	-0.699207	0.275789	-2.53529	0.0112353	0.153882	DCP2
ENSG00000111801.11	230.036	1.39103	0.548511	2.53601	0.0112123	0.153882	BTN3A3
ENSG00000228150.1	5.56366	1.53073	0.60373	2.53546	0.0112299	0.153882	RP11-84A14.4
ENSG00000054965.6	2747.21	-0.900916	0.355573	-2.5337	0.0112865	0.154251	FAM168A
ENSG00000111817.12	249.965	1.82308	0.719562	2.53359	0.01129	0.154251	DSE
ENSG00000177666.11	667.583	0.570061	0.225135	2.53208	0.0113388	0.154802	PNPLA2
ENSG00000203880.7	1113.68	-0.882558	0.34877	-2.53049	0.0113904	0.155156	PCMTD2
ENSG00000205794.4	24.6927	0.851806	0.336603	2.5306	0.0113868	0.155156	RP11-333E13.4
ENSG00000090013.5	603.363	1.02962	0.406848	2.53073	0.0113824	0.155156	BLVRB
ENSG00000157985.13	1170.41	-1.52915	0.604615	-2.52913	0.0114346	0.155641	AGAP1
ENSG00000232949.1	4.63697	2.34364	0.927083	2.52797	0.0114725	0.156039	AC002480.4
ENSG00000256771.2	370.193	-1.14338	0.452368	-2.52754	0.0114864	0.156112	ZNF253
ENSG00000238123.1	26.2403	-0.942862	0.373119	-2.52697	0.0115051	0.156132	MID1IP1-AS1
ENSG00000103196.7	74.2338	1.89589	0.750227	2.52709	0.011501	0.156132	CRISPLD2
ENSG00000146232.10	264.407	0.789368	0.312458	2.52631	0.0115267	0.156308	NFKBIE
ENSG00000261098.1	24.7321	-1.253	0.496194	-2.52523	0.0115624	0.156483	RP11-819C21.1
ENSG00000143889.11	1134.59	-0.360597	0.142774	-2.52566	0.0115482	0.156483	HNRNPLL
ENSG00000118898.11	377.049	2.09915	0.831305	2.52513	0.0115654	0.156483	PPL
ENSG00000260011.2	2.14649	-3.98831	1.58024	-2.52386	0.0116075	0.156524	RP13-20L14.1
ENSG00000075043.13	652.84	-3.86628	1.5322	-2.52335	0.0116242	0.156524	KCNQ2
ENSG00000172733.10	60.6545	-1.36599	0.54137	-2.52321	0.0116289	0.156524	PURG
ENSG00000102265.7	2784.18	0.928585	0.367836	2.52446	0.0115878	0.156524	TIMP1
ENSG00000260001.2	7.48762	1.62763	0.644836	2.5241	0.0115996	0.156524	TGFBR3L
ENSG00000213654.5	34.4092	2.10496	0.833753	2.52468	0.0115804	0.156524	GPSM3
ENSG00000267034.1	6.42261	3.02559	1.19897	2.5235	0.0116192	0.156524	RP11-384O8.1
ENSG00000255509.2	3.32348	-4.10662	1.62818	-2.52222	0.0116617	0.156849	RP11-445F12.1
ENSG00000271147.3	74.4133	-0.773701	0.306885	-2.52114	0.0116975	0.157214	RP4-769N13.6
ENSG00000186806.5	120.4	-2.23092	0.885049	-2.52067	0.011713	0.157269	VSIG10L
ENSG00000112339.10	1276.29	0.384174	0.15242	2.52049	0.0117192	0.157269	HBS1L
ENSG00000012124.10	7.28822	2.69325	1.06865	2.52024	0.0117276	0.157269	CD22
ENSG00000204624.6	81.3098	-3.76441	1.49449	-2.51887	0.0117732	0.157648	PTCHD2
ENSG00000271605.1	16.288	4.20654	1.66984	2.51912	0.0117647	0.157648	MILR1
ENSG00000166145.10	168.454	3.2898	1.30658	2.51788	0.0118064	0.157859	SPINT1
ENSG00000215845.6	69.5278	3.42931	1.36187	2.51808	0.0117997	0.157859	TSTD1
ENSG00000101198.10	20.6046	-3.97474	1.57937	-2.51666	0.0118472	0.158171	NKAIN4
ENSG00000224950.1	4.62787	1.93125	0.767353	2.51677	0.0118436	0.158171	RP5-1086K13.1
ENSG00000215394.4	3.52744	3.42667	1.36194	2.51603	0.0118686	0.158341	BMS1P18
ENSG00000132205.6	85.0468	-2.05009	0.815127	-2.51506	0.0119012	0.158543	EMILIN2
ENSG00000185133.9	56.0575	1.45323	0.577811	2.51507	0.0119009	0.158543	INPP5J
ENSG00000087586.13	1414.4	0.94468	0.37567	2.51465	0.011915	0.15861	AURKA
ENSG00000273156.1	4.19124	-1.71728	0.683126	-2.51385	0.011942	0.158736	RP11-127B20.2
ENSG00000027075.9	12.2233	2.19473	0.872983	2.51406	0.011935	0.158736	PRKCH
ENSG00000166796.7	4.28329	4.61142	1.83465	2.51352	0.0119533	0.15877	LDHC
ENSG00000268471.3	87.2061	-0.774877	0.308362	-2.51288	0.0119749	0.158879	MIR4453
ENSG00000130052.9	62.8736	1.91495	0.762088	2.51276	0.011979	0.158879	STARD8
ENSG00000204315.3	140.021	0.788456	0.313887	2.51191	0.012008	0.159148	FKBPL
ENSG00000104660.13	1690.85	-0.679194	0.270472	-2.51114	0.0120341	0.159377	LEPROTL1
ENSG00000149403.7	123.426	-2.61331	1.04108	-2.51019	0.0120665	0.15969	GRIK4
ENSG00000078401.6	73.832	3.15106	1.25616	2.50849	0.0121247	0.160343	EDN1
ENSG00000196922.6	396.617	-0.589152	0.234912	-2.50797	0.0121427	0.160464	ZNF252P
ENSG00000204851.5	46.7028	-2.09015	0.833786	-2.50682	0.0121822	0.160869	PNMAL2
ENSG00000179294.5	184.26	-1.65555	0.660645	-2.50596	0.0122121	0.161146	C17orf96
ENSG00000237484.5	4.72624	4.16354	1.66192	2.50525	0.0122365	0.161351	AP000476.1
ENSG00000158793.9	311.026	0.624486	0.249333	2.50463	0.012258	0.161518	NIT1
ENSG00000204390.8	25.4462	1.12556	0.449509	2.50398	0.0122805	0.161696	HSPA1L
ENSG00000136689.14	2.22236	4.67169	1.86681	2.5025	0.0123321	0.162258	IL1RN
ENSG00000273477.1	18.3814	-1.31132	0.524068	-2.5022	0.0123424	0.162276	RP11-196O16.1
ENSG00000152583.8	3265.87	-3.06336	1.22454	-2.50164	0.0123619	0.162414	SPARCL1
ENSG00000213445.4	427.044	1.07298	0.428983	2.50121	0.0123769	0.162494	SIPA1
ENSG00000008130.11	1424.11	0.821967	0.328803	2.49988	0.0124236	0.162989	NADK
ENSG00000196705.4	217.834	-0.686287	0.274688	-2.49843	0.0124746	0.163539	ZNF431
ENSG00000272468.1	7.22194	1.86506	0.746647	2.49791	0.0124927	0.163659	RP1-86C11.7
ENSG00000204520.8	988.532	1.80531	0.722916	2.49726	0.0125156	0.163841	MICA
ENSG00000214900.4	2.44695	2.62913	1.05311	2.49654	0.0125413	0.164058	C14orf182
ENSG00000226314.3	14.3838	1.19177	0.477425	2.49624	0.0125517	0.164076	ZNF192P1
ENSG00000259529.1	7.66396	1.26056	0.505233	2.49501	0.0125954	0.164411	RP11-468E2.4
ENSG00000188641.8	994.396	1.78948	0.717174	2.49518	0.0125894	0.164411	DPYD
ENSG00000117335.14	2479.92	0.926869	0.371691	2.49366	0.0126435	0.164919	CD46
ENSG00000175390.8	2092.47	-0.590367	0.236825	-2.49284	0.0126727	0.165073	EIF3F
ENSG00000088826.13	653.332	0.929894	0.373029	2.49282	0.0126734	0.165073	SMOX
ENSG00000115266.7	858.633	-2.25603	0.905889	-2.49041	0.0127597	0.165346	APC2
ENSG00000111254.3	14.7662	-1.33768	0.537242	-2.48991	0.0127777	0.165346	AKAP3
ENSG00000172379.14	2270.69	-1.30925	0.525703	-2.49047	0.0127573	0.165346	ARNT2
ENSG00000251595.3	16.0305	-0.994291	0.399331	-2.48989	0.0127782	0.165346	ABCA11P
ENSG00000074201.4	1569.9	-0.657131	0.263782	-2.49119	0.0127315	0.165346	CLNS1A
ENSG00000077044.5	405.767	-0.543032	0.21792	-2.49188	0.0127068	0.165346	DGKD
ENSG00000116273.5	653.634	0.480956	0.19306	2.49123	0.0127302	0.165346	PHF13
ENSG00000009950.11	10.3019	2.19689	0.882366	2.48978	0.0127823	0.165346	MLXIPL
ENSG00000168140.4	185.045	2.29726	0.922338	2.49069	0.0127494	0.165346	VASN
ENSG00000124134.4	4.20032	5.09419	2.04611	2.48969	0.0127855	0.165346	KCNS1
ENSG00000156587.11	1171.72	0.905978	0.364	2.48895	0.012812	0.165571	UBE2L6
ENSG00000187266.9	102.428	1.02497	0.411976	2.48795	0.0128483	0.165853	EPOR
ENSG00000105246.5	17.0287	3.0864	1.24059	2.48784	0.0128521	0.165853	EBI3
ENSG00000224046.1	18.099	-0.891521	0.358415	-2.4874	0.012868	0.165939	AC005076.5
ENSG00000154721.10	611.902	-1.84615	0.742381	-2.4868	0.0128899	0.166038	JAM2
ENSG00000205084.6	294.847	-1.23685	0.497397	-2.48665	0.0128952	0.166038	TMEM231
ENSG00000134668.8	347.288	2.3937	0.962703	2.48643	0.0129031	0.166038	SPOCD1
ENSG00000269772.1	28.0011	-0.948715	0.381822	-2.4847	0.0129659	0.166728	RP11-178G16.5
ENSG00000175575.8	367.292	-0.495027	0.199312	-2.48367	0.0130035	0.167093	PAAF1
ENSG00000204599.10	161.024	0.402707	0.162239	2.48218	0.0130583	0.167559	TRIM39
ENSG00000269913.1	5.73278	2.44659	0.985645	2.48222	0.0130567	0.167559	CTC-1337H24.1
ENSG00000090971.4	720.098	0.577108	0.232531	2.48185	0.0130701	0.167592	NAT14
ENSG00000139438.5	210.672	-1.3314	0.536719	-2.48063	0.0131149	0.16793	FAM222A
ENSG00000134202.6	1055.92	1.07304	0.432559	2.48068	0.0131133	0.16793	GSTM3
ENSG00000102524.7	55.1925	2.67663	1.07914	2.48035	0.0131255	0.167947	TNFSF13B
ENSG00000083828.11	118.761	-0.382307	0.154168	-2.4798	0.0131456	0.168086	ZNF586
ENSG00000186834.2	836.233	0.894798	0.361005	2.47863	0.0131889	0.168521	HEXIM1
ENSG00000143256.4	792.287	0.516072	0.208264	2.47797	0.013213	0.168592	PFDN2
ENSG00000164309.10	132.477	2.79455	1.12764	2.47823	0.0132038	0.168592	CMYA5
ENSG00000124786.8	457.26	0.808836	0.326486	2.4774	0.0132343	0.168745	SLC35B3
ENSG00000168476.7	556.552	0.763656	0.308371	2.47642	0.0132707	0.169089	REEP4
ENSG00000237172.3	359.908	1.48097	0.598243	2.47553	0.0133038	0.169393	B3GNT9
ENSG00000141449.10	21.9588	-2.81956	1.13924	-2.47496	0.0133253	0.169547	GREB1L
ENSG00000198542.9	146.187	3.21798	1.30086	2.47373	0.013371	0.17001	ITGBL1
ENSG00000096696.9	2.88606	3.48386	1.40855	2.47337	0.0133847	0.170065	DSP
ENSG00000100739.6	2.62823	4.90992	1.98571	2.47263	0.0134124	0.170297	BDKRB1
ENSG00000164323.8	1502.24	-0.551953	0.223294	-2.47187	0.0134409	0.17054	KIAA1430
ENSG00000259673.1	52.9772	-0.892656	0.361261	-2.47095	0.0134756	0.17086	IQCH-AS1
ENSG00000087074.7	1123.99	0.860884	0.348516	2.47014	0.0135059	0.171006	PPP1R15A
ENSG00000243811.3	14.8737	2.01816	0.816964	2.47031	0.0134995	0.171006	APOBEC3D
ENSG00000225792.1	101.915	-2.89705	1.17304	-2.4697	0.0135228	0.171026	AC004540.4
ENSG00000272476.1	14.8563	1.09566	0.443657	2.4696	0.0135264	0.171026	RP1-191J18.66
ENSG00000130707.13	373.195	2.7319	1.10664	2.46864	0.0135628	0.171367	ASS1
ENSG00000019186.5	36.0153	3.92068	1.58838	2.46835	0.0135737	0.171386	CYP24A1
ENSG00000147408.10	358.221	-2.40635	0.975124	-2.46773	0.0135972	0.171562	CSGALNACT1
ENSG00000119778.10	276.802	-0.776638	0.314891	-2.46637	0.0136489	0.172096	ATAD2B
ENSG00000142065.9	145.385	-0.990812	0.40178	-2.46605	0.0136611	0.17213	ZFP14
ENSG00000130988.8	16.416	3.44692	1.39823	2.46519	0.013694	0.172424	RGN
ENSG00000142556.14	492.586	-0.791522	0.321146	-2.46468	0.0137135	0.17255	ZNF614
ENSG00000184205.10	458.755	0.796903	0.32363	2.46239	0.0138014	0.17332	TSPYL2
ENSG00000227630.2	2.4284	2.73747	1.11165	2.46253	0.0137959	0.17332	RP4-781K5.8
ENSG00000180383.3	1.77319	4.34955	1.76643	2.46234	0.0138033	0.17332	DEFB124
ENSG00000080493.9	1276.47	-2.42076	0.983372	-2.4617	0.0138281	0.173511	SLC4A4
ENSG00000163694.10	171.339	1.69019	0.686918	2.46055	0.0138725	0.173949	RBM47
ENSG00000171812.6	156.147	2.44507	0.994231	2.45925	0.0139226	0.174335	COL8A2
ENSG00000136014.7	9.84072	3.30501	1.34377	2.4595	0.0139132	0.174335	USP44
ENSG00000165215.5	7.28632	3.51956	1.43183	2.45808	0.0139681	0.174785	CLDN3
ENSG00000182578.9	23.4282	2.43502	0.990833	2.45755	0.0139889	0.174924	CSF1R
ENSG00000172667.6	1306.54	-1.05369	0.428843	-2.45706	0.014008	0.175042	ZMAT3
ENSG00000169083.11	682.959	-0.788061	0.320889	-2.45587	0.0140545	0.175384	AR
ENSG00000121898.8	2.23175	4.13565	1.68399	2.45586	0.0140547	0.175384	CPXM2
ENSG00000196767.4	31.2135	-3.05325	1.2436	-2.45517	0.0140818	0.175602	POU3F4
ENSG00000235934.1	2.93307	-2.70418	1.10158	-2.45483	0.0140949	0.175645	AC007405.8
ENSG00000221818.4	54.274	-3.53812	1.44208	-2.45348	0.014148	0.17603	EBF2
ENSG00000169862.14	1192.88	-1.88122	0.766809	-2.45331	0.0141549	0.17603	CTNND2
ENSG00000177721.3	73.7069	-1.46394	0.596689	-2.45343	0.01415	0.17603	ANXA2R
ENSG00000089157.11	16536.7	-0.817944	0.333503	-2.45259	0.0141834	0.176142	RPLP0
ENSG00000179583.13	301.917	2.89014	1.17841	2.45258	0.0141834	0.176142	CIITA
ENSG00000139971.11	317.38	-1.25105	0.510335	-2.45144	0.0142288	0.176482	C14orf37
ENSG00000141447.12	709.148	-0.719026	0.293342	-2.45115	0.0142399	0.176482	OSBPL1A
ENSG00000104689.5	19.4091	3.03279	1.23729	2.45116	0.0142398	0.176482	TNFRSF10A
ENSG00000102837.6	7.20301	-5.26775	2.14954	-2.45065	0.01426	0.176489	OLFM4
ENSG00000119927.9	525.378	-0.784781	0.320217	-2.45078	0.0142548	0.176489	GPAM
ENSG00000138668.14	4874.93	-0.642088	0.26207	-2.45006	0.0142832	0.176568	HNRNPD
ENSG00000116685.11	836.888	0.453421	0.185089	2.44975	0.0142956	0.176568	KIAA2013
ENSG00000138735.11	85.5724	1.74636	0.712834	2.44988	0.0142903	0.176568	PDE5A
ENSG00000163701.14	47.6793	1.94529	0.794312	2.44903	0.0143242	0.176802	IL17RE
ENSG00000162413.12	996.027	0.923696	0.377453	2.44718	0.0143979	0.17759	KLHL21
ENSG00000160714.5	1062.87	0.350502	0.143259	2.44663	0.0144199	0.177621	UBE2Q1
ENSG00000198563.9	948.924	0.704635	0.287981	2.44681	0.0144126	0.177621	DDX39B
ENSG00000242258.1	3.66279	3.92586	1.60491	2.44615	0.014439	0.177735	LINC00996
ENSG00000139437.13	482.508	-0.690068	0.282262	-2.44478	0.0144939	0.17829	TCHP
ENSG00000135097.2	522.982	-0.9144	0.374127	-2.44409	0.0145218	0.178512	MSI1
ENSG00000137727.8	325.448	-3.15476	1.29091	-2.44383	0.0145323	0.17852	ARHGAP20
ENSG00000011422.7	564.111	1.837	0.751869	2.44324	0.014556	0.178691	PLAUR
ENSG00000160951.3	4.02499	2.64693	1.0836	2.44272	0.014577	0.178827	PTGER1
ENSG00000242372.2	1395.65	0.792855	0.324705	2.44177	0.0146155	0.179103	EIF6
ENSG00000236098.1	5.9385	3.11848	1.27719	2.44168	0.0146192	0.179103	RP11-148B18.4
ENSG00000102317.13	4866.17	-0.812724	0.333124	-2.43971	0.0146993	0.179734	RBM3
ENSG00000144893.8	267.985	-0.769902	0.315576	-2.43968	0.0147005	0.179734	MED12L
ENSG00000106133.13	3.04107	2.66651	1.09289	2.43986	0.0146928	0.179734	NSUN5P2
ENSG00000251003.3	35.2406	3.22182	1.32088	2.43915	0.0147219	0.179875	RP11-152P17.2
ENSG00000127946.12	3454.46	-1.38817	0.569291	-2.43843	0.0147514	0.180114	HIP1
ENSG00000161551.8	122.706	-0.819784	0.336234	-2.43814	0.0147632	0.180137	ZNF577
ENSG00000070778.8	463.301	-0.738798	0.303089	-2.43756	0.0147868	0.180183	PTPN21
ENSG00000204362.5	3.4585	3.13234	1.28498	2.43766	0.0147828	0.180183	RP11-380J14.1
ENSG00000184979.9	236.717	1.29424	0.53119	2.4365	0.0148303	0.180494	USP18
ENSG00000146122.12	59.7402	3.31357	1.36	2.43645	0.0148323	0.180494	DAAM2
ENSG00000196470.7	172.024	-0.727859	0.298845	-2.43557	0.0148684	0.180643	SIAH1
ENSG00000164934.9	1273.63	-0.663271	0.272343	-2.43542	0.0148743	0.180643	DCAF13
ENSG00000107957.12	379.506	1.58222	0.649668	2.43543	0.0148742	0.180643	SH3PXD2A
ENSG00000100433.11	53.5372	-3.41454	1.4025	-2.43461	0.014908	0.180809	KCNK10
ENSG00000102871.11	151.286	0.802882	0.329774	2.43465	0.0149063	0.180809	TRADD
ENSG00000152214.8	5.38576	-3.20361	1.31611	-2.43415	0.0149269	0.180918	RIT2
ENSG00000154309.7	193.915	1.08788	0.447073	2.43334	0.01496	0.181198	DISP1
ENSG00000059122.12	687.653	0.633264	0.260299	2.43283	0.0149811	0.181333	FLYWCH1
ENSG00000175130.6	5478.84	-1.12682	0.463301	-2.43215	0.0150093	0.181354	MARCKSL1
ENSG00000100612.9	714.898	-1.05176	0.432497	-2.43183	0.0150228	0.181354	DHRS7
ENSG00000141524.11	49.9965	1.57602	0.648044	2.43197	0.0150171	0.181354	TMC6
ENSG00000125089.12	39.4351	1.86928	0.768458	2.43251	0.0149946	0.181354	SH3TC1
ENSG00000031003.6	1013.39	0.616797	0.253663	2.43156	0.0150339	0.181367	FAM13B
ENSG00000176887.5	1632.4	-1.9827	0.815518	-2.43121	0.0150485	0.181374	SOX11
ENSG00000131981.11	4274.51	1.54144	0.634061	2.43106	0.0150545	0.181374	LGALS3
ENSG00000169126.11	20.6715	-3.01837	1.24172	-2.43079	0.0150658	0.18139	ARMC4
ENSG00000137500.5	854.728	-0.754804	0.310685	-2.42948	0.0151204	0.181806	CCDC90B
ENSG00000141446.6	495.397	-0.487267	0.200546	-2.4297	0.0151113	0.181806	ESCO1
ENSG00000166140.13	320.163	0.875353	0.360418	2.42871	0.0151525	0.181966	ZFYVE19
ENSG00000263391.1	7.73982	2.3919	0.984853	2.42868	0.0151538	0.181966	AL512428.1
ENSG00000250846.2	13.1863	3.04244	1.25317	2.4278	0.0151907	0.182289	RP11-807H7.1
ENSG00000185090.10	422.72	-1.30614	0.538296	-2.42643	0.0152481	0.182856	MANEAL
ENSG00000235961.3	2.33231	-3.5535	1.46493	-2.42572	0.0152782	0.183097	PNMA6C
ENSG00000179104.4	451.187	-1.49253	0.615608	-2.42449	0.0153299	0.183516	TMTC2
ENSG00000160753.11	844.651	0.612911	0.252846	2.42405	0.0153486	0.183516	RUSC1
ENSG00000233077.1	2.1212	2.47588	1.02143	2.42393	0.0153537	0.183516	RP11-290F20.2
ENSG00000159212.8	11.3445	2.68191	1.10636	2.42408	0.0153473	0.183516	CLIC6
ENSG00000179796.7	11.7401	-4.10797	1.69511	-2.42342	0.015375	0.183637	LRRC3B
ENSG00000196406.4	2.0945	4.58624	1.89263	2.42321	0.015384	0.183637	SPANXD
ENSG00000141425.13	1599.45	-0.583681	0.240976	-2.42215	0.0154289	0.183892	RPRD1A
ENSG00000134480.9	751.179	0.537649	0.221987	2.42199	0.0154358	0.183892	CCNH
ENSG00000143622.6	933.335	0.810367	0.334577	2.42206	0.0154327	0.183892	RIT1
ENSG00000130940.10	103.079	1.14185	0.471629	2.42108	0.0154743	0.184229	CASZ1
ENSG00000251396.2	29.0379	-2.19268	0.905793	-2.42073	0.0154895	0.184289	RP11-163N6.2
ENSG00000005513.9	1083.78	-3.24762	1.34221	-2.4196	0.0155374	0.18472	SOX8
ENSG00000168243.6	815.805	-1.837	0.759279	-2.4194	0.015546	0.18472	GNG4
ENSG00000226645.1	4.52853	-1.54487	0.6386	-2.41916	0.0155565	0.184723	AP006216.10
ENSG00000143466.9	120.07	1.73862	0.71906	2.4179	0.0156103	0.18524	IKBKE
ENSG00000167619.7	65.4714	-2.59495	1.07379	-2.41663	0.015665	0.185768	TMEM145
ENSG00000112658.6	887.21	0.483408	0.200072	2.41617	0.0156846	0.18588	SRF
ENSG00000054523.12	3379.31	-0.772698	0.319883	-2.41556	0.0157109	0.18607	KIF1B
ENSG00000272372.1	5.63244	-4.50613	1.86636	-2.41439	0.0157614	0.186319	RP11-441F2.5
ENSG00000136099.9	84.8488	-4.09811	1.69739	-2.41436	0.0157627	0.186319	PCDH8
ENSG00000163565.14	2185.13	1.14059	0.472343	2.41476	0.0157457	0.186319	IFI16
ENSG00000174437.12	7100.94	-0.55605	0.230416	-2.41324	0.0158113	0.186771	ATP2A2
ENSG00000151136.10	23.4151	3.18122	1.31856	2.41265	0.015837	0.186953	BTBD11
ENSG00000163898.5	59.1817	2.21868	0.919703	2.41239	0.0158484	0.186966	LIPH
ENSG00000167600.9	7.88252	2.81246	1.1662	2.41166	0.0158803	0.18722	CYP2S1
ENSG00000130024.10	1426.09	-0.666166	0.276341	-2.41067	0.0159232	0.187356	PHF10
ENSG00000247735.2	10.1518	0.924662	0.383564	2.41071	0.0159215	0.187356	CTD-2574D22.2
ENSG00000226332.2	27.5642	1.29041	0.53534	2.41044	0.0159331	0.187356	RP11-157P1.4
ENSG00000043143.16	1117.59	1.63123	0.676703	2.41055	0.0159284	0.187356	PHF15
ENSG00000169783.8	734.496	-3.50926	1.45633	-2.40966	0.0159673	0.187451	LINGO1
ENSG00000130402.7	8711.54	0.657567	0.2729	2.40955	0.0159721	0.187451	ACTN4
ENSG00000264301.1	3.81998	5.45025	2.26187	2.40962	0.0159691	0.187451	RP11-527H14.3
ENSG00000214046.4	741.109	-0.503126	0.208924	-2.40817	0.0160326	0.188038	SMIM7
ENSG00000135486.13	8265.87	-0.615593	0.255718	-2.40731	0.0160705	0.188362	HNRNPA1
ENSG00000157500.6	1730.15	-0.44625	0.18541	-2.40682	0.0160919	0.18849	APPL1
ENSG00000198518.5	6.11218	2.17771	0.905293	2.40553	0.016149	0.188795	HIST1H4E
ENSG00000091536.12	2.79538	2.71259	1.12765	2.40553	0.0161491	0.188795	MYO15A
ENSG00000248479.1	8.98156	2.91362	1.21105	2.40586	0.0161345	0.188795	RP11-807H7.2
ENSG00000143537.9	1617.78	0.695335	0.28923	2.40409	0.0162129	0.189419	ADAM15
ENSG00000119899.11	458.555	1.02157	0.424974	2.40385	0.0162235	0.189421	SLC17A5
ENSG00000179046.4	1.77572	3.82128	1.58981	2.4036	0.0162344	0.189425	TRIML2
ENSG00000137760.10	305.734	-0.685626	0.285376	-2.40253	0.016282	0.189859	ALKBH8
ENSG00000085662.9	4960.13	0.693097	0.288647	2.40119	0.0163418	0.190189	AKR1B1
ENSG00000172780.12	53.3923	0.773728	0.322202	2.40138	0.0163335	0.190189	RAB43
ENSG00000254838.4	10.4777	4.05341	1.68776	2.40165	0.0163215	0.190189	GVINP1
ENSG00000145375.7	184.839	-0.609659	0.253962	-2.40059	0.0163687	0.190381	SPATA5
ENSG00000244038.5	4828.74	0.408609	0.170312	2.39918	0.0164317	0.190991	DDOST
ENSG00000136826.10	95.2387	1.15383	0.480982	2.3989	0.0164445	0.191017	KLF4
ENSG00000131153.4	996.494	-0.954207	0.398007	-2.39747	0.0165089	0.191643	GINS2
ENSG00000269044.1	59.7411	-1.05826	0.441451	-2.39722	0.0165198	0.191646	CTC-429P9.3
ENSG00000071246.6	502.382	-1.75786	0.733457	-2.39668	0.0165443	0.191647	VASH1
ENSG00000083857.9	5436.12	-1.4357	0.599076	-2.39652	0.0165515	0.191647	FAT1
ENSG00000198346.6	167.97	-0.940909	0.392572	-2.39678	0.0165399	0.191647	ZNF813
ENSG00000125991.14	2899.54	0.396899	0.165643	2.39611	0.0165702	0.191741	ERGIC3
ENSG00000226644.1	4.37075	-3.96238	1.65468	-2.39466	0.0166359	0.191767	RP11-128M1.1
ENSG00000273084.1	12.4111	-1.62543	0.678619	-2.39521	0.016611	0.191767	RP11-1275H24.3
ENSG00000171045.10	104.518	-1.3591	0.567553	-2.39467	0.0166353	0.191767	TSNARE1
ENSG00000143067.4	282.381	1.16347	0.485783	2.39503	0.0166189	0.191767	ZNF697
ENSG00000260588.1	9.94565	2.1493	0.897152	2.39569	0.0165889	0.191767	RP11-930P14.2
ENSG00000101916.11	4.2288	5.59476	2.33577	2.39525	0.0166091	0.191767	TLR8
ENSG00000125319.10	158.643	0.590974	0.246836	2.3942	0.0166568	0.191886	C17orf53
ENSG00000256139.2	3.92956	2.06078	0.860891	2.39377	0.0166762	0.191988	RP11-968O1.5
ENSG00000259994.1	16.3754	-0.970759	0.405637	-2.39317	0.0167034	0.192057	RP11-305E6.4
ENSG00000238142.1	3.0073	2.82821	1.18168	2.39338	0.0166938	0.192057	RP11-108M9.4
ENSG00000137492.3	1004.62	-0.736112	0.307842	-2.3912	0.0167933	0.19288	PRKRIR
ENSG00000159899.10	160.042	1.67151	0.699043	2.39114	0.0167962	0.19288	NPR2
ENSG00000099864.13	490.484	-1.88152	0.787399	-2.38953	0.0168698	0.19348	PALM
ENSG00000174456.9	209.945	-1.25821	0.526531	-2.38962	0.0168657	0.19348	C12orf76
ENSG00000218510.3	150.653	0.645635	0.270222	2.38928	0.0168814	0.193491	LINC00339
ENSG00000163257.6	697.268	-0.655686	0.274499	-2.38866	0.0169098	0.193694	DCAF16
ENSG00000156515.17	3112.18	0.540807	0.226434	2.38836	0.0169236	0.193729	HK1
ENSG00000167105.3	2.65235	3.39073	1.41988	2.38804	0.0169383	0.193776	TMEM92
ENSG00000226380.3	19.9035	1.56319	0.654831	2.38716	0.0169789	0.194118	MIR29B1
ENSG00000006071.7	23.1113	-2.98852	1.25234	-2.38635	0.0170168	0.19434	ABCC8
ENSG00000273064.1	1.86731	-2.62063	1.0987	-2.38522	0.0170688	0.19434	RP11-474G23.3
ENSG00000264247.1	239.533	-0.826252	0.346423	-2.38509	0.0170748	0.19434	LINC00909
ENSG00000175938.6	92.504	0.833429	0.3494	2.38532	0.0170645	0.19434	ORAI3
ENSG00000106868.12	380.609	1.21856	0.510716	2.38598	0.0170337	0.19434	SUSD1
ENSG00000198467.9	289.625	1.61193	0.675525	2.38618	0.0170243	0.19434	TPM2
ENSG00000116032.5	8.1937	1.65776	0.695062	2.38505	0.0170768	0.19434	GRIN3B
ENSG00000142583.13	8.24048	2.52206	1.05751	2.38489	0.017084	0.19434	SLC2A5
ENSG00000003147.13	83.9661	-1.73132	0.726026	-2.38465	0.0170952	0.194346	ICA1
ENSG00000143365.12	1.86387	2.76423	1.1599	2.38315	0.0171652	0.195019	RORC
ENSG00000184602.5	1341.92	-1.46724	0.61589	-2.38231	0.0172045	0.195221	SNN
ENSG00000174891.8	611.95	-0.541353	0.227232	-2.38238	0.017201	0.195221	RSRC1
ENSG00000166224.12	987.548	-0.650825	0.273272	-2.38161	0.0172373	0.195349	SGPL1
ENSG00000167780.7	5.19953	2.02224	0.849087	2.38167	0.0172345	0.195349	SOAT2
ENSG00000137699.12	3.33716	2.8869	1.21246	2.38101	0.017265	0.195541	TRIM29
ENSG00000257859.1	3.5478	1.81424	0.762401	2.37965	0.0173292	0.196145	RP11-266E14.1
ENSG00000253553.1	2.74987	-2.13157	0.896211	-2.37843	0.0173867	0.196441	RP11-586K2.1
ENSG00000149654.5	5.44885	-2.07607	0.872835	-2.37853	0.0173816	0.196441	CDH22
ENSG00000153094.17	317.67	-1.24531	0.52364	-2.37818	0.0173984	0.196441	BCL2L11
ENSG00000128165.7	13.281	2.46511	1.03655	2.37817	0.0173986	0.196441	ADM2
ENSG00000142621.15	11.0407	1.80138	0.757637	2.37763	0.0174244	0.19661	FHAD1
ENSG00000239697.6	91.8278	0.804189	0.338316	2.37704	0.0174524	0.196803	TNFSF12
ENSG00000266709.1	36.9046	-1.95451	0.822414	-2.37655	0.0174754	0.19694	RP11-214O1.2
ENSG00000233937.2	18.8894	0.70958	0.298677	2.37574	0.0175137	0.197005	CTC-338M12.4
ENSG00000069399.8	355.215	1.30732	0.550266	2.3758	0.0175109	0.197005	BCL3
ENSG00000065534.14	1845.11	1.77836	0.748519	2.37584	0.0175092	0.197005	MYLK
ENSG00000139200.9	314.565	-1.36555	0.574966	-2.37501	0.0175483	0.197235	PIANP
ENSG00000257704.2	244.589	1.23485	0.519969	2.37485	0.0175559	0.197235	PRR24
ENSG00000242173.4	17.2223	-2.46467	1.03795	-2.37457	0.0175695	0.19724	ARHGDIG
ENSG00000149599.11	200.098	-1.74904	0.7367	-2.37416	0.0175889	0.19724	DUSP15
ENSG00000272977.1	14.5361	-1.22483	0.515882	-2.37425	0.0175849	0.19724	CTA-390C10.10
ENSG00000006283.13	65.6495	-2.27669	0.959121	-2.37372	0.0176098	0.197352	CACNA1G
ENSG00000141622.9	175.386	-2.85474	1.20296	-2.3731	0.0176396	0.197441	RNF165
ENSG00000174827.9	13.7711	1.96021	0.825947	2.37329	0.0176302	0.197441	PDZK1
ENSG00000131095.7	1211.01	-2.87214	1.21081	-2.37208	0.0176884	0.197866	GFAP
ENSG00000135747.7	110.529	-0.659718	0.278191	-2.37146	0.0177182	0.198077	ZNF670
ENSG00000136147.12	138.813	1.65809	0.69926	2.37121	0.0177299	0.198086	PHF11
ENSG00000223764.2	19.2996	-2.47632	1.04446	-2.37091	0.0177443	0.198125	RP11-54O7.3
ENSG00000251034.1	15.051	-1.25432	0.529352	-2.36954	0.01781	0.198658	RP11-582J16.4
ENSG00000131323.10	1252.87	-1.04735	0.442062	-2.36923	0.0178249	0.198658	TRAF3
ENSG00000108515.13	66.8031	1.92641	0.813085	2.36926	0.0178237	0.198658	ENO3
ENSG00000128268.11	114.577	-2.38968	1.00921	-2.36788	0.0178905	0.199145	MGAT3
ENSG00000264462.1	18.1298	4.02771	1.70092	2.36796	0.0178862	0.199145	MIR3648
ENSG00000135541.16	579.515	1.16454	0.49217	2.36613	0.017975	0.199962	AHI1
ENSG00000230939.1	5.32488	2.93646	1.24147	2.36531	0.0180149	0.200284	RP11-314C16.1
ENSG00000184922.9	59.8277	1.27481	0.539501	2.36294	0.0181306	0.201446	FMNL1
ENSG00000180592.12	63.8349	-1.68527	0.713442	-2.36217	0.0181682	0.201503	SKIDA1
ENSG00000184635.9	289.363	-0.786704	0.333199	-2.36107	0.0182225	0.201503	ZNF93
ENSG00000168246.5	1074.17	-0.718384	0.30417	-2.36179	0.0181872	0.201503	UBTD2
ENSG00000272994.1	69.665	-0.714402	0.302593	-2.36093	0.0182292	0.201503	RP11-332H14.2
ENSG00000138443.11	3066.15	-0.619455	0.262462	-2.36017	0.0182665	0.201503	ABI2
ENSG00000156795.2	235.546	-0.50206	0.212512	-2.3625	0.018152	0.201503	WDYHV1
ENSG00000124733.3	1267.14	0.42768	0.181163	2.36075	0.0182382	0.201503	MEA1
ENSG00000068489.8	1355.88	0.624223	0.264398	2.36092	0.0182295	0.201503	PRR11
ENSG00000143393.12	1586.71	0.651059	0.275858	2.36012	0.018269	0.201503	PI4KB
ENSG00000268812.2	18.4064	1.81364	0.767817	2.36207	0.018173	0.201503	RP1-102K2.8
ENSG00000257108.1	4.15584	1.91968	0.812885	2.36157	0.0181978	0.201503	NHLRC4
ENSG00000132554.15	7.58755	2.44779	1.03714	2.36013	0.0182687	0.201503	RGS22
ENSG00000155265.6	36.0542	2.33975	0.992251	2.35802	0.0183726	0.202523	GOLGA7B
ENSG00000086289.7	1447.36	0.705155	0.299132	2.35734	0.0184066	0.202774	EPDR1
ENSG00000174871.6	271.763	-1.39016	0.590157	-2.35557	0.0184944	0.2029	CNIH2
ENSG00000090097.16	1276.31	-0.938981	0.398432	-2.35669	0.0184385	0.2029	PCBP4
ENSG00000137075.13	1115.22	-0.776319	0.329516	-2.35594	0.0184761	0.2029	RNF38
ENSG00000125944.14	4717.07	-0.421121	0.178762	-2.35576	0.018485	0.2029	HNRNPR
ENSG00000117475.9	573.289	0.752185	0.319292	2.3558	0.0184831	0.2029	BLZF1
ENSG00000143178.8	23.6711	1.03831	0.440795	2.35553	0.0184962	0.2029	TBX19
ENSG00000162836.7	527.006	1.53818	0.652796	2.35629	0.0184586	0.2029	ACP6
ENSG00000232044.4	26.5926	-3.53092	1.49952	-2.3547	0.0185378	0.202933	AC073479.1
ENSG00000166822.8	425.324	-0.668493	0.28394	-2.35435	0.0185552	0.202933	TMEM170A
ENSG00000196371.2	50.5702	1.86971	0.793946	2.35496	0.0185248	0.202933	FUT4
ENSG00000162645.8	526.902	2.39744	1.01803	2.35499	0.0185233	0.202933	GBP2
ENSG00000158125.5	4.80424	2.93625	1.24709	2.35448	0.0185485	0.202933	XDH
ENSG00000119715.10	7.61725	-2.68724	1.14176	-2.35359	0.018593	0.203224	ESRRB
ENSG00000268654.1	3.89085	-3.34697	1.42226	-2.35328	0.0186088	0.203274	MIMT1
ENSG00000133812.10	958.506	-0.600643	0.255269	-2.35298	0.0186239	0.203316	SBF2
ENSG00000160326.9	609.977	0.97962	0.41641	2.35254	0.0186459	0.203434	SLC2A6
ENSG00000099783.7	5953.99	-0.427288	0.181664	-2.35208	0.018669	0.203564	HNRNPM
ENSG00000114268.7	475.372	0.781418	0.332365	2.35109	0.0187187	0.203984	PFKFB4
ENSG00000260534.1	19.8113	-1.05212	0.4476	-2.35058	0.018744	0.204136	RP11-1006G14.4
ENSG00000175322.7	125.793	-0.874965	0.372531	-2.3487	0.0188389	0.205047	ZNF519
ENSG00000264049.1	3.47578	-1.62051	0.690142	-2.34807	0.0188707	0.205061	MIR4737
ENSG00000082805.15	1288.66	-0.685875	0.292197	-2.3473	0.0189098	0.205061	ERC1
ENSG00000141429.9	2328.27	-0.658313	0.280477	-2.34712	0.0189193	0.205061	GALNT1
ENSG00000152795.13	5089.18	-0.478946	0.204042	-2.34729	0.0189105	0.205061	HNRNPDL
ENSG00000136940.9	663.15	-0.395591	0.16845	-2.34841	0.0188537	0.205061	PDCL
ENSG00000164506.10	125.619	0.955258	0.406898	2.34766	0.0188919	0.205061	STXBP5
ENSG00000171174.9	33.6877	1.55516	0.662419	2.3477	0.0188897	0.205061	RBKS
ENSG00000035687.9	1024.4	0.607472	0.258899	2.34636	0.0189576	0.205353	ADSS
ENSG00000164638.6	388.965	-1.76633	0.752946	-2.3459	0.0189814	0.205443	SLC29A4
ENSG00000169249.8	207.19	0.67904	0.289476	2.34576	0.0189886	0.205443	ZRSR2
ENSG00000012223.8	11.9674	4.52069	1.92785	2.34493	0.0190304	0.205773	LTF
ENSG00000181264.4	286.669	-0.719273	0.306849	-2.34406	0.0190752	0.205811	TMEM136
ENSG00000174365.15	166.1	0.613658	0.261744	2.34449	0.019053	0.205811	SNHG11
ENSG00000183426.11	18.0211	0.941505	0.401707	2.34376	0.0190906	0.205811	NPIPA1
ENSG00000150556.12	12.5561	1.96713	0.83915	2.34419	0.0190685	0.205811	LYPD6B
ENSG00000231453.1	4.97163	2.97282	1.26839	2.34377	0.01909	0.205811	AC018470.4
ENSG00000157227.8	4676.6	2.17462	0.928125	2.34302	0.0191283	0.206094	MMP14
ENSG00000164609.5	927.802	0.366713	0.156552	2.34244	0.0191582	0.206295	SLU7
ENSG00000184060.6	11.5767	2.265	0.967201	2.34181	0.0191905	0.20652	ADAP2
ENSG00000166435.11	158.913	0.932512	0.398347	2.34095	0.0192346	0.206872	XRRA1
ENSG00000079215.9	4443.02	-1.53644	0.656556	-2.34015	0.0192761	0.207073	SLC1A3
ENSG00000144031.7	9.213	1.46256	0.62498	2.34018	0.0192745	0.207073	ANKRD53
ENSG00000104783.7	683.173	2.63513	1.12673	2.33873	0.0193495	0.207738	KCNN4
ENSG00000186448.10	528.991	-0.512225	0.219168	-2.33714	0.019432	0.208377	ZNF197
ENSG00000001036.9	1518.35	0.671341	0.287242	2.33719	0.0194291	0.208377	FUCA2
ENSG00000178685.9	544.334	1.60814	0.688215	2.33669	0.0194553	0.208504	PARP10
ENSG00000223802.3	107.892	-1.79923	0.770199	-2.33606	0.0194883	0.208734	CERS1
ENSG00000170889.9	7387.89	-0.534736	0.228927	-2.33583	0.0194999	0.208736	RPS9
ENSG00000187068.2	372.511	-2.50099	1.07141	-2.33429	0.0195807	0.209348	C3orf70
ENSG00000127328.17	618.821	-1.25312	0.53688	-2.33408	0.0195918	0.209348	RAB3IP
ENSG00000161544.5	60.5411	2.73738	1.17272	2.33422	0.019584	0.209348	CYGB
ENSG00000085831.11	49.8003	1.15765	0.496084	2.33359	0.0196174	0.209498	TTC39A
ENSG00000122779.12	2715.9	-1.30145	0.557926	-2.33267	0.0196656	0.209758	TRIM24
ENSG00000099246.12	1300.39	-0.473076	0.202795	-2.33278	0.0196596	0.209758	RAB18
ENSG00000185522.4	17.2537	1.52884	0.655461	2.33246	0.0196764	0.209758	C11orf35
ENSG00000125144.9	18.9969	2.16727	0.929325	2.33209	0.0196959	0.209843	MT1G
ENSG00000114742.9	999.554	-0.472153	0.202479	-2.33186	0.0197081	0.209849	WDR48
ENSG00000182472.4	3.21929	2.39154	1.02572	2.33158	0.0197229	0.209884	CAPN12
ENSG00000100399.11	22.6056	-1.9264	0.82671	-2.3302	0.0197957	0.210288	CHADL
ENSG00000065328.12	782.393	-1.10232	0.473029	-2.33035	0.0197875	0.210288	MCM10
ENSG00000251604.1	2.68058	3.13036	1.3433	2.33035	0.0197874	0.210288	RP11-79P5.7
ENSG00000254717.2	1.85712	-4.31616	1.85309	-2.32916	0.0198504	0.210746	GLYATL1P2
ENSG00000112699.6	371.193	0.942387	0.404719	2.3285	0.0198857	0.210875	GMDS
ENSG00000236256.5	2.07872	3.53905	1.5198	2.32863	0.0198788	0.210875	DIAPH2-AS1
ENSG00000116288.8	3149.51	0.535474	0.230206	2.32606	0.0200152	0.212124	PARK7
ENSG00000236824.1	4.92891	-1.953	0.83979	-2.32558	0.0200411	0.21215	BCYRN1
ENSG00000247416.2	43.4728	-1.15979	0.498665	-2.32578	0.02003	0.21215	RP11-629G13.1
ENSG00000119283.11	8.62257	-2.93808	1.26397	-2.32448	0.0201	0.212501	TRIM67
ENSG00000254003.1	3.05632	-2.34924	1.01073	-2.3243	0.0201093	0.212501	CTB-167B5.1
ENSG00000242540.2	6.02267	-1.75763	0.756056	-2.32473	0.0200863	0.212501	AC010729.1
ENSG00000243452.3	170.514	0.603507	0.259785	2.3231	0.0201736	0.212948	NBPF15
ENSG00000198417.5	74.14	1.84437	0.793935	2.32308	0.0201751	0.212948	MT1F
ENSG00000254682.1	89.8211	-1.22893	0.529094	-2.3227	0.0201953	0.212954	RP11-660L16.2
ENSG00000135070.9	633.024	-0.407444	0.175424	-2.32263	0.0201992	0.212954	ISCA1
ENSG00000111224.9	332.764	-0.904693	0.3896	-2.32211	0.0202273	0.213126	PARP11
ENSG00000124194.11	32.804	-3.27951	1.41282	-2.32126	0.020273	0.21336	GDAP1L1
ENSG00000130695.9	601.551	0.550798	0.237272	2.32137	0.0202667	0.21336	CEP85
ENSG00000239213.1	38.4151	-0.834565	0.359572	-2.321	0.020287	0.213384	RP11-85F14.5
ENSG00000078687.12	355.499	-0.880664	0.379535	-2.32037	0.0203207	0.213615	TNRC6C
ENSG00000196466.6	48.847	-0.638571	0.275273	-2.31977	0.0203534	0.213834	ZNF799
ENSG00000147231.9	686.685	-1.51112	0.651844	-2.31822	0.0204371	0.214094	CXorf57
ENSG00000187605.11	649.755	-0.831368	0.358572	-2.31855	0.0204194	0.214094	TET3
ENSG00000137522.13	455.197	-0.451496	0.19474	-2.31845	0.0204246	0.214094	RNF121
ENSG00000143479.11	148.461	0.599404	0.258489	2.31888	0.0204018	0.214094	DYRK3
ENSG00000151012.9	2018.96	2.04092	0.880335	2.31834	0.0204308	0.214094	SLC7A11
ENSG00000198517.5	125.051	1.26712	0.546743	2.31759	0.0204718	0.214334	MAFK
ENSG00000066032.14	92.1116	-2.85839	1.23364	-2.31703	0.0205019	0.214525	CTNNA2
ENSG00000265992.1	3.3828	4.76867	2.05837	2.31672	0.0205191	0.214581	ESRG
ENSG00000203446.2	2.04269	3.47819	1.5016	2.31633	0.0205403	0.214679	AC004988.1
ENSG00000197050.6	217.05	-0.665363	0.287296	-2.31595	0.0205608	0.21477	ZNF420
ENSG00000089163.4	14.3859	1.13445	0.490065	2.31491	0.0206179	0.215243	SIRT4
ENSG00000251169.2	6.73524	2.91882	1.26122	2.31429	0.0206518	0.215473	AC005355.2
ENSG00000150471.11	1331.72	-1.33795	0.578189	-2.31403	0.0206661	0.215498	LPHN3
ENSG00000135324.5	66.1399	-2.2885	0.989156	-2.31358	0.0206905	0.215628	MRAP2
ENSG00000174292.8	11.4093	1.02045	0.44114	2.31321	0.0207113	0.215721	TNK1
ENSG00000186369.5	6.00232	-2.76824	1.197	-2.31264	0.0207423	0.215804	LINC00643
ENSG00000134996.11	255.753	1.43924	0.622339	2.31263	0.0207431	0.215804	OSTF1
ENSG00000270059.1	2.02865	-2.83654	1.22749	-2.31085	0.0208411	0.216468	RP11-88H12.2
ENSG00000259366.1	12.4515	-1.45348	0.628988	-2.31082	0.0208427	0.216468	CTD-2647L4.4
ENSG00000135245.9	262.488	-1.01092	0.437396	-2.31121	0.020821	0.216468	HILPDA
ENSG00000070540.8	245.474	0.714813	0.309438	2.31004	0.0208861	0.216671	WIPI1
ENSG00000161955.12	41.0797	1.51916	0.657629	2.31006	0.0208846	0.216671	TNFSF13
ENSG00000104112.4	291.236	-2.84823	1.23312	-2.30976	0.0209012	0.216677	SCG3
ENSG00000135248.11	5.10501	2.04324	0.884743	2.30942	0.0209205	0.216677	FAM71F1
ENSG00000125571.5	1.9852	3.39453	1.46989	2.30938	0.0209226	0.216677	IL37
ENSG00000164877.14	694.661	1.23904	0.536754	2.30839	0.0209773	0.217121	MICALL2
ENSG00000154736.5	130.683	-3.34295	1.44844	-2.30797	0.0210009	0.217241	ADAMTS5
ENSG00000126368.5	271.374	0.865173	0.374957	2.30739	0.021033	0.217449	NR1D1
ENSG00000174989.8	536.521	-0.464455	0.201384	-2.30632	0.0210928	0.217844	FBXW8
ENSG00000125245.8	6.10827	2.21357	0.959802	2.30628	0.0210952	0.217844	GPR18
ENSG00000110436.7	332.4	-2.76084	1.19742	-2.30566	0.0211297	0.217952	SLC1A2
ENSG00000150630.2	63.1783	3.58632	1.55538	2.30576	0.021124	0.217952	VEGFC
ENSG00000170310.10	336.162	-0.663105	0.287649	-2.30526	0.0211522	0.21806	STX8
ENSG00000237187.4	283.04	0.868513	0.376828	2.3048	0.0211779	0.218201	NR2F1-AS1
ENSG00000110987.4	550.725	-1.33943	0.581336	-2.30405	0.0212197	0.218356	BCL7A
ENSG00000129566.8	279.584	0.897978	0.389767	2.30389	0.0212291	0.218356	TEP1
ENSG00000226334.1	4.06354	2.38546	1.03533	2.30406	0.0212194	0.218356	RP11-217B7.2
ENSG00000106780.7	1596.06	-1.01167	0.439193	-2.30348	0.0212521	0.218469	MEGF9
ENSG00000104415.9	730.335	-3.64034	1.58075	-2.30292	0.0212836	0.218669	WISP1
ENSG00000124549.10	75.1056	0.634687	0.275688	2.30219	0.0213244	0.218888	BTN2A3P
ENSG00000139549.2	6.98727	2.62871	1.14187	2.30211	0.021329	0.218888	DHH
ENSG00000078808.12	3105.14	0.543216	0.236078	2.301	0.0213915	0.219405	SDF4
ENSG00000253508.1	4.27876	-3.50702	1.52503	-2.29963	0.021469	0.219485	RP1-170O19.14
ENSG00000060749.10	1838.11	-0.65251	0.283725	-2.2998	0.0214595	0.219485	QSER1
ENSG00000183579.11	489.468	-0.604637	0.262882	-2.30003	0.0214465	0.219485	ZNRF3
ENSG00000150776.13	751.797	-0.445969	0.193935	-2.29958	0.0214719	0.219485	C11orf57
ENSG00000117298.10	4795.44	1.37466	0.597666	2.30004	0.0214459	0.219485	ECE1
ENSG00000165474.5	204.183	2.47944	1.07812	2.29978	0.0214609	0.219485	GJB2
ENSG00000166503.4	1171.51	-0.647742	0.281744	-2.29904	0.0215025	0.219521	HDGFRP3
ENSG00000204516.5	199.28	1.5285	0.664889	2.29888	0.0215117	0.219521	MICB
ENSG00000242193.5	35.697	3.64843	1.58701	2.29893	0.021509	0.219521	RP11-568K15.1
ENSG00000148680.11	16.6823	3.82734	1.66516	2.29848	0.0215346	0.219631	HTR7
ENSG00000272216.1	8.73226	-1.66219	0.723294	-2.29809	0.0215568	0.219734	LL22NC03-2H8.5
ENSG00000270804.1	7.14599	-1.08426	0.472018	-2.29707	0.021615	0.219737	CTD-2583A14.11
ENSG00000236901.3	53.5078	-0.785538	0.341934	-2.29734	0.0215993	0.219737	MIR600HG
ENSG00000140543.9	109.38	-0.776226	0.337954	-2.29684	0.0216279	0.219737	DET1
ENSG00000126012.7	3164.7	0.483923	0.210689	2.29686	0.0216269	0.219737	KDM5C
ENSG00000254854.1	3.45721	2.52361	1.09875	2.29681	0.0216297	0.219737	CTD-2523D13.2
ENSG00000109511.6	1.8766	3.85784	1.67951	2.297	0.0216189	0.219737	ANXA10
ENSG00000103966.5	1424.14	0.921572	0.401409	2.29584	0.021685	0.220175	EHD4
ENSG00000259354.1	4.25603	2.36648	1.03104	2.29523	0.02172	0.220407	RP11-519G16.3
ENSG00000137177.14	1308.6	0.858148	0.374053	2.29419	0.0217797	0.220889	KIF13A
ENSG00000116663.6	92.3156	1.31152	0.571797	2.29369	0.0218083	0.221055	FBXO6
ENSG00000259328.1	4.21411	-2.83129	1.23513	-2.2923	0.0218883	0.22137	RP11-152F13.7
ENSG00000187323.7	134.06	-2.24116	0.977781	-2.29209	0.0219003	0.22137	DCC
ENSG00000160410.10	869.702	0.70134	0.305953	2.29231	0.0218877	0.22137	SHKBP1
ENSG00000104413.11	4.89034	2.09675	0.914751	2.29216	0.0218966	0.22137	ESRP1
ENSG00000064300.4	865.833	2.18807	0.954471	2.29244	0.0218802	0.22137	NGFR
ENSG00000259404.1	4.55998	-1.95347	0.852419	-2.29168	0.0219243	0.221468	EFTUD1P1
ENSG00000229481.1	13.3889	4.37613	1.90972	2.2915	0.0219344	0.221468	CTD-2554C21.3
ENSG00000154654.10	59.6212	-3.1147	1.35962	-2.29086	0.0219715	0.221596	NCAM2
ENSG00000117266.11	96.5532	1.36782	0.597073	2.29088	0.0219706	0.221596	CDK18
ENSG00000050767.11	46.0328	-3.84587	1.67925	-2.29024	0.0220076	0.221819	COL23A1
ENSG00000104904.8	6550.58	0.45583	0.199048	2.29006	0.022018	0.221819	OAZ1
ENSG00000181019.8	3066.57	0.914758	0.3995	2.28976	0.0220353	0.221869	NQO1
ENSG00000128394.12	92.804	1.55575	0.679539	2.28942	0.0220549	0.221943	APOBEC3F
ENSG00000112531.12	9794.63	-1.09581	0.478798	-2.28866	0.022099	0.222141	QKI
ENSG00000132950.14	266.174	0.943063	0.41204	2.28876	0.0220931	0.222141	ZMYM5
ENSG00000066827.11	170.793	0.546213	0.238731	2.28798	0.0221385	0.222415	ZFAT
ENSG00000171469.6	687.198	-0.583731	0.255171	-2.28761	0.0221603	0.222511	ZNF561
ENSG00000084444.9	311.024	-0.706278	0.308826	-2.28697	0.0221974	0.222759	KIAA1467
ENSG00000243015.2	5.90135	-1.32567	0.579831	-2.2863	0.0222365	0.222782	RN7SL737P
ENSG00000163812.9	1119.61	-0.485113	0.212155	-2.2866	0.0222193	0.222782	ZDHHC3
ENSG00000107014.7	2.82448	2.53074	1.10684	2.28645	0.0222278	0.222782	RLN2
ENSG00000154328.11	377.06	-0.594818	0.260276	-2.28533	0.0222934	0.223106	NEIL2
ENSG00000049245.8	1876.43	0.675768	0.295693	2.28537	0.0222911	0.223106	VAMP3
ENSG00000101333.12	76.2401	-1.26101	0.55203	-2.28431	0.0223533	0.223582	PLCB4
ENSG00000137135.13	142.384	0.950221	0.416169	2.28326	0.0224152	0.224078	ARHGEF39
ENSG00000182759.3	22.7653	-2.30197	1.00836	-2.28288	0.0224377	0.224179	MAFA
ENSG00000101000.4	182.614	2.20672	0.96674	2.28264	0.0224518	0.224196	PROCR
ENSG00000158710.10	5945.24	1.24484	0.545443	2.28227	0.0224737	0.224292	TAGLN2
ENSG00000112146.12	1070.12	0.553776	0.242709	2.28164	0.0225104	0.224535	FBXO9
ENSG00000261829.1	4.6814	-3.19787	1.40254	-2.28006	0.0226042	0.224994	RP11-223I10.1
ENSG00000204439.3	350.703	0.420013	0.184213	2.28004	0.0226053	0.224994	C6orf47
ENSG00000181039.7	29.2475	0.891932	0.391166	2.28019	0.0225966	0.224994	ANKRD34A
ENSG00000172497.4	26.0784	2.50662	1.09938	2.28003	0.022606	0.224994	ACOT12
ENSG00000177103.9	20.9609	-3.66753	1.60932	-2.27893	0.0226711	0.225394	DSCAML1
ENSG00000225472.1	22.8623	-1.56758	0.687812	-2.27908	0.0226623	0.225394	RP11-120J1.1
ENSG00000231877.1	3.72284	3.72793	1.63624	2.27835	0.0227057	0.225615	RP11-177F15.1
ENSG00000255545.3	2.01191	-3.90035	1.71243	-2.27767	0.0227462	0.225893	RP11-627G23.1
ENSG00000175084.7	3.31281	3.08494	1.35465	2.2773	0.0227682	0.225988	DES
ENSG00000123104.7	752.296	-1.48796	0.653487	-2.27696	0.0227887	0.226068	ITPR2
ENSG00000261451.1	3.63262	-1.9875	0.874226	-2.27343	0.0230001	0.227915	RP11-981G7.1
ENSG00000136098.12	44.532	-1.38909	0.610956	-2.27364	0.0229875	0.227915	NEK3
ENSG00000261604.1	34.438	-2.14162	0.942227	-2.27293	0.0230304	0.228047	CTD-2636A23.2
ENSG00000227496.1	10.2925	2.02637	0.891574	2.2728	0.0230385	0.228047	RP11-145A3.1
ENSG00000125843.6	276.448	0.596098	0.262317	2.27244	0.0230601	0.228095	AP5S1
ENSG00000155876.4	1540.68	0.78559	0.345725	2.2723	0.0230685	0.228095	RRAGA
ENSG00000168765.11	734.658	0.87123	0.383512	2.27172	0.0231036	0.228194	GSTM4
ENSG00000145708.6	15.8479	3.91063	1.7213	2.27191	0.0230922	0.228194	CRHBP
ENSG00000064886.9	34.1617	2.43351	1.07145	2.27124	0.0231325	0.228355	CHI3L2
ENSG00000188732.6	221.142	-1.11443	0.490762	-2.27081	0.0231585	0.228363	FAM221A
ENSG00000164924.13	12495.4	0.519219	0.228644	2.27087	0.0231551	0.228363	YWHAZ
ENSG00000104341.12	4005.69	-0.998192	0.439652	-2.27041	0.0231825	0.228475	LAPTM4B
ENSG00000255857.1	38.6753	-0.95169	0.419239	-2.27004	0.0232052	0.228531	PXN-AS1
ENSG00000170949.13	475.999	-0.673583	0.296799	-2.26949	0.0232385	0.228531	ZNF160
ENSG00000037042.8	289.596	0.697762	0.307426	2.26969	0.0232265	0.228531	TUBG2
ENSGR0000197976.6	3.45102	2.98946	1.31716	2.26962	0.0232306	0.228531	AKAP17A
ENSG00000156689.2	9.97266	-4.13762	1.82334	-2.26926	0.0232528	0.228547	GLYATL2
ENSG00000092421.12	1363.22	-1.70979	0.754244	-2.26689	0.0233969	0.229699	SEMA6A
ENSG00000189180.11	369.584	-0.700367	0.30898	-2.26671	0.023408	0.229699	ZNF33A
ENSG00000138039.10	3.06643	3.24206	1.43016	2.26692	0.0233949	0.229699	LHCGR
ENSG00000140459.13	10.9711	3.23236	1.42615	2.2665	0.023421	0.229703	CYP11A1
ENSG00000271303.1	33.6734	1.1525	0.508575	2.26613	0.0234434	0.229799	SRXN1
ENSG00000115641.14	1118.84	2.07206	0.914644	2.26543	0.0234865	0.229973	FHL2
ENSG00000165181.12	2.17725	3.08631	1.36225	2.2656	0.0234758	0.229973	C9orf84
ENSG00000105088.4	182.04	-2.62102	1.15743	-2.26452	0.023542	0.230267	OLFM2
ENSG00000256223.1	143.297	-0.693424	0.306207	-2.26456	0.0235396	0.230267	ZNF10
ENSG00000181026.13	849.25	-0.918317	0.405678	-2.26366	0.023595	0.230661	AEN
ENSG00000112530.7	10.0717	-1.80741	0.798709	-2.26292	0.0236407	0.230779	PACRG
ENSG00000107779.7	760.136	-0.767877	0.33934	-2.26286	0.0236446	0.230779	BMPR1A
ENSG00000213983.7	45.7343	0.880656	0.389181	2.26285	0.0236452	0.230779	AP1G2
ENSG00000134049.3	812.702	-0.658503	0.291167	-2.2616	0.023722	0.231404	IER3IP1
ENSG00000260572.1	16.2884	-1.53309	0.678099	-2.26087	0.0237675	0.231575	RP11-16N11.2
ENSG00000224578.3	82.0734	-0.614182	0.271678	-2.2607	0.0237778	0.231575	HNRNPA1P48
ENSG00000079819.12	1968.08	0.432506	0.191309	2.26077	0.0237735	0.231575	EPB41L2
ENSG00000083444.12	3080.87	0.829413	0.367097	2.25938	0.0238596	0.232247	PLOD1
ENSG00000161904.7	1291.66	0.701597	0.310584	2.25896	0.0238856	0.232375	LEMD2
ENSG00000261186.1	3.67049	-2.52907	1.1199	-2.25829	0.0239274	0.232533	RP11-341N2.1
ENSG00000182670.9	4626.7	-0.748718	0.331518	-2.25846	0.0239173	0.232533	TTC3
ENSG00000121769.3	116.147	-1.81742	0.804961	-2.25778	0.0239593	0.232718	FABP3
ENSG00000111885.5	1068.46	2.29444	1.01676	2.25661	0.0240327	0.233306	MAN1A1
ENSG00000211448.7	156.155	2.42008	1.07262	2.25622	0.0240569	0.233416	DIO2
ENSG00000007174.13	202.896	-1.62687	0.721304	-2.25545	0.0241049	0.233757	DNAH9
ENSG00000118181.6	4621.55	-0.64774	0.287359	-2.25412	0.0241889	0.233946	RPS25
ENSG00000155592.11	290.57	-0.620989	0.2754	-2.25486	0.0241423	0.233946	ZKSCAN2
ENSG00000119431.5	151.509	0.629548	0.279266	2.25429	0.0241778	0.233946	HDHD3
ENSG00000198171.8	829.585	0.677194	0.300406	2.25426	0.0241798	0.233946	DDRGK1
ENSG00000146094.9	59.0782	1.24772	0.553379	2.25473	0.0241504	0.233946	DOK3
ENSG00000167088.6	1466.02	-0.534375	0.237111	-2.25369	0.0242158	0.234082	SNRPD1
ENSG00000177548.8	315.435	0.467148	0.207359	2.25285	0.0242687	0.234468	RABEP2
ENSG00000134152.6	479.02	-0.513392	0.227984	-2.25188	0.0243298	0.234934	KATNBL1
ENSG00000108239.8	269.645	-0.882917	0.392139	-2.25154	0.0243514	0.235017	TBC1D12
ENSG00000104825.12	464.943	0.415902	0.184784	2.25075	0.0244012	0.235372	NFKBIB
ENSG00000205246.4	504.472	-0.797479	0.354484	-2.24969	0.0244687	0.235455	RPSAP58
ENSG00000135637.9	121.665	0.526191	0.233905	2.2496	0.0244746	0.235455	CCDC142
ENSG00000240370.2	34.955	0.555495	0.246911	2.24978	0.024463	0.235455	RPL13P5
ENSG00000173418.7	1221.49	0.709416	0.315296	2.25	0.0244491	0.235455	NAA20
ENSG00000125434.6	59.3353	0.795747	0.353689	2.24985	0.0244587	0.235455	SLC25A35
ENSG00000172775.12	1544.39	-0.355997	0.158339	-2.24832	0.0245559	0.236111	FAM192A
ENSG00000140367.7	932.792	-0.54491	0.242408	-2.24791	0.024582	0.236164	UBE2Q2
ENSG00000205436.3	2.03656	4.0244	1.79035	2.24782	0.0245874	0.236164	EXOC3L4
ENSG00000272154.1	10.93	-2.25529	1.00355	-2.24732	0.0246197	0.236224	AC005754.7
ENSG00000104408.5	3125.85	-0.485368	0.215962	-2.24747	0.0246101	0.236224	EIF3E
ENSG00000115109.9	881.235	-0.640974	0.285312	-2.24657	0.0246675	0.236432	EPB41L5
ENSG00000205609.8	12.7712	1.37	0.609785	2.2467	0.0246593	0.236432	EIF3CL
ENSG00000246792.2	4.02415	-1.64821	0.734158	-2.24504	0.0247657	0.237077	RP11-68L18.1
ENSG00000132522.11	39.2507	1.02237	0.455501	2.24451	0.0247998	0.237077	GPS2
ENSG00000128335.9	622.717	1.07613	0.479454	2.2445	0.0248001	0.237077	APOL2
ENSG00000261618.1	2.09946	2.43915	1.08645	2.24507	0.024764	0.237077	RP11-79H23.3
ENSG00000132749.6	24.0051	2.68404	1.19579	2.24457	0.0247959	0.237077	MTL5
ENSG00000101342.5	5.77048	1.60826	0.716608	2.24426	0.0248154	0.237099	TLDC2
ENSG00000267152.1	18.8054	-0.823618	0.367057	-2.24384	0.0248425	0.237233	CTD-2528L19.6
ENSG00000185942.7	33.6294	-2.16407	0.964636	-2.24341	0.0248705	0.237375	NKAIN3
ENSG00000117408.6	826.631	0.581566	0.259283	2.24298	0.0248984	0.237517	IPO13
ENSG00000108309.8	49.2994	-1.87661	0.83703	-2.24198	0.0249625	0.237526	RUNDC3A
ENSG00000110328.5	148.817	-1.63021	0.727207	-2.24174	0.0249779	0.237526	GALNT18
ENSG00000171451.13	1107.72	-1.52464	0.679847	-2.24262	0.0249212	0.237526	DSEL
ENSG00000226200.2	24.7342	-0.89329	0.398471	-2.24179	0.0249746	0.237526	RP11-50E11.3
ENSG00000112855.10	480.098	0.485512	0.216543	2.24211	0.0249544	0.237526	HARS2
ENSG00000198574.4	5.84513	3.22444	1.438	2.2423	0.0249418	0.237526	SH2D1B
ENSG00000154127.5	2828.02	-1.11989	0.499678	-2.24122	0.025012	0.237582	UBASH3B
ENSG00000173473.6	3845.96	-0.614514	0.274169	-2.24137	0.0250021	0.237582	SMARCC1
ENSG00000215784.4	34.384	0.703961	0.314122	2.24105	0.0250231	0.237582	FAM72D
ENSG00000163743.9	435.805	-0.608579	0.271632	-2.24045	0.0250615	0.237822	RCHY1
ENSG00000165646.7	124.365	-1.27323	0.568395	-2.24005	0.0250879	0.237894	SLC18A2
ENSG00000224397.1	6.40168	3.42822	1.5305	2.23993	0.0250953	0.237894	RP11-290F20.3
ENSG00000168874.8	165.87	-1.93103	0.862418	-2.23909	0.0251499	0.238287	ATOH8
ENSG00000146729.5	2334	-0.521146	0.232791	-2.23869	0.0251762	0.238411	GBAS
ENSG00000234350.1	2.42704	-2.64392	1.1823	-2.23626	0.0253349	0.239462	AC007405.4
ENSG00000005249.8	925.516	-1.70266	0.761482	-2.23598	0.0253531	0.239462	PRKAR2B
ENSG00000140961.8	180.243	1.1119	0.497102	2.23677	0.0253012	0.239462	OSGIN1
ENSG00000148180.12	2935.82	1.39718	0.624809	2.23617	0.0253404	0.239462	GSN
ENSG00000259450.1	1.84087	3.88122	1.73554	2.23632	0.0253307	0.239462	RP11-265N7.1
ENSG00000125895.5	3.55626	-2.08111	0.931189	-2.23489	0.0254245	0.239928	TMEM74B
ENSG00000138801.4	1514.02	-0.389252	0.174176	-2.23482	0.0254289	0.239928	PAPSS1
ENSG00000113645.9	406.227	-0.92439	0.413692	-2.23449	0.0254508	0.24001	WWC1
ENSG00000058091.12	1457.17	-0.838252	0.375288	-2.23362	0.025508	0.240424	CDK14
ENSG00000172508.6	11.4338	1.38878	0.621969	2.23288	0.0255571	0.240763	CARNS1
ENSG00000002933.3	7.40982	3.38887	1.51823	2.23212	0.0256072	0.241109	TMEM176A
ENSG00000132635.12	565.455	0.658487	0.295058	2.23172	0.0256337	0.241233	PCED1A
ENSG00000171889.3	15.0576	2.84283	1.2745	2.23055	0.0257109	0.241835	MIR31HG
ENSG00000172113.4	309.899	-0.375686	0.168509	-2.22948	0.0257821	0.242378	NME6
ENSG00000185742.6	68.2417	3.12133	1.40024	2.22914	0.0258044	0.242462	C11orf87
ENSG00000159403.11	747.511	1.33268	0.598178	2.22789	0.0258876	0.243118	C1R
ENSG00000141570.6	234.046	-0.840619	0.377385	-2.22748	0.0259149	0.243249	CBX8
ENSG00000053254.11	939.547	-1.00163	0.449714	-2.22725	0.0259305	0.243269	FOXN3
ENSG00000183230.12	13.9337	-2.54732	1.14433	-2.22604	0.0260114	0.243802	CTNNA3
ENSG00000008256.11	1414.37	0.918643	0.412688	2.226	0.0260141	0.243802	CYTH3
ENSG00000076928.13	1000.48	0.56429	0.253532	2.22571	0.0260333	0.243856	ARHGEF1
ENSG00000027697.8	826.179	0.88902	0.399522	2.22521	0.0260672	0.244047	IFNGR1
ENSG00000162433.10	248.706	-2.07915	0.934481	-2.22493	0.0260861	0.244055	AK4
ENSG00000155330.5	267.914	-0.493292	0.221724	-2.2248	0.026095	0.244055	C16orf87
ENSG00000110315.2	1099.13	-0.747497	0.336021	-2.22456	0.0261111	0.24408	RNF141
ENSG00000129654.7	23.3316	-1.85268	0.833	-2.22411	0.0261413	0.24415	FOXJ1
ENSG00000171310.6	2152	-1.24878	0.561491	-2.22404	0.0261455	0.24415	CHST11
ENSG00000157152.12	34.7398	-2.0119	0.904924	-2.22328	0.0261967	0.244311	SYN2
ENSG00000186230.6	82.1118	-0.620417	0.279038	-2.22341	0.026188	0.244311	ZNF749
ENSG00000178776.4	2.05439	4.55052	2.04684	2.22319	0.0262031	0.244311	C5orf46
ENSG00000081051.3	7.22215	3.21277	1.44623	2.22148	0.0263184	0.24526	AFP
ENSG00000162670.8	40.7855	-3.69292	1.6637	-2.2197	0.0264394	0.245907	BRINP3
ENSG00000213462.4	171.498	-0.85135	0.38355	-2.21966	0.026442	0.245907	ERV3-1
ENSG00000143549.15	6170.48	0.538174	0.242424	2.21997	0.0264208	0.245907	TPM3
ENSG00000118160.9	5.29728	3.10785	1.39999	2.21992	0.0264244	0.245907	SLC8A2
ENSG00000176978.9	1129.67	0.623685	0.281017	2.21939	0.0264605	0.245952	DPP7
ENSG00000254919.1	53.0597	-1.79291	0.808007	-2.21893	0.0264918	0.246	RP11-698N11.2
ENSG00000128000.11	218.256	-0.596975	0.269039	-2.21891	0.0264927	0.246	ZNF780B
ENSG00000084090.9	3348.86	-0.442806	0.199627	-2.21817	0.0265431	0.246342	STARD7
ENSG00000267274.1	1.92941	-2.30877	1.04135	-2.2171	0.0266163	0.246768	CTD-2006C1.12
ENSG00000198355.4	698.935	0.71557	0.322729	2.21725	0.026606	0.246768	PIM3
ENSG00000004838.9	59.3846	1.56507	0.706113	2.21646	0.0266601	0.247049	ZMYND10
ENSG00000104518.6	430.392	1.59635	0.7204	2.21592	0.026697	0.247174	GSDMD
ENSG00000003400.10	15.0908	2.12582	0.959453	2.21566	0.0267145	0.247174	CASP10
ENSG00000184012.7	12.6144	2.42969	1.09652	2.21582	0.0267038	0.247174	TMPRSS2
ENSG00000248593.3	72.5908	0.581741	0.262632	2.21504	0.0267575	0.247445	DSTNP2
ENSG00000104856.9	279.26	0.976444	0.440939	2.21446	0.026797	0.247684	RELB
ENSG00000104725.9	1089.11	-3.70086	1.67214	-2.21325	0.0268802	0.247737	NEFL
ENSG00000126246.5	2.99113	-1.99617	0.901641	-2.21393	0.0268337	0.247737	IGFLR1
ENSG00000271997.1	7.15842	-1.08026	0.488023	-2.21353	0.0268608	0.247737	RP11-97O12.6
ENSG00000162757.3	75.3897	0.680529	0.307488	2.21319	0.0268846	0.247737	C1orf74
ENSG00000155313.11	522.046	0.829455	0.374711	2.21358	0.0268574	0.247737	USP25
ENSG00000229472.1	8.19988	1.23958	0.559891	2.21397	0.0268305	0.247737	RP1-64K7.4
ENSG00000089177.13	221.768	0.73528	0.332269	2.2129	0.0269043	0.247793	KIF16B
ENSG00000180336.13	9.0274	-1.06751	0.482587	-2.21206	0.0269626	0.248203	C17orf104
ENSG00000165376.6	11.2366	-2.78041	1.25727	-2.21146	0.027004	0.248405	CLDN2
ENSG00000204103.2	46.2171	2.37985	1.0762	2.21135	0.0270118	0.248405	MAFB
ENSG00000005102.8	2.88115	4.54159	2.05406	2.21103	0.027034	0.248482	MEOX1
ENSG00000272744.1	2.65773	-1.81753	0.822656	-2.20934	0.0271508	0.24855	RP11-367N14.3
ENSG00000166341.6	1538.58	-1.51372	0.684857	-2.21026	0.0270868	0.24855	DCHS1
ENSG00000255989.1	8.25146	-1.12916	0.510955	-2.20991	0.0271114	0.24855	RP11-711M9.1
ENSG00000170855.3	676.793	-0.826014	0.373842	-2.20953	0.0271378	0.24855	TRIAP1
ENSG00000103496.10	480.148	0.605251	0.27384	2.21023	0.0270891	0.24855	STX4
ENSG00000073009.8	128.172	0.623475	0.282102	2.2101	0.0270981	0.24855	IKBKG
ENSG00000135045.6	499.366	0.885456	0.400622	2.2102	0.027091	0.24855	C9orf40
ENSG00000158156.7	96.4946	2.02536	0.916726	2.20934	0.0271509	0.24855	XKR8
ENSG00000165807.3	4.78583	1.81728	0.822742	2.20881	0.0271882	0.248766	PPP1R36
ENSG00000196557.6	81.6649	-2.92294	1.32417	-2.20738	0.0272874	0.249548	CACNA1H
ENSG00000113657.8	9785.41	-1.33883	0.606753	-2.20655	0.0273454	0.249575	DPYSL3
ENSG00000145293.10	1828.61	-0.655296	0.296968	-2.20662	0.0273406	0.249575	ENOPH1
ENSG00000171223.4	517.021	0.862908	0.391032	2.20674	0.027332	0.249575	JUNB
ENSG00000168274.3	18.0854	1.22619	0.555626	2.20686	0.0273242	0.249575	HIST1H2AE
ENSG00000101605.8	6.46467	-2.32189	1.05248	-2.20611	0.0273763	0.249731	MYOM1
ENSG00000137656.7	436.536	-0.51296	0.232621	-2.20513	0.0274452	0.249983	BUD13
ENSG00000139197.6	673.792	-0.506031	0.229476	-2.20516	0.027443	0.249983	PEX5
ENSG00000128965.7	39.9557	1.81774	0.824307	2.20518	0.0274415	0.249983	CHAC1
ENSG00000166402.4	479.866	-1.16848	0.530168	-2.20397	0.0275263	0.250359	TUB
ENSG00000121064.8	780.209	1.12169	0.508887	2.20421	0.0275094	0.250359	SCPEP1
ENSG00000243710.3	1.85653	2.2874	1.03786	2.20395	0.0275279	0.250359	WDR65
ENSG00000173933.15	115.283	-0.732584	0.33263	-2.2024	0.0276373	0.250945	RBM4
ENSG00000176531.6	106.039	0.783662	0.355762	2.20277	0.0276107	0.250945	PHLDB3
ENSG00000072571.15	1097.46	0.927682	0.421243	2.20225	0.0276477	0.250945	HMMR
[truncated: 41,636 more rows]
