# Supplementary material for: TAK1 inhibition leads to RIPK1-dependent apoptosis in immune-activated cancers
Source: Cell Death Dis. 2024 Apr 17;15(4):273. doi: 10.1038/s41419-024-06654-1 (PMC11024179; doi:10.1038/s41419-024-06654-1)
Supplement: Supplementary file 9 — Table S7 [file 41419_2024_6654_MOESM9_ESM.xlsx]

## Sheet: S7_GSEA output
Table S7: GSEA output file MSigDB Hallmark signatures enriched in sensitive vs resistant GSCs
NAME	GS<br> follow link to MSigDB	GS DETAILS	SIZE	ES	NES	NOM p-val	FDR q-val	FWER p-val	RANK AT MAX	LEADING EDGE
HALLMARK_INTERFERON_GAMMA_RESPONSE	HALLMARK_INTERFERON_GAMMA_RESPONSE	Details ...	199	0.747746	3.13209	0	0	0	1713	tags=53%, list=8%, signal=57%
HALLMARK_INTERFERON_ALPHA_RESPONSE	HALLMARK_INTERFERON_ALPHA_RESPONSE	Details ...	97	0.80735	3.07678	0	0	0	1954	tags=70%, list=10%, signal=77%
HALLMARK_TNFA_SIGNALING_VIA_NFKB	HALLMARK_TNFA_SIGNALING_VIA_NFKB	Details ...	198	0.582217	2.46874	0	0	0	3916	tags=49%, list=19%, signal=60%
HALLMARK_INFLAMMATORY_RESPONSE	HALLMARK_INFLAMMATORY_RESPONSE	Details ...	193	0.566963	2.39945	0	0	0	3593	tags=44%, list=18%, signal=53%
HALLMARK_COMPLEMENT	HALLMARK_COMPLEMENT	Details ...	189	0.52175	2.17906	0	0	0	4057	tags=46%, list=20%, signal=56%
HALLMARK_COAGULATION	HALLMARK_COAGULATION	Details ...	126	0.552903	2.17017	0	0	0	4264	tags=44%, list=21%, signal=56%
HALLMARK_EPITHELIAL_MESENCHYMAL_TRANSITION	HALLMARK_EPITHELIAL_MESENCHYMAL_TRANSITION	Details ...	198	0.510119	2.13835	0	0	0	5067	tags=50%, list=25%, signal=66%
HALLMARK_APOPTOSIS	HALLMARK_APOPTOSIS	Details ...	160	0.514941	2.13459	0	0	0	3077	tags=36%, list=15%, signal=42%
HALLMARK_REACTIVE_OXYGEN_SPECIES_PATHWAY	HALLMARK_REACTIVE_OXYGEN_SPECIES_PATHWAY	Details ...	49	0.618922	2.12053	0	0	0	5007	tags=65%, list=25%, signal=87%
HALLMARK_ALLOGRAFT_REJECTION	HALLMARK_ALLOGRAFT_REJECTION	Details ...	180	0.494964	2.05698	0	0	0	3450	tags=36%, list=17%, signal=42%
HALLMARK_IL2_STAT5_SIGNALING	HALLMARK_IL2_STAT5_SIGNALING	Details ...	196	0.46913	1.98861	0	0	0	3457	tags=34%, list=17%, signal=41%
HALLMARK_IL6_JAK_STAT3_SIGNALING	HALLMARK_IL6_JAK_STAT3_SIGNALING	Details ...	82	0.525632	1.96896	0	0	0	4004	tags=46%, list=20%, signal=58%
HALLMARK_APICAL_SURFACE	HALLMARK_APICAL_SURFACE	Details ...	43	0.581828	1.91677	0	0	0	2948	tags=40%, list=15%, signal=46%
HALLMARK_KRAS_SIGNALING_UP	HALLMARK_KRAS_SIGNALING_UP	Details ...	192	0.422783	1.76641	0	0.000876861	0.01	4412	tags=41%, list=22%, signal=52%
HALLMARK_APICAL_JUNCTION	HALLMARK_APICAL_JUNCTION	Details ...	196	0.416269	1.73941	0	0.00107517	0.013	4379	tags=37%, list=22%, signal=46%
HALLMARK_HYPOXIA	HALLMARK_HYPOXIA	Details ...	196	0.4	1.68185	0	0.00251073	0.032	4359	tags=36%, list=22%, signal=46%
HALLMARK_ESTROGEN_RESPONSE_LATE	HALLMARK_ESTROGEN_RESPONSE_LATE	Details ...	196	0.395038	1.66059	0.0014245	0.0029112	0.04	3958	tags=34%, list=20%, signal=42%
HALLMARK_XENOBIOTIC_METABOLISM	HALLMARK_XENOBIOTIC_METABOLISM	Details ...	194	0.384309	1.61914	0	0.00456906	0.063	3149	tags=29%, list=16%, signal=34%
HALLMARK_UV_RESPONSE_UP	HALLMARK_UV_RESPONSE_UP	Details ...	155	0.394127	1.6131	0.00145985	0.00465291	0.068	3697	tags=32%, list=18%, signal=38%
HALLMARK_FATTY_ACID_METABOLISM	HALLMARK_FATTY_ACID_METABOLISM	Details ...	152	0.36442	1.4959	0	0.0151978	0.217	5080	tags=39%, list=25%, signal=51%
HALLMARK_P53_PATHWAY	HALLMARK_P53_PATHWAY		199	0.353657	1.47415	0.0013947	0.0179602	0.265	3814	tags=31%, list=19%, signal=38%
HALLMARK_GLYCOLYSIS	HALLMARK_GLYCOLYSIS		198	0.34553	1.45402	0.00715308	0.0218709	0.332	5739	tags=38%, list=28%, signal=53%
HALLMARK_MYOGENESIS	HALLMARK_MYOGENESIS		195	0.33471	1.39982	0.00581395	0.0379952	0.51	5262	tags=42%, list=26%, signal=56%
HALLMARK_HEME_METABOLISM	HALLMARK_HEME_METABOLISM		187	0.335412	1.39776	0.0190337	0.03745	0.521	3951	tags=30%, list=20%, signal=37%
HALLMARK_BILE_ACID_METABOLISM	HALLMARK_BILE_ACID_METABOLISM		108	0.353461	1.36935	0.0231481	0.0474786	0.616	4590	tags=31%, list=23%, signal=39%
HALLMARK_ESTROGEN_RESPONSE_EARLY	HALLMARK_ESTROGEN_RESPONSE_EARLY		198	0.317044	1.33361	0.0167173	0.0641696	0.74	2719	tags=25%, list=13%, signal=29%
HALLMARK_MTORC1_SIGNALING	HALLMARK_MTORC1_SIGNALING		200	0.307087	1.30778	0.0308989	0.0780266	0.82	5215	tags=37%, list=26%, signal=49%
HALLMARK_ADIPOGENESIS	HALLMARK_ADIPOGENESIS		196	0.306731	1.28811	0.0453258	0.090023	0.872	4857	tags=31%, list=24%, signal=41%
HALLMARK_PEROXISOME	HALLMARK_PEROXISOME		103	0.315633	1.23187	0.119808	0.139866	0.959	3124	tags=24%, list=15%, signal=29%
HALLMARK_ANGIOGENESIS	HALLMARK_ANGIOGENESIS		34	0.391387	1.23162	0.146805	0.135403	0.959	2431	tags=21%, list=12%, signal=23%
HALLMARK_CHOLESTEROL_HOMEOSTASIS	HALLMARK_CHOLESTEROL_HOMEOSTASIS		74	0.318383	1.16671	0.191153	0.217271	0.999	4164	tags=32%, list=21%, signal=41%
HALLMARK_MITOTIC_SPINDLE	HALLMARK_MITOTIC_SPINDLE		199	0.257858	1.09136	0.251471	0.351883	1	4087	tags=26%, list=20%, signal=32%
HALLMARK_SPERMATOGENESIS	HALLMARK_SPERMATOGENESIS		119	0.256991	1.0194	0.390977	0.514576	1	2376	tags=18%, list=12%, signal=20%
HALLMARK_PI3K_AKT_MTOR_SIGNALING	HALLMARK_PI3K_AKT_MTOR_SIGNALING		105	0.257898	1.0135	0.43239	0.514901	1	4409	tags=30%, list=22%, signal=38%
HALLMARK_KRAS_SIGNALING_DN	HALLMARK_KRAS_SIGNALING_DN		181	0.23407	0.980551	0.510174	0.587153	1	3155	tags=20%, list=16%, signal=24%
HALLMARK_ANDROGEN_RESPONSE	HALLMARK_ANDROGEN_RESPONSE		99	0.235268	0.91783	0.616541	0.740538	1	2368	tags=16%, list=12%, signal=18%
HALLMARK_TGF_BETA_SIGNALING	HALLMARK_TGF_BETA_SIGNALING		54	0.253977	0.883597	0.667227	0.809462	1	3857	tags=26%, list=19%, signal=32%
HALLMARK_G2M_CHECKPOINT	HALLMARK_G2M_CHECKPOINT		199	0.20476	0.856745	0.819767	0.855104	1	3984	tags=22%, list=20%, signal=27%
HALLMARK_UV_RESPONSE_DN	HALLMARK_UV_RESPONSE_DN		144	0.210297	0.843329	0.849693	0.862085	1	4095	tags=26%, list=20%, signal=33%
HALLMARK_PROTEIN_SECRETION	HALLMARK_PROTEIN_SECRETION		96	0.218123	0.829604	0.82362	0.868586	1	4779	tags=27%, list=24%, signal=35%
HALLMARK_UNFOLDED_PROTEIN_RESPONSE	HALLMARK_UNFOLDED_PROTEIN_RESPONSE		113	0.204678	0.807564	0.87874	0.886495	1	4622	tags=25%, list=23%, signal=32%
