# Supplementary material for: TAK1 inhibition leads to RIPK1-dependent apoptosis in immune-activated cancers
Source: Cell Death Dis. 2024 Apr 17;15(4):273. doi: 10.1038/s41419-024-06654-1 (PMC11024179; doi:10.1038/s41419-024-06654-1)
Supplement: Supplementary file 10 — Table S8 [file 41419_2024_6654_MOESM10_ESM.xlsx]

## Sheet: S8_Enrichr results
Table S8: Output file from Enrichr analysis of Hallmark gene sets enriched in 513 genes highly expressed in TAKi sensitive GSCs
Term	Overlap	P-value	Adjusted P-value	Old P-value	Old Adjusted P-value	Odds Ratio	Combined Score	Genes
Interferon Gamma Response	64/200	2.19912e-52	9.89605e-51	0	0	20.2814	2412.4	IFITM3;LGALS3BP;RTP4;TNFAIP2;TNFAIP3;IFIT1;IFIT3;IFI44L;ICAM1;OASL;IFIH1;MT2A;DHX58;EPSTI1;CASP1;B2M;HERC6;ZBP1;BATF2;RSAD2;SP110;DDX58;HLA-B;TAP1;HLA-A;HLA-G;TAPBP;PLSCR1;IFI27;OAS2;IRF1;IRF7;PSME2;CMPK2;IDO1;LY6E;CFH;C1S;MVP;PTGS2;SAMHD1;PSMB10;HELZ2;HLA-DMA;APOL6;SLAMF7;GBP4;CD74;VCAM1;STAT1;MX1;IFI44;ISG15;PARP14;SOD2;PARP12;PSMB8;PML;PSMB9;BST2;ISG20;NFKBIA;ZNFX1;XAF1
Interferon Alpha Response	43/97	1.30027e-42	2.92562e-41	0	0	32.9243	3175.42	IFITM3;LGALS3BP;RTP4;CSF1;SAMD9;C1S;IFIT3;IFI44L;OASL;HELZ2;IFIH1;DHX58;EPSTI1;CASP1;B2M;GBP4;HERC6;BATF2;CD74;RSAD2;SP110;MX1;TAP1;HLA-C;IFI44;ISG15;PARP14;PARP9;PARP12;PSMB8;PSMB9;BST2;ISG20;MOV10;PLSCR1;IFI27;SELL;OAS1;IRF1;IRF7;CMPK2;PSME2;LY6E
TNF-alpha Signaling via NF-kB	25/200	6.64953e-11	9.97429e-10	0	0	5.6534	132.481	CEBPB;CSF1;BCL2A1;CEBPD;TNFAIP2;TNFAIP3;PTGS2;CXCL3;CXCL2;ICAM1;IFIH1;KYNU;ZC3H12A;STAT5A;CCL20;DDX58;TNFRSF9;TAP1;SOD2;NFKBIA;SPSB1;IL1B;IRF1;SQSTM1;TLR2
Allograft Rejection	23/200	2.03411e-09	2.28837e-08	0	0	5.12083	102.484	SRGN;CD74;CSF1;STAT1;TAP1;CAPG;HLA-A;HLA-G;MMP9;CTSS;PSMB10;ICAM1;HLA-E;EREG;C2;TAPBP;HLA-DMA;CCND3;IL1B;IRF7;HLA-DRA;B2M;TLR2
Inflammatory Response	18/200	4.30294e-06	3.87265e-05	0	0	3.85714	47.6597	RTP4;CSF1;CD82;TNFSF15;CCL20;TNFRSF9;NOD2;ICAM1;EREG;TAPBP;BST2;NFKBIA;SELL;IL1B;IRF1;IRF7;TLR2;LY6E
Complement	16/200	6.16499e-05	0.000462375	0	0	3.37731	32.7397	CEBPB;CFH;C1S;TNFAIP3;CTSS;ATOX1;C2;PSMB9;C3;DPP4;PLSCR1;KYNU;IRF1;CASP1;IRF7;CTSD
Apoptosis	14/161	7.19718e-05	0.000462676	0	0	3.69119	35.2112	IFITM3;GPX3;TAP1;HSPB1;SOD2;EREG;ISG20;KRT18;IL1B;IRF1;LMNA;CASP1;IGFBP6;SQSTM1
UV Response Up	13/158	0.000224592	0.00126333	0	0	3.46822	29.1373	GPX3;TAP1;HLA-F;SOD2;AQP3;CXCL2;TUBA4A;ICAM1;NFKBIA;CCND3;GAL;IRF1;SQSTM1
Epithelial Mesenchymal Transition	14/200	0.000681017	0.00306458	0	0	2.91135	21.2293	ECM1;VCAM1;MMP1;MMP3;TNFAIP3;CAPG;THBS1;LOXL1;MFAP5;COL1A2;COL7A1;MGP;MYL9;TGM2
KRAS Signaling Up	14/200	0.000681017	0.00306458	0	0	2.91135	21.2293	CFH;JUP;CCL20;LAPTM5;TNFAIP3;PTGS2;MMP9;CTSS;PSMB8;EREG;GPNMB;IL1B;PLEK2;LCP1
IL-2/STAT5 Signaling	13/199	0.00194838	0.0076368	0	0	2.69799	16.8375	IFITM3;ECM1;CSF1;TNFRSF9;CTSZ;CAPG;PLSCR1;CCND3;SELL;NFKBIZ;PLIN2;GBP4;TGM2
Hypoxia	13/200	0.00203648	0.0076368	0	0	2.68342	16.6279	TES;TNFAIP3;AMPD3;PGF;ISG20;SELENBP1;MT2A;P4HA2;PKP1;PLIN2;FBP1;MT1E;TGM2
Estrogen Response Late	12/200	0.00564721	0.0181518	0	0	2.45878	12.7281	ISG20;SLC9A3R1;GAL;ST6GALNAC2;GJB3;IGSF1;HSPB8;SFN;PKP3;PRLR;FRK;MAPK13
Xenobiotic Metabolism	12/200	0.00564721	0.0181518	0	0	2.45878	12.7281	SLC46A3;CBR1;ALDH3A1;MT2A;ABCC2;JUP;KYNU;AKR1C3;AOX1;APOE;FBP1;PSMB10
Reactive Oxygen Species Pathway	5/49	0.00820419	0.0246126	0	0	4.34928	20.89	GPX3;IPCEF1;SOD2;GCLM;ATOX1
Coagulation	9/138	0.00930543	0.0261715	0	0	2.67968	12.5333	C3;DPP4;CFH;C1S;MMP1;MMP3;MMP9;THBS1;C2
Apical Junction	11/200	0.0144607	0.0361518	0	0	2.23738	9.47825	CLDN4;VCAM1;JUP;SHC1;TSPAN4;RAC2;MYL9;MMP9;CD99;ICAM1;MAPK13
KRAS Signaling Dn	11/200	0.0144607	0.0361518	0	0	2.23738	9.47825	ZC2HC1C;KCND1;RSAD2;MX1;COPZ2;PKP1;LYPD3;SYNPO;GPRC5C;THNSL2;IFI44L
IL-6/JAK/STAT3 Signaling	6/87	0.0243914	0.0577691	0	0	2.83527	10.5288	CSF1;STAT1;IL1B;IRF1;CXCL3;TLR2
Apical Surface	4/44	0.0258755	0.0582198	0	0	3.82063	13.9623	SCUBE1;HSPB1;MAL;LYPD3
Bile Acid Metabolism	6/112	0.0685416	0.143374	0	0	2.16378	5.79962	CH25H;ABCA6;SLC22A18;ABCA9;ACSL5;GCLM
Estrogen Response Early	9/200	0.0732799	0.143374	0	0	1.80404	4.7148	SLC9A3R1;KRT18;HSPB8;KRT8;SFN;AQP3;RHOD;FRK;TGM2
p53 Pathway	9/200	0.0732799	0.143374	0	0	1.80404	4.7148	CCND3;TCN2;CD82;CLCA2;CASP1;TAP1;SFN;EPS8L2;CTSD
Adipogenesis	7/200	0.254665	0.458397	0	0	1.38297	1.89163	C3;STAT5A;GPX3;HSPB8;SNCG;PLIN2;APOE
heme Metabolism	7/200	0.254665	0.458397	0	0	1.38297	1.89163	C3;SELENBP1;CCND3;P4HA2;MOCOS;GCLM;AQP3
Androgen Response	3/100	0.474951	0.82203	0	0	1.17586	0.875483	CCND3;KRT8;B2M
Pperoxisome	3/104	0.500966	0.823334	0	0	1.12906	0.780427	MVP;ACSL5;SOD2
Unfolded Protein Response	3/113	0.556961	0.823334	0	0	1.0362	0.606448	CEBPB;SHC1;IFIT1
Cholesterol Homeostasis	4/74	0.569496	0.823334	0	0	1.05539	0.594191	PLSCR1;ETHE1
Fatty Acid Metabolism	4/158	0.580191	0.823334	0	0	0.986554	0.537078	IL4I1;ALDH3A1;CBR1;ACSL5
Myogenesis	5/200	0.585482	0.823334	0	0	0.973753	0.521269	CTF1;TNNT1;GPX3;HSPB8;PICK1
Glycolysis	5/200	0.585482	0.823334	0	0	0.973753	0.521269	ISG20;ARTN;P4HA2;SPAG4;SLC16A3
Hedgehog Signaling	1/36	0.607915	0.828975	0	0	1.08549	0.54027	PML
Pancreas Beta Cells	1/40	0.646691	0.855915	0	0	0.973958	0.424535	DPP4
Protein Secretion	1/96	0.709611	0.874436	0	0	0.80747	0.276993	KRT18;ATP1A1
UV Response Dn	3/144	0.718244	0.874436	0	0	0.807092	0.267104	COL1A2;SLC22A18;MT1E
TGF-beta Signaling	01/54	0.754647	0.874436	0	0	0.71617	0.201606	THBS1
PI3K/AKT/mTOR Signaling	2/105	0.754914	0.874436	0	0	0.736572	0.207089	SFN;SQSTM1
mTORC1 Signaling	4/200	0.757845	0.874436	0	0	0.773465	0.214464	SLC9A3R1;TES;SQSTM1;TUBA4A
Spermatogenesis	2/135	0.864462	0.964779	0	0	0.569545	0.0829528	ZC2HC1C;DMRT1
G2-M Checkpoint	3/200	0.890224	0.964779	0	0	0.575993	0.0669778	MT2A;HMGA1;PML
DNA Repair	2/150	0.90046	0.964779	0	0	0.511424	0.0536225	CMPK2;NME3
Mitotic Spindle	2/199	0.965183	0.994608	0	0	0.383244	0.0135814	SYNPO;TUBA4A
E2F Targets	1/200	0.994608	0.994608	0	0	0.189306	0.00102348	HMGA1
Oxidative Phosphorylation	1/200	0.994608	0.994608	0	0	0.189306	0.00102348	TCIRG1
