# Supplementary material for: TAK1 inhibition leads to RIPK1-dependent apoptosis in immune-activated cancers
Source: Cell Death Dis. 2024 Apr 17;15(4):273. doi: 10.1038/s41419-024-06654-1 (PMC11024179; doi:10.1038/s41419-024-06654-1)
Supplement: Supplementary file 11 — Table S9 [file 41419_2024_6654_MOESM11_ESM.xlsx]

## Sheet: S9_Signatures
Table S9: Gene signatures
HALLMARK_INTERFERON_GAMMA_RESPONSE (MSigDB)	HALLMARK_INTERFERON_ALPHA_RESPONSE (MSigDB)	HALLMARK_TNFA_SIGNALING_VIA_NFKB (MSigDB)	sensitivity signature (genes highly expressed in TAKi sensitive GSCs)	mesenchymal GBM subtype (Wang et al., 2017)	classical GBM subtype (Wang et al., 2017)	proneural GBM subtype (Wang et al., 2017)
ADAR	ADAR	ABCA1	CYB561	ARPC1B	PTPRA	JPT1
APOL6	B2M	ACKR3	PLBD2	S100A11	ELOVL2	RAB33A
ARID5B	BATF2	AREG	GRN	CTSC	MLC1	HDAC2
ARL4A	BST2	ATF3	MOV10	GLIPR1	SOX9	MYT1
AUTS2	C1S	ATP2B1	PSME2	NNMT	ARNTL	MTSS1
B2M	CASP1	B4GALT1	MRPS6	VDR	DENND2A	HOXD3
BANK1	CASP8	B4GALT5	CTSA	RGS2	BBS1	GPR17
BATF2	CCRL2	BCL2A1	EFHD2	CTSB	ABLIM1	PTTG1
BPGM	CD47	BCL3	ETHE1	TGFBI	PAX6	KLRC3
BST2	CD74	BCL6	LY6E	PLAUR	ZHX3	PLAAT1
BTG1	CMPK2	BHLHE40	CEP19	LY96	USP8	TCP1
C1R	CMTR1	BIRC2	ZNFX1	BCL3	PLCG1	NPPA
C1S	CNP	BIRC3	HEXB	TNFAIP8	CDH4	PFDN2
CASP1	CSF1	BMP2	TSPAN4	IER3	RASGRP1	CA10
CASP3	CXCL10	BTG1	NECAB3	PRSS23	ACSBG1	EPHB1
CASP4	CXCL11	BTG2	ATOX1	IL7R	CST3	UGT8
CASP7	DDX60	BTG3	GTPBP2	RAB27A	BCKDHB	PAK5
CASP8	DHX58	CCL2	HSPB1	RUNX1	LHFPL6	SLC1A1
CCL2	EIF2AK2	CCL20	ARPC1B	P4HA2	VAV3	NARF
CCL5	ELF1	CCL4	CUL7	CYP1B1	ACSL3	DCTN3
CCL7	EPSTI1	CCL5	ODF2L	BACE2	EYA2	SMPD3
CD274	GBP2	CCN1	MFSD2B	ACPP	SEPTIN11	ZNF804A
CD38	GBP4	CCND1	ADGRE5	FTL	SLC4A4	RASL11B
CD40	GMPR	CCNL1	HMGA1	SLPI	SLC20A2	MYB
CD69	HELZ2	CCRL2	NPEPL1	RAC2	DGLUCY	PDGFRA
CD74	HERC6	CD44	LINC01465	RARRES1	CTNND1	ERBB3
CD86	HLA-C	CD69	SQSTM1	SYNGR2	ZFHX4	CLGN
CDKN1A	IFI27	CD80	TAPBP	THBS1	SPRY2	SOX10
CFB	IFI30	CD83	CCND3	IL6	ZNF45	BCL11A
CFH	IFI35	CDKN1A	PML	CAV1	NCOA1	NMU
CIITA	IFI44	CEBPB	DTX3L	PI3	PLCE1	ZFP69B
CMKLR1	IFI44L	CEBPD	PARP9	CDCP1	DTNA	CDKN1C
CMPK2	IFIH1	CFLAR	HYI	ITGB1	POLRMT	JPH3
CMTR1	IFIT2	CLCF1	ATP1A1	LOX	SALL1	PCDHA9
CSF2RB	IFIT3	CSF1	PICK1	CD72	TYK2	IL1RAPL1
CXCL10	IFITM1	CSF2	GCLM	COL1A2	TJP1	MAST1
CXCL11	IFITM2	CXCL1	CTSD	ANPEP	MEOX2	VIPR2
CXCL9	IFITM3	CXCL10	PDZD7	MMP7	FGFR3	SIM2
DDX58	IL15	CXCL11	HLA-A	SPAG4	STXBP3	BAMBI
DDX60	IL4R	CXCL2	B2M	BNC2	GRIK1	PKMYT1
DHX58	IL7	CXCL3	STAT1	NDRG1	GATM	PLCB4
EIF2AK2	IRF1	CXCL6	SHFL	CNN2	UPF1	SLC17A6
EIF4E3	IRF2	DDX58	SLC9A3R1	LUM	NPEPL1	KLRK1
EPSTI1	IRF7	DENND5A	PSMB8	PTGS2	EFCAB14	CENPJ
FAS	IRF9	DNAJB4	HLA-L	COL3A1	RBCK1	NHLH1
FCGR1A	ISG15	DRAM1	RIN2	COL5A1	PHKB	GABRB3
FGL2	ISG20	DUSP1	LGALS3BP	SDC1	SLC3A2	KLRC4
FPR1	LAMP3	DUSP2	NR2F1	COL1A1	PPARGC1A	KCNK3
GBP4	LAP3	DUSP4	LMNA	GPRC5A	PNPLA6	GRID2
GBP6	LGALS3BP	DUSP5	FLOT1	COL15A1	MYO5C	DACH1
GCH1	LPAR6	EDN1	FCHSD1
GPR18	LY6E	EFNA1	TAP1
GZMA	MOV10	EGR1	APOL6
HELZ2	MVB12A	EGR2	ZBTB7B
HERC6	MX1	EGR3	AQP3
HIF1A	NCOA7	EHD1	TNFRSF25
HLA-A	NMI	EIF1	ST6GALNAC2
HLA-B	NUB1	ETS2	SP110
HLA-DMA	OAS1	F2RL1	PLEKHG5
HLA-DQA1	OASL	F3	NME3
HLA-DRB1	OGFR	FJX1	ARL4D
HLA-G	PARP12	FOS	ARHGEF19
ICAM1	PARP14	FOSB	STX1A
IDO1	PARP9	FOSL1	ABCA7
IFI27	PLSCR1	FOSL2	STARD13
IFI30	PNPT1	FUT4	ANP32AP1
IFI35	PROCR	G0S2	LINC01563
IFI44	PSMA3	GADD45A	IRF1-AS1
IFI44L	PSMB8	GADD45B	TAPBPL
IFIH1	PSMB9	GCH1	CSF1
IFIT1	PSME1	GEM	PLSCR1
IFIT2	PSME2	GFPT2	CBR1
IFIT3	RIPK2	GPR183	PSMB10
IFITM2	RNF31	HBEGF	CFAP45
IFITM3	RSAD2	HES1	HPCAL1
IFNAR2	RTP4	ICAM1	PITPNM1
IL10RA	SAMD9	ICOSLG	H3C4
IL15	SAMD9L	ID2	MOB3C
IL15RA	SELL	IER2	WDR66
IL18BP	SLC25A28	IER3	TBC1D8
IL2RB	SP110	IER5	TPCN1
IL4R	STAT2	IFIH1	H2AC11
IL6	TAP1	IFIT2	STARD5
IL7	TDRD7	IFNGR2	C16orf86
IRF1	TENT5A	IL12B	IRF1
IRF2	TMEM140	IL15RA	SAMHD1
IRF4	TRAFD1	IL18	ADPRH
IRF5	TRIM14	IL1A	KIAA1522
IRF7	TRIM21	IL1B	PARP14
IRF8	TRIM25	IL23A	TCN2
IRF9	TRIM26	IL6	NFKBIA
ISG15	TRIM5	IL6ST	SLC22A18
ISG20	TXNIP	IL7R	GPR157
ISOC1	UBA7	INHBA	SPAG4
ITGB7	UBE2L6	IRF1	MINDY4
JAK2	USP18	IRS2	PSMB9
KLRK1	WARS1	JAG1	SHC1
LAP3		JUN	KCND1
LATS2		JUNB	H2BC4
LCP2		KDM6B	PARP12
LGALS3BP		KLF10	ISG20
LY6E		KLF2	CORO2A
LYSMD2		KLF4	CAPG
MARCHF1		KLF6	TMEM102
METTL7B		KLF9	ADAMTSL4
MT2A		KYNU	NID1
MTHFD2		LAMB3	IPCEF1
MVP		LDLR	H2BC12
MX1		LIF	NAPRT
MX2		LITAF	LOC101929705
MYD88		MAFF	HLA-C
NAMPT		MAP2K3	H4C8
NCOA3		MAP3K8	MVP
NFKB1		MARCKS	IQCD
NFKBIA		MCL1	CEBPB
NLRC5		MSC	MYH15
NMI		MXD1	TCEA3
NOD1		MYC	EML2
NUP93		NAMPT	CMPK2
OAS2		NFAT5	ZNF385C
OAS3		NFE2L2	CES3
OASL		NFIL3	AIFM2
OGFR		NFKB1	DNAAF3
P2RY14		NFKB2	PODNL1
PARP12		NFKBIA	LPXN
PARP14		NFKBIE	JUP
PDE4B		NINJ1	SELPLG
PELI1		NR4A1	MT2A
PFKP		NR4A2	FGFR4
PIM1		NR4A3	H2AC13
PLA2G4A		OLR1	PROB1
PLSCR1		PANX1	HLA-B
PML		PDE4B	PLAAT4
PNP		PDLIM5	PLEKHG6
PNPT1		PER1	P4HA2
PSMA2		PFKFB3	CLDN4
PSMA3		PHLDA1	IRF7
PSMB10		PHLDA2	HLA-G
PSMB2		PLAU	H2BC11
PSMB8		PLAUR	PAK6
PSMB9		PLEK	LDHD
PSME1		PLK2	SYNPO
PSME2		PLPP3	TENT5B
PTGS2		PMEPA1	CEBPD
PTPN1		PNRC1	IFIH1
PTPN2		PPP1R15A	COPZ2
PTPN6		PTGER4	LURAP1L
RAPGEF6		PTGS2	STX11
RBCK1		PTPRE	TACR2
RIPK1		PTX3	AGBL2
RIPK2		RCAN1	DDX58
RNF213		REL	HLA-F
RNF31		RELA	TMCO4
RSAD2		RELB	LINC01270
RTP4		RHOB	SAMD9
SAMD9L		RIPK2	HLA-E
SAMHD1		RNF19B	ZP3
SECTM1		SAT1	TNFAIP3
SELP		SDC4	SLC46A3
SERPING1		SERPINB2	BFSP1
SLAMF7		SERPINB8	MELTF
SLC25A28		SERPINE1	HERC6
SOCS1		SGK1	IGFBP6
SOCS3		SIK1	HELZ2
SOD2		SLC16A6	SOD2
SP110		SLC2A3	RNLS
SPPL2A		SLC2A6	SH2D4A
SRI		SMAD3	F11R
SSPN		SNN	PIK3CD-AS2
ST3GAL5		SOCS3	ZNF467
ST8SIA4		SOD2	H2BC5
STAT1		SPHK1	ZC2HC1C
STAT2		SPSB1	PATL2
STAT3		SQSTM1	THEMIS2
STAT4		STAT5A	IFI44
TAP1		TANK	DHDH
TAPBP		TAP1	EHBP1L1
TDRD7		TGIF1	TMEM184A
TNFAIP2		TIPARP	LINC00460
TNFAIP3		TLR2	ACOT1
TNFAIP6		TNC	TMEM270
TNFSF10		TNF	CNN1
TOR1B		TNFAIP2	C1S
TRAFD1		TNFAIP3	ACTL10
TRIM14		TNFAIP6	HYAL1
TRIM21		TNFAIP8	LRMDA
TRIM25		TNFRSF9	EPS8L2
TRIM26		TNFSF9	APOE
TXNIP		TNIP1	DHX58
UBE2L6		TNIP2	SYCE1L
UPP1		TRAF1	SLC17A7
USP18		TRIB1	PRRX2
VAMP5		TRIP10	TCIRG1
VAMP8		TSC22D1	ENTPD8
VCAM1		TUBB2A	LOXL1
WARS1		VEGFA	HSPA12B
XAF1		YRDC	TNFRSF14
XCL1		ZBTB10	CASP1
ZBP1		ZC3H12A	CALHM2
ZNFX1		ZFP36	LRRC7
			S100A2
			ARTN
			RINL
			OLFML2B
			AMPD3
			NMRAL2P
			ESPNL
			LINC01776
			CD82
			CYP19A1
			ARHGAP24
			SPSB1
			RGS9
			FBP1
			APOL3
			CCN3
			RIPOR2
			LYPD3
			DUSP23
			SLC7A8
			IFIT3
			IFIT1
			ABCC2
			NNAT
			DMRT1
			SLC7A14
			C6orf223
			C2
			GPR68
			TUBA4A
			ENTPD2
			SLC15A3
			TRIM38
			ZC3H12A
			SLC49A3
			HLA-DMA
			IFITM3
			RTP4
			OAS1
			DPP4
			STAT5A
			LINC00649
			FBXO2
			LRRC32
			LOXL1-AS1
			DMGDH
			GJB3
			AOX1
			EDNRA
			TMEM26
			TOGARAM2
			THBS1
			GAS6
			THEM5
			ADRA1D
			DOCK8
			RNF135
			BATF2
			PDZD2
			FAM167A
			CABP4
			ATP2A3
			C2CD4D
			GPX3
			MAPK13
			FOLR1
			EPSTI1
			ECM1
			GLIS1
			JAK3
			MT1M
			GIPC3
			SNHG26
			LOC105369187
			GPR150
			PTPRH
			IFITM10
			CCN5
			HSPB8
			TOR4A
			ACP7
			NOD2
			SNAP25-AS1
			MOCOS
			FAM50B
			ESPN
			LBX2-AS1
			PLBD1
			LUCAT1
			UCN2
			ZMIZ1-AS1
			ACSL5
			S100A3
			IFI44L
			NFKBIZ
			SBK2
			SLC37A2
			LOC105371795
			TNFRSF9
			CLCNKB
			SLC7A4
			COL7A1
			QPRT
			CTSZ
			CLDN10
			ASB2
			NMNAT2
			PGF
			CACNG6
			NEURL3
			PLIN2
			VCAM1
			ISG15
			KCNE5
			MT1A
			RSAD2
			LPIN3
			NRROS
			KMO
			SNCG
			ITGA1
			ICAM1
			TES
			MEGF6
			ENTPD3
			CTSS
			TMEM155
			IFI6
			PLA2R1
			TMEM255B
			SERPINB9
			ZBP1
			AKR1B15
			FCMR
			LCP1
			IL4I1
			SEC14L6
			NUGGC
			HLA-DRA
			GAS6-DT
			HCP5
			PNPLA4
			PLAAT5
			ABCA9
			CEACAM1
			HLA-DRB6
			IDO1
			RASGEF1A
			PKP1
			PLEK2
			CTF1
			SCUBE1
			ANXA3
			ZNF385B
			ALDH3A1
			CH25H
			TMC8
			TNNT1
			ARSI
			MAL
			MGP
			FRK
			OASL
			THNSL2
			CFH
			LGALS9
			SSC5D
			ABCA6
			CCL26
			ADAMTS4
			ELF5
			SFN
			PKP3
			COL24A1
			HLA-DPA1
			CD74
			LINC02015
			CDKL2
			KLHDC7A
			POU2F2
			STXBP2
			CHI3L1
			SLC16A3
			ADA2
			LURAP1L-AS1
			OAS2
			LINC00452
			KRT8
			STMN2
			MYOSLID
			IL1B
			RXFP1
			GAL
			MMP9
			EHF
			ECRG4
			GPRC5C
			SRGN
			KRT18
			APOL1
			ZP1
			FAT2
			GALNT6
			FAM133A
			RAC2
			MX1
			CAVIN2
			BST2
			FXYD5
			GBP4
			MYL9
			EPHA7
			F2RL3
			IL24
			PI3
			CLDN23
			PTGS2
			CBLC
			PSG5
			PYCARD
			LAPTM5
			LINC02192
			CASC8
			GPNMB
			CLCA2
			MMP1
			AQP1
			MT1L
			MT1E
			TWIST2
			IFI27
			LINC02154
			COL1A2
			TNFSF15
			TGM2
			RBP7
			CYBA
			SBSN
			SLAMF7
			LINC01589
			RHOD
			IGFN1
			MMP3
			LINGO2
			SELL
			ADAM33
			BCL2A1
			MFAP5
			FOXE1
			FAM155A
			SLCO2B1
			TINAGL1
			EVI2B
			CXCL2
			MSLN
			SELENBP1
			TNFAIP2
			DMKN
			AKR1C3
			XAF1
			CXCL3
			REM1
			C6orf15
			TLR2
			EREG
			PRLR
			CCL20
			LINC01206
			IGSF1
			CXCL8
			QRFPR
			KYNU
			LINC02582
			C3
			VWC2
