# Supplementary material for: TAK1 inhibition leads to RIPK1-dependent apoptosis in immune-activated cancers
Source: Cell Death Dis. 2024 Apr 17;15(4):273. doi: 10.1038/s41419-024-06654-1 (PMC11024179; doi:10.1038/s41419-024-06654-1)
Supplement: Supplementary file 12 — Table S10 [file 41419_2024_6654_MOESM12_ESM.xlsx]

## Sheet: S10_DESeq TAK1 knockout
Table S10: DESeq2 output file of differential gene expression analysis between cancer cell lines sensitive and insensitive to MAP3K7 knockout
EnsembleID	Gene	log2FoldChange	padj	baseMean	lfcSE	stat	pvalue
ENSG00000178172	SPINK6	6.84236	1.6656e-08	62.2549	1.0372	6.59694	4.19737e-11
ENSG00000198054	DSCR8	6.02855	2.88069e-06	24.7376	1.06459	5.66277	1.48951e-08
ENSG00000187715	KBTBD12	5.80828	2.97404e-16	27.5069	0.640855	9.06333	1.26526e-19
ENSG00000108342	CSF3	5.79282	5.90109e-12	168.887	0.741049	7.81706	5.40728e-15
ENSG00000156738	MS4A1	5.75879	7.62353e-09	216.725	0.855687	6.73001	1.6965e-11
ENSG00000162739	SLAMF6	5.71514	7.62353e-09	15.2562	0.848995	6.73165	1.67749e-11
ENSG00000226869	LHFPL3-AS1	5.58429	1.6656e-08	29.1704	0.846742	6.59503	4.25163e-11
ENSG00000160307	S100B	5.55983	1.46846e-09	725.389	0.794182	7.00069	2.54699e-12
ENSG00000232810	TNF	5.43984	2.54116e-21	292.23	0.526445	10.3331	4.98967e-25
ENSG00000156269	NAA11	5.43011	6.84688e-06	103.231	0.988124	5.49537	3.8989e-08
ENSG00000185479	KRT6B	5.42839	1.00053e-07	2337.27	0.863248	6.28834	3.20882e-10
ENSG00000251629	LINC02241	5.21486	1.92117e-05	6.71009	0.987079	5.28312	1.27001e-07
ENSG00000122122	SASH3	5.09075	5.4417e-11	95.4633	0.680369	7.48233	7.30142e-14
ENSG00000035720	STAP1	5.07192	9.63814e-10	23.0307	0.717637	7.06754	1.57708e-12
ENSG00000184029	DSCR4	5.07087	0.0117623	3.89197	1.40812	3.60116	0.000316797
ENSG00000043462	LCP2	5.04253	2.88131e-12	76.8705	0.635334	7.93681	2.07445e-15
ENSG00000111701	APOBEC1	5.02643	0.0834107	4.18334	1.806	2.78318	0.00538292
ENSG00000105679	GAPDHS	5.00879	5.80995e-09	9.92358	0.739201	6.77595	1.23588e-11
ENSG00000203926	SPANXA2	4.96507	9.05642e-07	29.8591	0.843451	5.88662	3.94183e-09
ENSG00000187037	GPR141	4.90858	0.000102246	12.6732	1.00041	4.90656	9.26861e-07
ENSG00000117091	CD48	4.89993	3.3105e-12	50.942	0.619144	7.91403	2.49179e-15
ENSG00000113722	CDX1	4.83224	1.53571e-05	25.3001	0.906546	5.33039	9.80015e-08
ENSG00000185247	MAGEA11	4.78074	2.80631e-07	160.388	0.783818	6.0993	1.06533e-09
ENSG00000184033	CTAG1B	4.68058	2.42445e-06	9.37295	0.821477	5.69776	1.21393e-08
ENSG00000007933	FMO3	4.63839	9.5919e-07	18.6229	0.789561	5.87464	4.23768e-09
ENSG00000129862	VCY	4.58039	0.0018589	3.65187	1.09638	4.17773	2.94436e-05
ENSG00000102802	MEDAG	4.5178	2.82335e-08	16.8082	0.694304	6.50696	7.66887e-11
ENSG00000134339	SAA2	4.492	6.18506e-10	367.046	0.629363	7.13737	9.5133e-13
ENSG00000172016	REG3A	4.38435	0.0324964	2.67189	1.36095	3.22153	0.0012751
ENSG00000179059	ZFP42	4.36997	1.13753e-06	21.0295	0.74763	5.8451	5.06278e-09
ENSG00000086288	NME8	4.33851	0.0196048	6.5983	1.2697	3.41696	0.000633241
ENSG00000163739	CXCL1	4.29907	3.38897e-09	9600.64	0.62624	6.86489	6.65438e-12
ENSG00000125538	IL1B	4.23597	3.57445e-08	5850.55	0.655287	6.4643	1.01769e-10
ENSG00000138964	PARVG	4.22751	6.14663e-12	49.5606	0.541765	7.80322	6.03459e-15
ENSG00000117090	SLAMF1	4.20403	0.000376192	48.1442	0.9128	4.60564	4.11193e-06
ENSG00000116996	ZP4	4.16841	0.0008658	2.73436	0.952045	4.37837	1.19569e-05
ENSG00000162892	IL24	4.14503	1.3727e-08	548.352	0.624676	6.63548	3.23442e-11
ENSG00000188822	CNR2	4.13388	1.38379e-07	13.4599	0.663382	6.23153	4.61912e-10
ENSG00000169291	SHE	4.10457	5.30124e-09	18.0647	0.604339	6.79183	1.10718e-11
ENSG00000198889	DCAF12L1	4.08101	0.00860066	4.20362	1.10078	3.70739	0.000209404
ENSG00000122133	PAEP	4.04941	7.65801e-08	38.1036	0.63926	6.33452	2.38083e-10
ENSG00000105141	CASP14	4.02967	0.000277472	25.6982	0.86105	4.67995	2.86943e-06
ENSG00000186847	KRT14	4.02845	8.58517e-06	2606.1	0.739396	5.4483	5.0853e-08
ENSG00000224559	LINC01087	4.0278	0.0906348	2.37204	1.46666	2.74625	0.00602816
ENSG00000136286	MYO1G	4.0261	3.18643e-14	207.399	0.473594	8.50116	1.87701e-17
ENSG00000182352	C17orf77	4.00661	0.265035	1.49323	1.93562	2.06994	0.0384581
ENSG00000158481	CD1C	3.88897	0.0391725	1.67205	1.23666	3.14474	0.00166236
ENSG00000205364	MT1M	3.85746	0.000411444	52.951	0.841303	4.5851	4.53764e-06
ENSG00000236819	LINC01563	3.80853	0.00336796	4.7601	0.949668	4.01038	6.06204e-05
ENSG00000113492	AGXT2	3.8056	0.0899251	1.90906	1.38385	2.75001	0.0059593
ENSG00000247774	PCED1B-AS1	3.80136	5.82153e-08	137.815	0.595677	6.38158	1.75273e-10
ENSG00000066294	CD84	3.7951	2.75676e-06	10.1131	0.669166	5.67139	1.41641e-08
ENSG00000258785	LINC01580	3.775	0.0755072	2.06722	1.33426	2.82928	0.0046653
ENSG00000121898	CPXM2	3.76822	3.59595e-06	35.4433	0.670468	5.62029	1.90642e-08
ENSG00000241224	C3orf85	3.74677	0.117388	1.9098	1.44007	2.6018	0.00927366
ENSG00000196735	HLA-DQA1	3.7463	5.25746e-06	454.829	0.675637	5.54485	2.94213e-08
ENSG00000077984	CST7	3.72896	1.5193e-06	108.22	0.643558	5.79428	6.8614e-09
ENSG00000253877	LINC01608	3.71079	0.029238	1.63032	1.13711	3.26335	0.00110105
ENSG00000253898	LINC01419	3.68151	3.52592e-08	13.1133	0.569179	6.46811	9.92339e-11
ENSG00000205002	AARD	3.67938	4.55763e-05	168.003	0.721831	5.0973	3.4454e-07
ENSG00000130487	KLHDC7B	3.67086	3.52592e-08	548.031	0.567454	6.46899	9.86612e-11
ENSG00000120211	INSL4	3.64794	0.012101	37.4853	1.01543	3.59251	0.000327503
ENSG00000226979	LTA	3.643	1.84204e-07	54.55	0.589696	6.17776	6.50192e-10
ENSG00000204252	HLA-DOA	3.62655	5.87738e-05	539.074	0.71955	5.04003	4.65467e-07
ENSG00000164935	DCSTAMP	3.606	0.00595022	5.20591	0.94046	3.8343	0.000125923
ENSG00000196611	MMP1	3.57317	8.46246e-06	7236.98	0.655401	5.45188	4.98391e-08
ENSG00000168269	FOXI1	3.56116	0.000468727	11.5094	0.782876	4.54882	5.39483e-06
ENSG00000172061	LRRC15	3.5569	9.08009e-07	299.677	0.604407	5.88495	3.98184e-09
ENSG00000125900	SIRPD	3.54965	0.00652962	1.74697	0.933563	3.80226	0.000143384
ENSG00000226397	C12orf77	3.54689	0.099565	4.09939	1.31581	2.69559	0.00702639
ENSG00000176435	CLEC14A	3.54066	0.0250137	3.11019	1.06551	3.32298	0.000890628
ENSG00000099985	OSM	3.53004	5.60731e-07	24.791	0.590229	5.9808	2.22039e-09
ENSG00000257056	LINC02282	3.5147	0.0407639	4.36889	1.12424	3.12629	0.00177026
ENSG00000181617	FDCSP	3.51273	0.00536496	7.5053	0.90911	3.86392	0.000111581
ENSG00000261742	LINC00922	3.51097	0.00901044	7.08542	0.951093	3.69151	0.000222924
ENSG00000196406	SPANXD	3.50961	0.00546415	27.5005	0.909761	3.85773	0.000114444
ENSG00000113263	ITK	3.49731	2.6035e-05	39.4582	0.669869	5.22088	1.78071e-07
ENSG00000169245	CXCL10	3.4913	2.2104e-07	78.5631	0.568345	6.14292	8.10175e-10
ENSG00000169575	VPREB1	3.49114	0.00725019	6.35067	0.926915	3.76641	0.000165613
ENSG00000189320	FAM180A	3.47505	1.15141e-06	9.9259	0.594853	5.84185	5.16228e-09
ENSG00000171360	KRT38	3.47427	0.00608152	2.3434	0.908299	3.82503	0.000130758
ENSG00000275034	LOC102723655	3.45232	0.558954	1.19277	2.57976	1.33823	0.180821
ENSG00000124900	TRIM51	3.4455	0.138929	5.53548	1.37694	2.50229	0.0123394
ENSG00000267978	MAGEA9B	3.44052	8.12014e-07	13.9551	0.582185	5.90967	3.42801e-09
ENSG00000179840	PIK3CD-AS1	3.42131	0.175834	1.17972	1.44991	2.35967	0.0182913
ENSG00000143297	FCRL5	3.418	0.00603732	81.7667	0.893082	3.8272	0.00012961
ENSG00000249917	LINC00536	3.41278	3.90303e-05	5.89922	0.664952	5.13237	2.86114e-07
ENSG00000162618	ADGRL4	3.41244	0.000718384	13.129	0.769659	4.4337	9.2628e-06
ENSG00000088320	REM1	3.41068	0.0121367	2.75831	0.949671	3.59143	0.000328868
ENSG00000137078	SIT1	3.40224	0.00414781	20.561	0.862872	3.94292	8.04939e-05
ENSG00000229391	HLA-DRB6	3.39701	0.0123753	15.4362	0.947452	3.58541	0.000336547
ENSG00000128322	IGLL1	3.38947	0.00387192	20.7923	0.854649	3.96592	7.31125e-05
ENSG00000216649	GAGE12E	3.37364	0.222551	1.14166	1.53817	2.19327	0.0282877
ENSG00000249341	LOC100506444	3.37031	0.0645049	3.11477	1.15766	2.91131	0.0035992
ENSG00000140522	RLBP1	3.36819	0.00345976	11.5524	0.841739	4.00146	6.29521e-05
ENSG00000137948	BRDT	3.34093	0.00810303	2.2368	0.896435	3.72691	0.000193845
ENSG00000149968	MMP3	3.33838	3.00172e-05	87.9719	0.643225	5.19007	2.1022e-07
ENSG00000081985	IL12RB2	3.31905	1.69337e-09	96.7176	0.475816	6.9755	3.04792e-12
ENSG00000183242	WT1-AS	3.30707	0.000724221	63.1586	0.746448	4.43041	9.40548e-06
ENSG00000112164	GLP1R	3.30484	0.0602818	3.71414	1.12207	2.94531	0.00322629
ENSG00000080573	COL5A3	3.2933	8.6209e-05	640.288	0.666383	4.94206	7.73023e-07
ENSG00000140519	RHCG	3.27906	0.000708919	214.569	0.738825	4.43821	9.07115e-06
ENSG00000164485	IL22RA2	3.27611	0.14321	2.56437	1.3181	2.48548	0.0129377
ENSG00000118308	LRMP	3.27216	0.000292505	882.331	0.701099	4.66718	3.05361e-06
ENSG00000057149	SERPINB3	3.26316	0.0180645	517.228	0.946213	3.44865	0.000563387
ENSG00000131042	LILRB2	3.26233	0.0738338	1.23218	1.14803	2.84167	0.00448783
ENSG00000124721	DNAH8	3.25889	0.000265804	7.19304	0.694755	4.6907	2.72267e-06
ENSG00000125810	CD93	3.24713	5.68617e-05	31.1153	0.643359	5.04714	4.48462e-07
ENSG00000204291	COL15A1	3.23821	4.72527e-05	714.568	0.636339	5.08882	3.60307e-07
ENSG00000176566	DCAF4L2	3.22763	0.00221594	4.74059	0.782008	4.12737	3.66942e-05
ENSG00000268696	ZNF723	3.21991	0.0608578	1.36175	1.09521	2.93999	0.00328218
ENSG00000164500	SPATA48	3.1958	0.589064	0.825506	2.53564	1.26035	0.207542
ENSG00000103313	MEFV	3.1919	1.97939e-10	26.8684	0.437169	7.30129	2.85018e-13
ENSG00000198842	DUSP27	3.18843	6.95225e-05	6.37867	0.638268	4.99545	5.86995e-07
ENSG00000261241	LOC112267895	3.17159	0.057537	3.85627	1.06957	2.96529	0.003024
ENSG00000127472	PLA2G5	3.16047	0.000498126	1.55888	0.697781	4.52932	5.91745e-06
ENSG00000102962	CCL22	3.15262	0.000633331	62.9247	0.705248	4.47022	7.81378e-06
ENSG00000196376	SLC35F1	3.14639	0.000193217	64.3709	0.660156	4.76613	1.87798e-06
ENSG00000188886	ASTL	3.14317	0.000193514	7.78616	0.659701	4.76453	1.89291e-06
ENSG00000204542	C6orf15	3.13941	0.00154847	67.5727	0.742716	4.22694	2.36893e-05
ENSG00000164756	SLC30A8	3.13395	0.0151711	4.89753	0.892561	3.51119	0.000446103
ENSG00000237009	GLIS3-AS1	3.12228	0.0101196	3.85964	0.854973	3.65191	0.0002603
ENSG00000269096	CT45A3	3.12171	0.0602818	10.0658	1.06006	2.94484	0.00323117
ENSG00000181433	SAGE1	3.10687	0.0570241	59.1052	1.04636	2.96923	0.00298549
ENSG00000160856	FCRL3	3.10582	0.0155852	14.6067	0.887066	3.50123	0.000463113
ENSG00000108798	ABI3	3.09797	0.000446741	39.2296	0.67903	4.56235	5.05849e-06
ENSG00000148482	SLC39A12	3.09698	0.0223892	2.53804	0.919953	3.36645	0.00076142
ENSG00000171102	OBP2B	3.08827	0.141793	0.954429	1.23913	2.49229	0.0126922
ENSG00000235532	LINC00402	3.08404	0.00543168	2.05049	0.799063	3.85957	0.000113586
ENSG00000237339	LINC01502	3.06235	0.354824	0.756112	1.67983	1.82302	0.068301
ENSG00000172322	CLEC12A	3.04829	0.00364956	5.12991	0.765422	3.98249	6.81971e-05
ENSG00000259849	VENTXP1	3.04662	NA	0.748521	2.51596	1.21091	0.225929
ENSG00000156127	BATF	3.03673	0.00329002	244.477	0.755852	4.01763	5.87868e-05
ENSG00000237914	SIRPG-AS1	3.03342	0.0776447	5.5227	1.07684	2.81695	0.00484819
ENSG00000169429	CXCL8	3.02456	7.95651e-06	9828.64	0.553465	5.46478	4.63481e-08
ENSG00000167768	KRT1	3.01825	0.0503371	2.86266	0.995607	3.03157	0.00243283
ENSG00000240563	L1TD1	3.01248	0.00158349	6.24285	0.713903	4.21973	2.44594e-05
ENSG00000259091	LINC00517	3.00884	0.175639	1.23836	1.27434	2.3611	0.0182209
ENSG00000238243	OR2W3	3.00667	0.0292775	42.3975	0.921612	3.2624	0.00110472
ENSG00000132681	ATP1A4	3.00065	0.0151711	2.23001	0.854531	3.51146	0.000445651
ENSG00000231431	LOC440910	2.99804	0.00860066	23.3427	0.808667	3.70739	0.000209408
ENSG00000184115	LOC100288570	2.9971	0.0570241	19.7619	1.00943	2.96909	0.00298679
ENSG00000180644	PRF1	2.98721	0.000310378	17.4953	0.642165	4.65177	3.29098e-06
ENSG00000105383	CD33	2.98401	6.00572e-05	78.1859	0.592826	5.03353	4.81527e-07
ENSG00000162494	LRRC38	2.98193	0.0717889	9.25688	1.0444	2.85515	0.00430165
ENSG00000163530	DPPA2	2.97817	0.147921	4.6216	1.20623	2.46899	0.0135494
ENSG00000236424	TSPY10	2.97679	NA	0.674906	2.90748	1.02384	0.305911
ENSG00000205358	MT1H	2.97596	0.013362	4.36532	0.835938	3.56003	0.000370816
ENSG00000166317	SYNPO2L	2.96537	1.89548e-06	30.8198	0.516043	5.74636	9.11854e-09
ENSG00000169994	MYO7B	2.95933	0.000293632	244.77	0.634268	4.66575	3.07499e-06
ENSG00000172116	CD8B	2.95642	0.110225	9.93069	1.12114	2.63697	0.00836508
ENSG00000186891	TNFRSF18	2.95617	0.000476276	88.6509	0.650554	4.54408	5.51761e-06
ENSG00000196767	POU3F4	2.95338	0.182965	1.2423	1.26527	2.33419	0.0195856
ENSG00000112246	SIM1	2.94935	0.0151218	64.0187	0.839246	3.51429	0.000440937
ENSG00000182866	LCK	2.94595	0.000589737	215.238	0.656363	4.4883	7.17944e-06
ENSG00000227685	LINC02088	2.94385	0.637972	0.937629	2.56714	1.14674	0.251487
ENSG00000233093	LINC00892	2.93586	0.329193	1.58279	1.55653	1.88616	0.0592734
ENSG00000244734	HBB	2.93433	0.0300952	38.5191	0.90228	3.25213	0.00114543
ENSG00000136688	IL36G	2.93206	7.71133e-05	31.3211	0.590442	4.96588	6.83893e-07
ENSG00000227507	LTB	2.93188	1.16372e-08	77.0759	0.4401	6.66185	2.70395e-11
ENSG00000228590	MIR4432HG	2.93126	0.151277	3.69584	1.19414	2.4547	0.0141004
ENSG00000248109	MARCOL	2.9147	0.088862	8.07825	1.05757	2.75603	0.00585068
ENSG00000100191	SLC5A4	2.91243	0.00222737	24.2285	0.705918	4.12573	3.69564e-05
ENSG00000160183	TMPRSS3	2.91041	0.00031474	290.812	0.626129	4.64826	3.34754e-06
ENSG00000162722	TRIM58	2.8985	0.00869696	672.495	0.782556	3.70389	0.000212322
ENSG00000152213	ARL11	2.89316	0.00368177	69.3674	0.727004	3.97957	6.904e-05
ENSG00000164283	ESM1	2.87324	0.00186363	124.21	0.688001	4.17621	2.96405e-05
ENSG00000167083	GNGT2	2.86136	0.000734554	31.8061	0.646462	4.42618	9.59149e-06
ENSG00000171446	KRT27	2.85605	0.0651228	2.359	0.982212	2.90778	0.00364007
ENSG00000113303	BTNL8	2.85156	0.0115303	3.31038	0.790361	3.60792	0.000308661
ENSG00000150750	C11orf53	2.83999	0.103435	21.0853	1.063	2.67168	0.00754724
ENSG00000160224	AIRE	2.83052	0.00408981	1.34579	0.71689	3.94833	7.8699e-05
ENSG00000170827	CELP	2.82798	0.000245457	12.6937	0.600473	4.70959	2.48212e-06
ENSG00000172578	KLHL6	2.82301	0.000817961	92.519	0.642484	4.39391	1.11332e-05
ENSG00000173200	PARP15	2.82261	4.23374e-06	24.1376	0.505045	5.58883	2.28611e-08
ENSG00000120337	TNFSF18	2.81877	0.000452583	48.0532	0.618367	4.55841	5.15426e-06
ENSG00000198216	CACNA1E	2.81876	7.39397e-05	20.1327	0.566524	4.97553	6.50703e-07
ENSG00000253490	LINC02099	2.81173	0.00916064	5.03343	0.762818	3.68597	0.00022783
ENSG00000115085	ZAP70	2.80978	7.20967e-07	51.089	0.473579	5.93309	2.97287e-09
ENSG00000241490	LOC107986115	2.79943	0.134499	3.40251	1.11046	2.52095	0.0117038
ENSG00000126264	HCST	2.79817	2.83617e-07	22.9554	0.459	6.09624	1.08594e-09
ENSG00000197921	HES5	2.79439	0.0174283	8.41244	0.807222	3.46174	0.000536704
ENSG00000157601	MX1	2.79244	1.97897e-07	2908.81	0.453075	6.16331	7.12396e-10
ENSG00000236740	LOC101927189	2.78505	0.00842958	14.7546	0.749775	3.71452	0.000203588
ENSG00000122375	OPN4	2.78472	0.154266	1.4991	1.14043	2.44182	0.0146135
ENSG00000138308	PLA2G12B	2.78247	0.0818642	1.06736	0.996214	2.79304	0.0052215
ENSG00000145649	GZMA	2.78182	0.0211823	1.50311	0.821142	3.38774	0.0007047
ENSG00000125618	PAX8	2.77706	1.00791e-05	1981.53	0.512953	5.41386	6.1681e-08
ENSG00000204140	CLPSL1	2.77223	0.0092692	1.58813	0.75333	3.67996	0.00023327
ENSG00000158639	PAGE5	2.76905	0.0256029	128.981	0.835775	3.31315	0.000922499
ENSG00000187908	DMBT1	2.76862	0.000656547	198.88	0.621043	4.45802	8.2721e-06
ENSG00000239589	LINC00879	2.76719	NA	0.61956	2.9081	0.951545	0.341328
ENSG00000176136	MC5R	2.76595	0.00651607	2.4182	0.72728	3.80314	0.000142873
ENSG00000186474	KLK12	2.76415	0.255377	10.3697	1.31584	2.10068	0.0356693
ENSG00000196242	OR2C3	2.75667	0.229483	0.973473	1.26956	2.17135	0.0299047
ENSG00000196433	ASMT	2.75092	0.00127785	4.6341	0.643413	4.27552	1.90693e-05
ENSG00000130300	PLVAP	2.74815	0.00122171	9.5113	0.641045	4.28698	1.81116e-05
ENSG00000109101	FOXN1	2.74627	0.0611693	50.4078	0.935446	2.93579	0.00332701
ENSG00000126353	CCR7	2.7444	7.02978e-05	78.7139	0.549962	4.99016	6.03289e-07
ENSG00000172551	MUCL1	2.74425	0.0542043	7.4637	0.915664	2.99701	0.00272645
ENSG00000173432	SAA1	2.74192	0.00434932	1564.4	0.698088	3.92775	8.57443e-05
ENSG00000261857	MIA	2.74092	0.00804783	716.504	0.734624	3.73105	0.000190681
ENSG00000132704	FCRL2	2.74079	0.0878662	7.90401	0.992796	2.76067	0.00576822
ENSG00000138944	SHISAL1	2.73748	0.0014034	1005.92	0.643566	4.25361	2.10348e-05
ENSG00000172005	MAL	2.72998	0.0026484	84.3484	0.669807	4.07577	4.58631e-05
ENSG00000264985	LOC101928251	2.72503	0.406531	1.44239	1.60492	1.69792	0.089523
ENSG00000187912	CLEC17A	2.72214	0.008169	4.75345	0.730939	3.72417	0.000195958
ENSG00000179593	ALOX15B	2.72034	0.00253236	28.885	0.665172	4.08968	4.31975e-05
ENSG00000101074	R3HDML	2.71635	0.269046	0.861056	1.31937	2.05882	0.0395111
ENSG00000186086	NBPF6	2.70514	0.0910299	43.0591	0.985896	2.74384	0.00607246
ENSG00000176988	FMR1NB	2.70205	0.045532	1.16093	0.877642	3.07876	0.00207864
ENSG00000162444	RBP7	2.6986	0.00169787	149.157	0.642279	4.20159	2.65041e-05
ENSG00000198573	SPANXC	2.69202	0.0542043	2.08126	0.898081	2.99753	0.0027218
ENSG00000269210	LOC375196	2.68372	0.0161333	10.6062	0.769112	3.48937	0.000484153
ENSG00000232774	FLJ22447	2.67981	1.39078e-05	202.806	0.50079	5.35117	8.73876e-08
ENSG00000082175	PGR	2.67946	0.00807104	10.2398	0.718423	3.72963	0.000191759
ENSG00000204482	LST1	2.67797	4.99417e-06	18.4388	0.482096	5.55485	2.77844e-08
ENSG00000214617	SLC6A10P	2.67737	0.158833	104.481	1.10518	2.42257	0.0154113
ENSG00000187957	DNER	2.67664	0.000228377	1459.25	0.566494	4.72493	2.30193e-06
ENSG00000122025	FLT3	2.67576	0.00092346	25.843	0.613393	4.36223	1.28741e-05
ENSG00000146276	GABRR1	2.6751	0.0222039	3.39048	0.793769	3.37012	0.000751344
ENSG00000237412	PRSS56	2.67238	0.0248001	5.79598	0.803326	3.32665	0.000878965
ENSG00000046774	MAGEC2	2.67034	0.0184129	746.891	0.776112	3.44067	0.00058028
ENSG00000198732	SMOC1	2.66968	0.00342536	2029.76	0.666511	4.00545	6.18992e-05
ENSG00000131203	IDO1	2.66929	0.0164222	80.6796	0.766467	3.48259	0.000496583
ENSG00000233610	LINC00462	2.66778	0.0690833	1.86816	0.927882	2.87513	0.00403857
ENSG00000100678	SLC8A3	2.66649	0.00116685	6.43622	0.620023	4.30064	1.70309e-05
ENSG00000180053	NKX2-6	2.66157	0.682398	0.874969	2.57449	1.03382	0.301218
ENSG00000039600	SOX30	2.6557	2.42619e-06	21.2896	0.466196	5.69652	1.22274e-08
ENSG00000226791	LINC02611	2.65501	0.0425104	2.48957	0.854434	3.10733	0.00188784
ENSG00000089472	HEPH	2.65437	0.00599384	218.292	0.693028	3.83011	0.000128088
ENSG00000101336	HCK	2.65058	0.00154847	43.1194	0.627105	4.22669	2.37159e-05
ENSG00000224982	TMEM233	2.64997	0.275704	14.2144	1.29861	2.04063	0.0412874
ENSG00000177627	C12orf54	2.64914	0.153135	5.36585	1.08236	2.44756	0.0143828
ENSG00000204889	KRT40	2.64874	0.0547461	14.8102	0.885498	2.99125	0.0027784
ENSG00000175018	TEX36	2.63345	0.00508233	1.21918	0.678382	3.88196	0.000103619
ENSG00000101282	RSPO4	2.62978	0.00599384	75.1759	0.686583	3.83025	0.000128015
ENSG00000162723	SLAMF9	2.62247	0.00687734	31.1341	0.692929	3.78462	0.000153945
ENSG00000152760	TCTEX1D1	2.61517	0.211516	2.3035	1.17126	2.23279	0.025563
ENSG00000188269	OR7A5	2.6151	0.363061	1.04086	1.45216	1.80084	0.0717288
ENSG00000243137	PSG4	2.61146	0.0048076	191.939	0.669713	3.89937	9.64447e-05
ENSG00000168757	TSPY2	2.60983	NA	0.587751	2.21719	1.17709	0.239161
ENSG00000150681	RGS18	2.59765	0.0178636	9.03829	0.752267	3.45309	0.0005542
ENSG00000234722	LINC01287	2.59502	4.14603e-06	21.9712	0.463934	5.59351	2.22518e-08
ENSG00000179826	MRGPRX3	2.59498	0.0212382	8.79297	0.766435	3.38578	0.000709769
ENSG00000205420	KRT6A	2.59287	0.0268889	5143.53	0.7864	3.29714	0.000976756
ENSG00000182783	OR2T29	2.58605	0.69424	0.872076	2.57002	1.00624	0.314302
ENSG00000249436	LINCR-0003	2.58575	0.102981	1.1533	0.967215	2.6734	0.00750865
ENSG00000134595	SOX3	2.58412	0.161959	1.46208	1.07264	2.40913	0.0159905
ENSG00000224459	SLC25A34-AS1	2.58239	0.0920808	2.95368	0.943314	2.73757	0.00618955
ENSG00000100373	UPK3A	2.58092	0.0266127	4.20149	0.781969	3.30054	0.000964978
ENSG00000258992	TSPY1	2.57345	NA	0.508691	2.90926	0.884575	0.376386
ENSG00000149021	SCGB1A1	2.56533	0.0316749	4.91088	0.793854	3.23149	0.00123146
ENSG00000136244	IL6	2.5634	0.00189616	1246.82	0.614526	4.17134	3.02819e-05
ENSG00000145040	UCN2	2.55765	0.000123418	619.93	0.52562	4.86597	1.13898e-06
ENSG00000169836	TACR3	2.54856	0.0575868	6.69824	0.859709	2.96445	0.00303227
ENSG00000198502	HLA-DRB5	2.5439	0.00365155	318.557	0.63886	3.98194	6.83538e-05
ENSG00000185739	SRL	2.53745	7.31034e-06	14.1728	0.462972	5.48078	4.23448e-08
ENSG00000125144	MT1G	2.53627	0.00792345	79.7132	0.678743	3.73672	0.000186437
ENSG00000261398	LOC112268173	2.5351	NA	0.497608	1.97559	1.28321	0.199419
ENSG00000008516	MMP25	2.53224	2.45597e-09	111.356	0.366075	6.91728	4.60394e-12
ENSG00000128510	CPA4	2.53141	0.00081575	2856.58	0.575703	4.39707	1.09721e-05
ENSG00000163218	PGLYRP4	2.52791	0.186164	12.3434	1.08829	2.32283	0.0201881
ENSG00000123594	ATXN3L	2.52647	NA	0.655291	2.03658	1.24054	0.214775
ENSG00000125735	TNFSF14	2.52457	0.000724221	73.5913	0.569762	4.43092	9.38318e-06
ENSG00000196240	OR2T2	2.52383	0.526377	1.0049	1.78607	1.41307	0.157636
ENSG00000118849	RARRES1	2.52347	0.00103008	527.264	0.582157	4.33469	1.45965e-05
ENSG00000227195	MIR663AHG	2.51977	0.131111	0.862922	0.99388	2.53528	0.0112356
ENSG00000101938	CHRDL1	2.51452	0.0171596	1085.71	0.72532	3.46677	0.000526743
ENSG00000258483	LINC02251	2.51322	0.158228	0.753608	1.03636	2.42504	0.0153066
ENSG00000261122	LINC02167	2.51197	0.0169439	2.14567	0.723636	3.47132	0.000517905
ENSG00000267453	CLEC4O	2.5054	0.326981	2.02567	1.32347	1.89305	0.0583509
ENSG00000152670	DDX4	2.50535	0.00438108	5.0598	0.638312	3.92497	8.67413e-05
ENSG00000121570	DPPA4	2.50454	0.0910299	1.12504	0.912932	2.7434	0.00608068
ENSG00000169248	CXCL11	2.50309	0.000826487	50.5275	0.570094	4.39066	1.13007e-05
ENSG00000011083	SLC6A7	2.49634	0.010089	3.6252	0.683314	3.65329	0.000258906
ENSG00000255298	OR8G5	2.49105	0.264884	3.35623	1.20304	2.07063	0.0383929
ENSG00000066056	TIE1	2.49047	0.000328421	56.8833	0.536947	4.6382	3.51453e-06
ENSG00000153283	CD96	2.48931	0.00334907	269.497	0.620444	4.01214	6.01708e-05
ENSG00000142224	IL19	2.48262	0.000826487	2.87261	0.565446	4.39056	1.13058e-05
ENSG00000167080	B4GALNT2	2.4774	0.0169696	65.7884	0.713878	3.47034	0.0005198
ENSG00000012223	LTF	2.47027	0.0005194	7.99216	0.546743	4.51815	6.23818e-06
ENSG00000104327	CALB1	2.46934	0.00159982	275.435	0.585577	4.21694	2.47641e-05
ENSG00000140030	GPR65	2.46746	0.0610302	84.5792	0.839691	2.93853	0.00329776
ENSG00000250954	LOC101928622	2.4631	NA	0.708053	1.13895	2.16262	0.0305706
ENSG00000196350	ZNF729	2.45784	0.214549	0.918497	1.10715	2.21997	0.026421
ENSG00000163600	ICOS	2.45781	0.102916	2.07836	0.918716	2.67527	0.00746688
ENSG00000007038	PRSS21	2.45649	0.0704705	318.693	0.85777	2.86381	0.00418575
ENSG00000140505	CYP1A2	2.45639	0.0162038	3.93893	0.704258	3.48792	0.000486797
ENSG00000137507	LRRC32	2.45283	0.00072434	191.417	0.553718	4.42975	9.43441e-06
ENSG00000171916	LGALS9C	2.4516	0.0224473	47.3952	0.728731	3.3642	0.000767662
ENSG00000113946	CLDN16	2.43889	0.000629679	148.925	0.545366	4.47203	7.74812e-06
ENSG00000128040	SPINK2	2.43886	0.00740862	18.5281	0.648767	3.75922	0.000170444
ENSG00000268651	CTAG1A	2.43673	0.0227338	3.46329	0.725284	3.3597	0.000780284
ENSG00000168903	BTNL3	2.43629	0.257375	2.73134	1.16291	2.095	0.0361712
ENSG00000226051	ZNF503-AS1	2.43544	0.0546277	41.5357	0.813752	2.99285	0.00276383
ENSG00000105472	CLEC11A	2.42566	0.000637124	1097.56	0.542998	4.46716	7.92651e-06
ENSG00000106823	ECM2	2.42372	5.94682e-05	98.3196	0.481259	5.0362	4.74858e-07
ENSG00000013297	CLDN11	2.41229	0.0021472	1228.9	0.583077	4.13717	3.51618e-05
ENSG00000221888	OR1C1	2.41189	NA	0.518625	1.06386	2.26711	0.0233834
ENSG00000070985	TRPM5	2.41083	0.0106169	5.15015	0.662868	3.63696	0.000275873
ENSG00000248837	LOC105374524	2.40987	0.158222	3.10452	0.993636	2.4253	0.0152956
ENSG00000163273	NPPC	2.40401	0.00349218	27.011	0.601177	3.99883	6.36562e-05
ENSG00000185640	KRT79	2.40127	0.0163191	37.7161	0.689047	3.48492	0.000492282
ENSG00000170498	KISS1	2.40116	0.0070843	66.0211	0.636119	3.7747	0.000160201
ENSG00000101307	SIRPB1	2.40098	0.000789082	326.484	0.544621	4.40854	1.04068e-05
ENSG00000126709	IFI6	2.39586	1.81373e-06	5317.31	0.416311	5.75497	8.6659e-09
ENSG00000143196	DPT	2.39387	0.199111	7.16186	1.0521	2.27532	0.0228864
ENSG00000118113	MMP8	2.39112	0.0334949	34.2136	0.745068	3.20927	0.00133072
ENSG00000104938	CLEC4M	2.39082	0.120069	0.939026	0.923679	2.58837	0.00964311
ENSG00000090376	IRAK3	2.39019	0.000701244	554.852	0.538198	4.4411	8.95e-06
ENSG00000146285	SCML4	2.38765	0.178823	14.8616	1.01687	2.34803	0.0188731
ENSG00000185291	IL3RA	2.38718	1.79941e-05	28.3914	0.450673	5.29692	1.17774e-07
ENSG00000151952	TMEM132D	2.38546	0.100419	2.66783	0.88743	2.68805	0.00718707
ENSG00000248874	C5orf17	2.37987	0.456369	33.63	1.50772	1.57845	0.114462
ENSG00000188467	SLC24A5	2.36368	5.61157e-05	16.5869	0.468013	5.05046	4.40742e-07
ENSG00000188959	C9orf152	2.36278	0.00542584	232.644	0.612086	3.86022	0.000113286
ENSG00000130383	FUT5	2.36175	0.128688	1.34975	0.927417	2.54659	0.010878
ENSG00000174876	AMY1B	2.36114	NA	0.73598	0.960988	2.457	0.0140103
ENSG00000203710	CR1	2.35957	0.0169696	2.66099	0.679879	3.47058	0.000519345
ENSG00000204446	C9orf170	2.35872	0.0408004	3.86543	0.754712	3.12533	0.00177607
ENSG00000136250	AOAH	2.35691	0.00155084	15.3741	0.557735	4.22586	2.38029e-05
ENSG00000197540	GZMM	2.34672	1.06965e-05	10.6529	0.434473	5.4013	6.61596e-08
ENSG00000171872	KLF17	2.34426	0.0550058	22.4664	0.784559	2.98799	0.00280816
ENSG00000128918	ALDH1A2	2.3379	3.01676e-05	61.6738	0.450613	5.18827	2.1226e-07
ENSG00000224177	LINC00570	2.33443	0.125793	0.816943	0.911851	2.5601	0.0104641
ENSG00000105538	RASIP1	2.33293	7.39397e-05	265.458	0.468955	4.97475	6.53328e-07
ENSG00000228789	HCG22	2.33269	0.126182	7.38591	0.911848	2.5582	0.0105217
ENSG00000104974	LILRA1	2.33111	NA	0.565528	1.15067	2.02587	0.042778
ENSG00000156413	FUT6	2.33015	0.0274514	23.0176	0.708674	3.28804	0.00100886
ENSG00000226337	TMEM252-DT	2.32887	NA	0.674148	1.85215	1.25739	0.208614
ENSG00000177462	OR2T8	2.32866	0.0944202	2.06677	0.854455	2.72531	0.00642405
ENSG00000277631	PGM5P3-AS1	2.32731	0.130519	0.903167	0.916883	2.53829	0.0111396
ENSG00000241106	HLA-DOB	2.32224	1.84653e-05	185.281	0.43888	5.29128	1.21463e-07
ENSG00000145861	C1QTNF2	2.32222	0.000268174	56.4903	0.495328	4.68823	2.75572e-06
ENSG00000103888	CEMIP	2.31794	0.000716129	3946.59	0.522656	4.43493	9.21029e-06
ENSG00000155754	C2CD6	2.31516	0.000810521	34.9583	0.526292	4.399	1.08752e-05
ENSG00000064300	NGFR	2.31248	0.00400191	2086.25	0.584674	3.95516	7.64838e-05
ENSG00000137959	IFI44L	2.31015	0.00397067	1635.01	0.583661	3.95803	7.55696e-05
ENSG00000132965	ALOX5AP	2.30895	0.00109327	182.081	0.534723	4.31804	1.57424e-05
ENSG00000228980	LINC01205	2.30578	NA	0.450492	2.19893	1.04859	0.294367
ENSG00000271856	LINC01215	2.29975	0.0615029	158.086	0.783992	2.93338	0.00335291
ENSG00000234511	C5orf58	2.29596	0.0995366	2.2841	0.851449	2.69654	0.0070065
ENSG00000177699	LOC100129540	2.29348	0.0046316	14.738	0.586513	3.91037	9.2156e-05
ENSG00000183486	MX2	2.28715	0.00268455	1427.92	0.561764	4.07137	4.67383e-05
ENSG00000137709	POU2F3	2.28607	0.00164554	58.1359	0.54312	4.20915	2.56333e-05
ENSG00000261787	TCF24	2.28232	0.00911114	19.3732	0.618848	3.68801	0.000226012
ENSG00000268941	LINC01711	2.27892	0.00778976	62.8369	0.608945	3.7424	0.000182272
ENSG00000179930	ZNF648	2.27772	0.0452421	7.55686	0.739105	3.08173	0.00205801
ENSG00000162493	PDPN	2.27731	0.0944867	778.337	0.835764	2.72482	0.00643363
ENSG00000171711	DEFB4A	2.27575	0.465102	1.3826	1.45981	1.55894	0.119011
ENSG00000143387	CTSK	2.27426	3.4551e-07	856.086	0.375175	6.06186	1.34554e-09
ENSG00000268861	ARHGEF18	2.27273	0.436599	6.67434	1.39733	1.62648	0.103848
ENSG00000120054	CPN1	2.27232	0.342716	10.7079	1.22514	1.85474	0.0636338
ENSG00000241469	LINC00635	2.26899	0.311793	0.94002	1.17178	1.93636	0.0528234
ENSG00000169059	VCX3A	2.26161	0.0183872	13.8192	0.657138	3.44161	0.000578266
ENSG00000204475	NCR3	2.26108	0.0492009	2.43633	0.742723	3.04431	0.00233215
ENSG00000154227	CERS3	2.25092	0.0110784	21.6976	0.621594	3.62121	0.000293226
ENSG00000187918	OR51I2	2.24435	NA	0.593502	1.05641	2.12449	0.0336289
ENSG00000151838	CCDC175	2.2442	0.243166	0.882891	1.0519	2.13347	0.0328858
ENSG00000229373	LINC00452	2.24301	0.00810303	22.7964	0.601815	3.72708	0.000193713
ENSG00000171747	LGALS4	2.24054	4.88177e-05	84.2946	0.440964	5.08101	3.75434e-07
ENSG00000136634	IL10	2.23902	0.152161	11.5098	0.91349	2.45106	0.0142437
ENSG00000257138	TAS2R38	2.23213	0.154366	1.98312	0.914279	2.44141	0.0146299
ENSG00000223949	ROR1-AS1	2.23034	0.021127	16.8791	0.658082	3.38916	0.000701076
ENSG00000225542	ZNF385D-AS1	2.22932	NA	0.400063	2.1764	1.02432	0.305686
ENSG00000175946	KLHL38	2.22908	0.00868005	10.8861	0.601687	3.70472	0.000211625
ENSG00000184330	S100A7A	2.22827	0.497746	4.98887	1.50469	1.48089	0.138637
ENSG00000204644	ZFP57	2.22133	0.100755	36.21	0.826809	2.68663	0.00721776
ENSG00000102755	FLT1	2.22047	0.00887809	102.912	0.600672	3.69663	0.000218478
ENSG00000164256	PRDM9	2.22003	0.0395516	6.28238	0.70685	3.14073	0.00168525
ENSG00000213809	KLRK1	2.21878	0.00361058	50.8001	0.556718	3.98546	6.73505e-05
ENSG00000280719	PCAT5	2.20974	0.116836	1.20211	0.848415	2.60455	0.00919942
ENSG00000124780	KCNK17	2.20677	0.193027	1.1365	0.960518	2.29748	0.0215913
ENSG00000167077	MEI1	2.20575	8.90152e-05	44.1682	0.447016	4.93439	8.04012e-07
ENSG00000284690	CD300H	2.20516	0.158999	0.814963	0.910496	2.42193	0.0154384
ENSG00000169508	GPR183	2.20281	0.00127254	12.6503	0.515044	4.27693	1.89484e-05
ENSG00000133067	LGR6	2.19961	0.00468953	195.568	0.563112	3.90617	9.3769e-05
ENSG00000257747	LINC02426	2.19922	NA	0.391714	2.91136	0.755391	0.450014
ENSG00000225560	FAM197Y8	2.18958	NA	0.432825	2.9107	0.752252	0.451899
ENSG00000155307	SAMSN1	2.18312	0.0146955	107.083	0.619549	3.52372	0.000425531
ENSG00000113302	IL12B	2.18264	0.0183381	3.11785	0.633902	3.44318	0.000574923
ENSG00000187140	FOXD3	2.17969	0.0255338	87.9912	0.65769	3.31416	0.000919173
ENSG00000141506	PIK3R5	2.17874	0.00745619	68.1079	0.579965	3.75667	0.00017219
ENSG00000205089	CCNI2	2.17713	0.000146593	93.4703	0.450778	4.82972	1.36725e-06
ENSG00000137462	TLR2	2.17643	0.00468495	433.241	0.557066	3.90696	9.34662e-05
ENSG00000187773	DIPK1C	2.17526	0.374454	6.24825	1.22782	1.77164	0.0764536
ENSG00000228836	CT45A5	2.17435	0.224184	22.6461	0.99368	2.18818	0.0286567
ENSG00000115009	CCL20	2.165	0.00851556	401.605	0.583412	3.71093	0.0002065
ENSG00000258754	LOC105369203	2.16382	0.150303	31.9455	0.879483	2.46033	0.0138808
ENSG00000127954	STEAP4	2.16321	0.044566	1799.18	0.70044	3.08836	0.00201267
ENSG00000245080	MIR3150BHG	2.16281	0.000193514	13.187	0.454009	4.76379	1.89987e-06
ENSG00000227517	LINC01483	2.16174	0.0891553	2.46219	0.785002	2.7538	0.00589078
ENSG00000284668	LINC02780	2.15582	0.341161	2.09922	1.15968	1.85897	0.063031
ENSG00000262655	SPON1	2.15547	5.26927e-05	202.566	0.425708	5.06327	4.12133e-07
ENSG00000261325	LINC02192	2.15486	0.143186	0.911853	0.866889	2.48574	0.0129283
ENSG00000214107	MAGEB1	2.15477	0.385241	1.36527	1.23447	1.7455	0.0808974
ENSG00000170465	KRT6C	2.15359	0.313514	19.8917	1.11452	1.93231	0.0533211
ENSG00000236304	LOC107984360	2.15305	0.068272	3.26517	0.747452	2.88051	0.00397026
ENSG00000106538	RARRES2	2.14819	0.00409207	188.668	0.544207	3.94738	7.90105e-05
ENSG00000159516	SPRR2G	2.14766	0.516122	1.41156	1.4933	1.4382	0.150378
ENSG00000118972	FGF23	2.14697	0.420615	1.06529	1.2898	1.66458	0.0959967
ENSG00000111199	TRPV4	2.14531	0.0130812	496.949	0.60146	3.56684	0.00036131
ENSG00000117322	CR2	2.14427	0.0139708	45.7602	0.605071	3.54384	0.00039435
ENSG00000186827	TNFRSF4	2.14113	0.00186984	6.82999	0.512847	4.17499	2.98004e-05
ENSG00000233997	LINC01425	2.14112	NA	0.557622	1.11699	1.91686	0.0552554
ENSG00000175426	PCSK1	2.14088	0.0114582	141.944	0.593011	3.61018	0.000305983
ENSG00000144843	ADPRH	2.13911	0.000656547	507.777	0.479762	4.45869	8.24631e-06
ENSG00000285891	LOC102724657	2.13858	NA	0.615984	0.857611	2.49365	0.0126436
ENSG00000228927	TSPY3	2.13847	NA	0.418142	1.96584	1.08782	0.276675
ENSG00000180043	FAM71E2	2.13722	0.28501	0.933882	1.06149	2.01342	0.0440708
ENSG00000269416	LINC01224	2.13713	0.0340488	203.19	0.66715	3.20337	0.0013583
ENSG00000188761	BCL2L15	2.13533	0.000454464	126.802	0.468652	4.55633	5.20543e-06
ENSG00000132518	GUCY2D	2.13479	0.00926752	5.72162	0.580005	3.68063	0.000232655
ENSG00000185885	IFITM1	2.13403	0.00147686	3487.41	0.503281	4.24023	2.2329e-05
ENSG00000073146	MOV10L1	2.13322	0.000809656	25.3668	0.484848	4.39976	1.08371e-05
ENSG00000110324	IL10RA	2.13254	0.00883835	88.8515	0.576606	3.69844	0.000216931
ENSG00000102837	OLFM4	2.13225	0.112659	178.974	0.81268	2.62373	0.00869724
ENSG00000180305	WFDC10A	2.1318	NA	0.734789	1.60669	1.32683	0.184566
ENSG00000170298	LGALS9B	2.131	0.171906	42.6774	0.897824	2.37351	0.0176198
ENSG00000170801	HTRA3	2.12571	0.0212382	408.537	0.627876	3.38556	0.000710326
ENSG00000028277	POU2F2	2.12385	0.00115923	1046.54	0.493507	4.30358	1.6806e-05
ENSG00000204849	SPATA31A1	2.12279	0.419277	1.97075	1.27315	1.66735	0.0954442
ENSG00000023171	GRAMD1B	2.12236	0.00302009	2131.98	0.525292	4.04035	5.33708e-05
ENSG00000184012	TMPRSS2	2.122	0.0506246	515.363	0.700852	3.02774	0.00246389
ENSG00000186407	CD300E	2.12079	NA	0.522578	1.25617	1.68829	0.0913552
ENSG00000078081	LAMP3	2.11985	0.00164554	698.393	0.503588	4.20949	2.55949e-05
ENSG00000237413	MGC27382	2.11629	0.180821	2.46562	0.903785	2.34158	0.0192022
ENSG00000181847	TIGIT	2.11518	0.0595515	23.1082	0.716743	2.9511	0.00316647
ENSG00000164440	TXLNB	2.11224	0.0125346	50.4092	0.590032	3.57988	0.000343751
ENSG00000170627	GTSF1	2.11146	0.146733	641.527	0.853795	2.47303	0.0133974
ENSG00000197353	LYPD2	2.10666	0.374454	20.4926	1.18895	1.77186	0.0764176
ENSG00000157303	SUSD3	2.10656	0.0107627	192.239	0.580029	3.63183	0.000281423
ENSG00000231133	HAR1B	2.10568	0.0298295	9.99898	0.64683	3.25539	0.00113238
ENSG00000179428	IL6-AS1	2.1047	0.0461676	19.4179	0.68476	3.07363	0.00211472
ENSG00000228340	MIR646HG	2.10359	0.135947	25.5387	0.836218	2.51559	0.0118832
ENSG00000268658	LINC00664	2.10261	0.0490312	24.5448	0.689956	3.04745	0.00230789
ENSG00000188536	HBA2	2.10014	0.0072929	33.8245	0.557921	3.76423	0.000167066
ENSG00000154611	PSMA8	2.10001	NA	0.614431	1.15018	1.82582	0.0678774
ENSG00000115523	GNLY	2.09896	0.0042328	2.94416	0.533211	3.93645	8.26974e-05
ENSG00000178199	ZC3H12D	2.09874	0.000836714	82.6805	0.478417	4.38685	1.15005e-05
ENSG00000204655	MOG	2.09554	0.11341	1.62834	0.79964	2.6206	0.00877749
ENSG00000160339	FCN2	2.09469	NA	0.715399	1.58284	1.32337	0.185711
ENSG00000170454	KRT75	2.09392	0.0640042	14.5053	0.717927	2.91662	0.00353852
ENSG00000170516	COX7B2	2.09267	0.371904	3.03006	1.17656	1.77863	0.0752997
ENSG00000213231	TCL1B	2.09163	0.128085	4.16261	0.820295	2.54986	0.0107768
ENSG00000102195	GPR50	2.08895	0.0726313	1.96345	0.733209	2.84905	0.00438504
ENSG00000248461	LINC02119	2.08778	0.463516	38.5076	1.33594	1.56278	0.118104
ENSG00000223823	LINC01342	2.08765	0.199191	2.31617	0.91774	2.27477	0.0229197
ENSG00000188674	C2orf80	2.0864	NA	0.358951	1.46167	1.42741	0.153461
ENSG00000173262	SLC2A14	2.08396	0.00810303	18.9788	0.559101	3.72735	0.000193507
ENSG00000148346	LCN2	2.08142	0.0712959	11673.9	0.728047	2.8589	0.00425111
ENSG00000137392	CLPS	2.08141	NA	0.493873	2.22577	0.935138	0.349717
ENSG00000137841	PLCB2	2.07501	0.000416661	313.491	0.452875	4.58185	4.60881e-06
ENSG00000167207	NOD2	2.07485	0.00601477	95.4004	0.541895	3.82887	0.000128732
ENSG00000163239	TDRD10	2.07314	0.0651976	1.02474	0.713097	2.90724	0.00364639
ENSG00000049249	TNFRSF9	2.07127	0.0197155	542.625	0.606542	3.41488	0.000638105
ENSG00000204296	TSBP1	2.06809	NA	0.715491	1.01273	2.04209	0.0411423
ENSG00000182111	ZNF716	2.06693	0.23228	1.36856	0.955466	2.16327	0.0305202
ENSG00000238284	LINC01448	2.06667	NA	0.636831	1.46583	1.4099	0.158571
ENSG00000206069	TMEM211	2.06633	0.259473	1.73056	0.989822	2.08758	0.0368359
ENSG00000122986	HVCN1	2.06496	0.00206753	182.307	0.497838	4.14786	3.356e-05
ENSG00000185664	PMEL	2.06435	4.98611e-05	595.639	0.406738	5.07538	3.86723e-07
ENSG00000089012	SIRPG	2.06218	0.113843	6.96157	0.787388	2.61901	0.00881848
ENSG00000260549	MT1L	2.06146	0.150665	252.049	0.838519	2.45845	0.0139537
ENSG00000154478	GPR26	2.05785	0.377337	1.00025	1.16711	1.7632	0.0778661
ENSG00000161929	SCIMP	2.05643	0.000138779	12.6046	0.424706	4.84202	1.28528e-06
ENSG00000160180	TFF3	2.0559	0.0282337	53.6263	0.627255	3.27762	0.00104686
ENSG00000263574	LOC100134391	2.05558	NA	0.575909	1.45188	1.41581	0.156832
ENSG00000187862	TTC24	2.05475	0.0168257	7.8128	0.591454	3.47406	0.000512641
ENSG00000099399	MAGEB2	2.05389	0.10584	41.8144	0.772442	2.65895	0.00783835
ENSG00000138135	CH25H	2.05331	0.0494526	14.7224	0.675281	3.04067	0.00236052
ENSG00000236663	FRGCA	2.05252	0.0594748	4.24862	0.695312	2.95195	0.00315776
ENSG00000137033	IL33	2.05099	0.0306755	39.1721	0.632384	3.24327	0.00118167
ENSG00000246430	LINC00968	2.05044	0.220094	3.53592	0.931692	2.20077	0.0277522
ENSG00000258949	LOC101927418	2.04941	0.316307	2.03498	1.0641	1.92596	0.0541093
ENSG00000148204	CRB2	2.04789	0.000417212	40.0967	0.447045	4.58096	4.62856e-06
ENSG00000136488	CSH1	2.04758	NA	0.487846	0.973356	2.10363	0.0354111
ENSG00000129864	VCY	2.04673	NA	0.696388	0.988556	2.07043	0.0384123
ENSG00000213416	KRTAP4-12	2.0462	NA	0.679858	0.986627	2.07394	0.0380853
ENSG00000224164	LINC02828	2.0393	NA	0.42634	1.62854	1.25223	0.210487
ENSG00000148680	HTR7	2.03893	0.00750232	364.184	0.543296	3.75289	0.000174809
ENSG00000093134	VNN3	2.03721	0.0894302	7.47342	0.740269	2.75198	0.00592358
ENSG00000241369	LINC01192	2.03514	NA	0.726679	1.22953	1.65522	0.097879
ENSG00000179776	CDH5	2.03486	0.0207445	56.1048	0.599181	3.39606	0.000683631
ENSG00000236393	LOC101927476	2.03303	0.0154611	12.4676	0.580087	3.50471	0.000457111
ENSG00000197046	SIGLEC15	2.02896	0.0357025	250.154	0.637227	3.18405	0.00145231
ENSG00000186960	LINC01551	2.02609	0.202069	13.0343	0.89424	2.26571	0.023469
ENSG00000181074	OR52N4	2.02576	0.260253	1.06768	0.972008	2.0841	0.037151
ENSG00000249993	BFSP2-AS1	2.02217	0.593427	1.19644	1.61895	1.24906	0.211643
ENSG00000269155	LOC441179	2.02109	0.141256	10.2061	0.810278	2.49432	0.0126199
ENSG00000126561	STAT5A	2.02034	1.48828e-05	976.2	0.378552	5.33702	9.4488e-08
ENSG00000198691	ABCA4	2.01822	0.00262417	99.4726	0.494738	4.07938	4.51569e-05
ENSG00000146521	LINC01558	2.01418	0.195944	11.7572	0.880563	2.28737	0.0221741
ENSG00000224743	TEX26-AS1	2.00921	0.140067	0.968081	0.804043	2.49888	0.0124587
ENSG00000154143	PANX3	2.00865	0.327173	4.01839	1.06131	1.89261	0.0584101
ENSG00000197309	OR10D3	2.00591	NA	0.412552	1.47707	1.35803	0.174455
ENSG00000279770	LINC00552	2.00584	0.0770596	8.7615	0.711106	2.82073	0.00479148
ENSG00000133392	MYH11	2.00228	2.69143e-07	116.273	0.327772	6.10876	1.0041e-09
ENSG00000253159	PCDHGA12	2.00141	0.00993938	161.048	0.547109	3.65815	0.000254039
ENSG00000155622	XAGE2	2.00137	0.103829	3.78564	0.749724	2.66947	0.00759703
ENSG00000158477	CD1A	2.00011	0.256686	1.02242	0.953676	2.09727	0.0359698
ENSG00000234015	LINC02530	1.99926	NA	0.444782	1.05355	1.89765	0.0577427
ENSG00000127507	ADGRE2	1.99802	0.00488797	309.505	0.513079	3.89417	9.85368e-05
ENSG00000280953	LINC01163	1.99771	0.387393	0.942783	1.14811	1.73999	0.0818599
ENSG00000186081	KRT5	1.99554	0.162181	16178.1	0.828746	2.4079	0.0160446
ENSG00000174600	CMKLR1	1.99505	0.0427846	14.1098	0.64253	3.105	0.00190281
ENSG00000132297	HHLA1	1.99502	0.154063	1.02085	0.816337	2.44387	0.0145305
ENSG00000183019	MCEMP1	1.99268	0.0494526	3.09707	0.65538	3.0405	0.00236183
ENSG00000136960	ENPP2	1.99145	0.024399	568.246	0.597542	3.33274	0.000859957
ENSG00000177910	SPATA31C2	1.99002	0.31962	2.29703	1.03916	1.91503	0.0554892
ENSG00000183034	OTOP2	1.98665	0.190527	15.7356	0.861402	2.30629	0.0210943
ENSG00000165694	FRMD7	1.98526	0.0611693	3.64626	0.67613	2.93621	0.0033225
ENSG00000183206	POTEC	1.98442	0.120154	3.08234	0.766902	2.58758	0.00966519
ENSG00000162896	PIGR	1.98415	0.0385029	55.6576	0.629219	3.15335	0.00161411
ENSG00000152977	ZIC1	1.98238	0.118393	342.827	0.76341	2.59675	0.00941112
ENSG00000165816	VWA2	1.98065	0.0864033	155.219	0.715357	2.76876	0.00562695
ENSG00000163017	ACTG2	1.9792	0.0105498	116.788	0.543752	3.6399	0.000272747
ENSG00000164400	CSF2	1.97787	0.0314051	100.91	0.611508	3.23442	0.00121892
ENSG00000234948	LINC01524	1.9773	0.300264	5.36994	1.00571	1.96608	0.0492891
ENSG00000269067	ZNF728	1.97576	0.548229	3.50873	1.45009	1.36251	0.173037
ENSG00000167634	NLRP7	1.97515	0.153187	63.3737	0.80707	2.44731	0.0143927
ENSG00000124102	PI3	1.9728	0.0868894	978.353	0.71333	2.76562	0.00568148
ENSG00000164694	FNDC1	1.96963	0.0444606	29.3944	0.637406	3.09008	0.00200106
ENSG00000147724	FAM135B	1.96935	0.283072	5.46573	0.974791	2.02028	0.0433542
ENSG00000233485	FHAD1-AS1	1.9691	0.025064	6.82333	0.592763	3.3219	0.000894059
ENSG00000149451	ADAM33	1.9674	0.0314051	10.8932	0.608191	3.23484	0.00121712
ENSG00000124092	CTCFL	1.96576	0.0407325	12.7285	0.628693	3.12674	0.00176756
ENSG00000171509	RXFP1	1.96321	0.0590296	8.02676	0.664432	2.95472	0.00312949
ENSG00000248636	LOC105370027	1.96107	0.267976	1.45659	0.95106	2.06198	0.0392093
ENSG00000249326	CTD-2194D22.4	1.95897	NA	0.431363	1.51967	1.28908	0.19737
ENSG00000171246	NPTX1	1.95833	0.0351072	1140.28	0.613805	3.19048	0.00142036
ENSG00000196408	NOXO1	1.95786	0.00108176	29.3998	0.45301	4.32188	1.54704e-05
ENSG00000184956	MUC6	1.95784	0.000739162	63.7602	0.442521	4.42429	9.67584e-06
ENSG00000196329	GIMAP5	1.95782	0.127872	4.06894	0.767602	2.55057	0.0107547
ENSG00000174945	AMZ1	1.9565	7.39397e-05	91.1074	0.393232	4.97543	6.51025e-07
ENSG00000112116	IL17F	1.95489	NA	0.510833	1.13929	1.71589	0.086182
ENSG00000225166	LOC102724849	1.95378	0.287043	0.994557	0.973533	2.00689	0.044761
ENSG00000103175	WFDC1	1.94946	0.0987288	35.1228	0.721144	2.70328	0.00686581
ENSG00000163154	TNFAIP8L2	1.94744	0.00679965	13.2457	0.513937	3.78927	0.000151093
ENSG00000196169	KIF19	1.94546	0.0297011	3.40788	0.597234	3.25745	0.0011242
ENSG00000231605	LINC01363	1.94467	0.214158	1.24403	0.874893	2.22276	0.0262322
ENSG00000188783	PRELP	1.94311	0.00356868	29.9122	0.487077	3.98932	6.6262e-05
ENSG00000170423	KRT78	1.94089	0.0563359	27.1161	0.652159	2.9761	0.00291943
ENSG00000258667	HIF1A-AS3	1.93996	0.00955313	8.25485	0.528466	3.67093	0.000241665
ENSG00000134545	KLRC1	1.9396	0.0602818	4.58404	0.658602	2.94503	0.00322927
ENSG00000214929	SPATA31D1	1.93893	NA	0.575136	1.14655	1.69109	0.0908191
ENSG00000122641	INHBA	1.93765	0.029238	4472.39	0.593773	3.26328	0.00110132
ENSG00000235687	LINC00993	1.93572	0.600042	3.80263	1.56711	1.23521	0.216751
ENSG00000154133	ROBO4	1.93276	0.0842144	148.413	0.695428	2.77924	0.00544857
ENSG00000284700	LOC105378714	1.93104	0.230924	2.54454	0.890996	2.16728	0.0302135
ENSG00000231817	LINC01198	1.92722	0.103892	13.5403	0.722134	2.66879	0.00761244
ENSG00000182816	KRTAP13-2	1.92627	0.643758	1.1263	1.70618	1.129	0.258898
ENSG00000183304	FAM9A	1.92593	NA	0.735197	1.73717	1.10866	0.267577
ENSG00000157087	ATP2B2	1.92559	0.033207	32.4467	0.599412	3.21246	0.00131602
ENSG00000108691	CCL2	1.92418	0.102886	1853.18	0.719166	2.67557	0.00746028
ENSG00000188257	PLA2G2A	1.92379	0.121595	17.6858	0.745137	2.58179	0.00982885
ENSG00000233975	LINC02574	1.92374	NA	0.682288	0.729739	2.63621	0.00838387
ENSG00000175084	DES	1.9229	0.0150497	42.8503	0.546783	3.51675	0.000436859
ENSG00000205755	CRLF2	1.92097	0.0995366	14.0831	0.712385	2.69653	0.00700656
ENSG00000255071	SAA2-SAA4	1.9203	0.214485	13.4643	0.864534	2.2212	0.0263376
ENSG00000237923	LINC02570	1.91929	NA	0.366281	1.60155	1.19839	0.230765
ENSG00000243064	ABCC13	1.91821	0.27247	1.80213	0.936165	2.049	0.0404618
ENSG00000165949	IFI27	1.91777	0.0251981	3684.61	0.577746	3.31939	0.000902142
ENSG00000177369	FLJ40194	1.91593	NA	0.437414	1.06224	1.80367	0.0712836
ENSG00000268223	ARL14EPL	1.91452	0.0308003	36.6831	0.590599	3.24165	0.00118839
ENSG00000063515	GSC2	1.91287	NA	0.590972	0.902754	2.11893	0.0340967
ENSG00000279012	OR51B2	1.91265	0.291293	0.856926	0.958298	1.99589	0.0459464
ENSG00000095752	IL11	1.91238	0.00172337	610.75	0.455623	4.19727	2.70149e-05
ENSG00000262003	LOC101927727	1.91203	0.130897	5.28786	0.753933	2.53607	0.0112105
ENSG00000147614	ATP6V0D2	1.91162	0.0354382	33.1154	0.599897	3.18658	0.00143967
ENSG00000123572	NRK	1.90867	0.0931247	21.6912	0.698487	2.73258	0.0062841
ENSG00000236834	LINC00421	1.90773	NA	0.390946	1.97145	0.967683	0.333203
ENSG00000115318	LOXL3	1.90321	0.00309258	2245.05	0.47175	4.03435	5.4753e-05
ENSG00000184210	DGAT2L6	1.90046	0.366741	0.813384	1.0613	1.79069	0.0733433
ENSG00000236013	LOC100507477	1.89839	0.198665	2.52317	0.833814	2.27676	0.0228006
ENSG00000162654	GBP4	1.89812	0.0200569	483.853	0.556824	3.40884	0.000652404
ENSG00000164708	PGAM2	1.89739	0.000817961	12.6209	0.431702	4.39513	1.10704e-05
ENSG00000165383	LRRC18	1.89675	NA	0.525077	1.18645	1.59868	0.109892
ENSG00000135426	TESPA1	1.89331	0.0834107	25.2996	0.680192	2.78349	0.00537772
ENSG00000134757	DSG3	1.89248	0.184661	1169.9	0.812975	2.32785	0.01992
ENSG00000146070	PLA2G7	1.88983	0.128768	29.4536	0.742283	2.54597	0.0108975
ENSG00000158497	HMHB1	1.88893	NA	0.482065	2.01339	0.938182	0.348151
ENSG00000142552	RCN3	1.88676	0.00220656	1144.4	0.456976	4.1288	3.64666e-05
ENSG00000133116	KL	1.88411	0.0229227	9.85971	0.561364	3.3563	0.00078992
ENSG00000244355	LY6G6D	1.87962	0.219224	1.58383	0.853102	2.20327	0.0275755
ENSG00000242574	HLA-DMB	1.87775	0.0207218	1089.39	0.552729	3.39724	0.000680697
ENSG00000260125	AGBL1-AS1	1.87747	NA	0.379443	1.48301	1.26599	0.205518
ENSG00000162344	FGF19	1.87734	0.0190408	23.1559	0.547703	3.42767	0.000608791
ENSG00000162670	BRINP3	1.87725	0.088862	4.99079	0.681147	2.75601	0.00585104
ENSG00000165066	NKX6-3	1.87715	0.488977	3.82256	1.25057	1.50104	0.133346
ENSG00000140379	BCL2A1	1.877	0.118393	1029.53	0.722759	2.59699	0.00940444
ENSG00000025708	TYMP	1.87374	0.000960349	1547.65	0.430484	4.35263	1.34512e-05
ENSG00000134258	VTCN1	1.87327	0.0527482	202.647	0.62254	3.00908	0.00262044
ENSG00000088827	SIGLEC1	1.86719	0.0043777	2.48901	0.47565	3.92555	8.65312e-05
ENSG00000272666	LOC105373098	1.86515	0.0411077	28.5463	0.597748	3.12029	0.00180671
ENSG00000160886	LY6K	1.86333	0.0223892	1937.69	0.553577	3.36597	0.000762743
ENSG00000124134	KCNS1	1.86254	0.0105557	47.3262	0.511782	3.63932	0.000273359
ENSG00000166927	MS4A7	1.86078	0.272432	6.44078	0.908003	2.04931	0.040432
ENSG00000113494	PRLR	1.86039	0.0241155	192.708	0.557544	3.33676	0.000847597
ENSG00000197849	OR8G1	1.85983	0.599317	1.02892	1.50359	1.23692	0.216116
ENSG00000261040	WFDC21P	1.85827	0.0822691	351.142	0.66578	2.79111	0.00525271
ENSG00000133574	GIMAP4	1.85432	0.182887	1.26911	0.794322	2.33447	0.0195713
ENSG00000060718	COL11A1	1.85327	0.100241	1042.52	0.688605	2.69134	0.00711659
ENSG00000235054	LINC01777	1.8528	0.746916	0.8129	2.11549	0.875826	0.381125
ENSG00000272259	LINC01749	1.85258	0.387435	1.3036	1.06483	1.73979	0.0818959
ENSG00000131142	CCL25	1.85129	0.0705221	0.8639	0.646533	2.86341	0.00419112
ENSG00000166922	SCG5	1.85102	0.00596895	494.972	0.482962	3.83264	0.000126774
ENSG00000147697	GSDMC	1.85076	0.122737	220.965	0.718164	2.57707	0.00996429
ENSG00000230066	FAM197Y3	1.84923	0.748268	0.825521	2.11987	0.872332	0.383027
ENSG00000260958	LOC105371200	1.8484	0.59491	3.30159	1.48387	1.24566	0.212889
ENSG00000007062	PROM1	1.84823	0.0396945	338.912	0.588711	3.13945	0.00169264
ENSG00000170909	OSCAR	1.84552	0.00151442	60.207	0.435921	4.23362	2.29961e-05
ENSG00000197471	SPN	1.84438	0.0289382	176.64	0.564388	3.26792	0.0010834
ENSG00000038295	TLL1	1.84398	0.0969729	159.262	0.67976	2.71269	0.00667389
ENSG00000157368	IL34	1.84283	0.00750232	38.0028	0.490944	3.75364	0.000174282
ENSG00000158714	SLAMF8	1.84258	0.0978509	14.9902	0.680587	2.70735	0.00678235
ENSG00000234199	LINC01191	1.84232	0.0971995	2.00802	0.679538	2.71113	0.00670539
ENSG00000253802	SIRLNT	1.8417	0.342716	3.44442	0.993114	1.85448	0.0636712
ENSG00000147889	CDKN2A	1.8416	0.0235413	3035.45	0.550295	3.34657	0.000818171
ENSG00000260386	LDC1P	1.84131	0.234232	4.97571	0.853261	2.15797	0.0309299
ENSG00000108932	SLC16A6	1.84069	6.54641e-05	591.74	0.3674	5.01005	5.44159e-07
ENSG00000249906	LOC100288866	1.83971	0.204732	2.42636	0.815411	2.25617	0.0240597
ENSG00000169933	FRMPD4	1.83902	0.0524116	36.4768	0.610598	3.01182	0.00259682
ENSG00000118702	GHRH	1.83811	NA	0.39931	1.49688	1.22796	0.219463
ENSG00000146966	DENND2A	1.83701	0.043771	581.931	0.593279	3.09637	0.00195904
ENSG00000250822	LINC02111	1.83624	NA	0.718038	1.073	1.71132	0.0870215
ENSG00000169224	GCSAML	1.83613	0.0910299	1.59506	0.669276	2.74346	0.00607961
ENSG00000163359	COL6A3	1.83444	0.0506246	3214.48	0.60599	3.02717	0.00246852
ENSG00000256643	LINC02441	1.83402	NA	0.318858	2.91326	0.629542	0.528994
ENSG00000183729	NPBWR1	1.83351	0.168484	69.5126	0.768452	2.38598	0.0170339
ENSG00000125245	GPR18	1.83276	0.0140833	16.2394	0.517721	3.54005	0.00040005
ENSG00000170476	MZB1	1.8314	0.000419482	28.053	0.399968	4.57887	4.67488e-06
ENSG00000173546	CSPG4	1.8287	0.0351072	4550.99	0.573228	3.19018	0.00142187
ENSG00000134830	C5AR2	1.82842	0.0713314	69.1104	0.639642	2.85851	0.00425637
ENSG00000139219	COL2A1	1.82422	0.0289301	55.495	0.55816	3.26828	0.00108204
ENSG00000171643	S100Z	1.82296	0.12895	3.20628	0.716358	2.54476	0.0109352
ENSG00000206073	SERPINB4	1.82289	0.297329	85.4336	0.922516	1.976	0.0481548
ENSG00000259417	CTXND1	1.81993	0.00259712	41.9814	0.445778	4.08259	4.45361e-05
ENSG00000260019	LINC01992	1.81962	NA	0.585839	1.0682	1.70345	0.0884843
ENSG00000163520	FBLN2	1.81559	0.0494526	1073.66	0.597027	3.04105	0.00235753
ENSG00000148735	PLEKHS1	1.81549	0.0644403	154.56	0.623414	2.91217	0.00358927
ENSG00000077327	SPAG6	1.81508	0.0643591	17.8301	0.623073	2.91311	0.00357843
ENSG00000206172	HBA1	1.81331	0.104724	45.6151	0.680776	2.66359	0.00773121
ENSG00000198844	ARHGEF15	1.81284	0.251947	1.75097	0.859487	2.10921	0.0349264
ENSG00000109625	CPZ	1.81238	0.0538799	281.403	0.603962	3.00082	0.0026925
ENSG00000151062	CACNA2D4	1.81173	0.0467725	265.548	0.59045	3.0684	0.00215211
ENSG00000236996	MLIP-IT1	1.8098	NA	0.411811	1.79154	1.01019	0.312404
ENSG00000180712	LINC02363	1.80944	0.00274173	15.6924	0.445016	4.06602	4.78235e-05
ENSG00000168995	SIGLEC7	1.80874	NA	0.522294	0.75219	2.40463	0.016189
ENSG00000233041	PHGR1	1.806	0.229155	25.4133	0.83124	2.17266	0.0298058
ENSG00000075884	ARHGAP15	1.80595	0.174047	334.525	0.763145	2.36646	0.0179592
ENSG00000168070	MAJIN	1.80548	0.214549	4.16232	0.813288	2.21998	0.0264202
ENSG00000183378	OVCH2	1.80501	0.275664	3.91968	0.884353	2.04105	0.0412454
ENSG00000285347	LOC149684	1.80437	NA	0.554712	1.45323	1.24162	0.214376
ENSG00000163515	RETNLB	1.79717	NA	0.405622	1.39901	1.2846	0.198931
ENSG00000183251	OR51B4	1.79637	0.0962757	2.6776	0.661281	2.7165	0.00659755
ENSG00000069812	HES2	1.79567	0.0772628	1203.6	0.63698	2.81904	0.00481676
ENSG00000143226	FCGR2A	1.79435	0.0154611	75.3057	0.512008	3.50454	0.000457401
ENSG00000167916	KRT24	1.79339	0.461124	2.49165	1.14312	1.56886	0.116681
ENSG00000203661	OR2T5	1.79278	NA	0.415723	2.89337	0.619617	0.53551
ENSG00000205444	KU-MEL-3	1.79178	0.225768	2.86205	0.820452	2.18389	0.02897
ENSG00000004468	CD38	1.79084	0.0151157	173.082	0.509486	3.515	0.000439762
ENSG00000186049	KRT73	1.79073	0.443824	0.838524	1.11311	1.60877	0.107667
ENSG00000183668	PSG9	1.78879	0.0260502	26.6392	0.540779	3.3078	0.000940319
ENSG00000101443	WFDC2	1.78806	0.0701546	621.855	0.623826	2.86628	0.00415321
ENSG00000019582	CD74	1.78734	0.0724633	28296.1	0.626954	2.85083	0.00436058
ENSG00000245466	LOC101928075	1.78538	0.20308	9.36675	0.789087	2.26259	0.0236607
ENSG00000248848	PPBPP2	1.78333	0.285206	0.753572	0.885969	2.01286	0.0441291
ENSG00000144407	PTH2R	1.7785	0.328928	138.075	0.942587	1.88683	0.0591827
ENSG00000177464	GPR4	1.77609	0.0372659	17.1163	0.560712	3.16756	0.00153726
ENSG00000215788	TNFRSF25	1.77587	0.000352955	778.753	0.384323	4.62076	3.82329e-06
ENSG00000109182	CWH43	1.77575	0.417664	2.35581	1.06221	1.67175	0.0945741
ENSG00000161133	USP41	1.77549	0.00536496	27.2162	0.459525	3.86374	0.000111664
ENSG00000047936	ROS1	1.77546	0.0667584	68.6102	0.613186	2.89547	0.00378597
ENSG00000280409	LINC01101	1.77534	0.49743	1.52435	1.19837	1.48146	0.138484
ENSG00000179938	GOLGA8J	1.7751	0.0053493	3.50752	0.459204	3.86561	0.000110813
ENSG00000180383	DEFB124	1.77388	0.342703	1.24065	0.956027	1.85547	0.0635284
ENSG00000005471	ABCB4	1.77003	0.0894302	252.969	0.643146	2.75215	0.00592055
ENSG00000134365	CFHR4	1.76866	NA	0.639985	1.09384	1.61693	0.105894
ENSG00000189152	GRAPL	1.76781	0.0527482	4.31598	0.587532	3.00888	0.00262213
ENSG00000102854	MSLN	1.76309	0.0910299	1745.04	0.642556	2.74387	0.00607192
ENSG00000258792	LOC105370616	1.76195	NA	0.475954	1.33632	1.31851	0.187332
ENSG00000260854	LINC02184	1.76125	0.661552	1.6385	1.62238	1.08559	0.277658
ENSG00000169313	P2RY12	1.76103	0.207229	2.97851	0.783199	2.24852	0.0245433
ENSG00000077935	SMC1B	1.76013	0.0408004	174.291	0.563356	3.12436	0.00178192
ENSG00000228422	LINC00687	1.75968	NA	0.39529	0.983644	1.78894	0.073624
ENSG00000155886	SLC24A2	1.75693	0.035995	7.85898	0.552301	3.18112	0.00146708
ENSG00000010030	ETV7	1.75664	0.00744221	112.835	0.467473	3.75773	0.00017146
ENSG00000148942	SLC5A12	1.75006	0.0767877	36.9016	0.620141	2.82203	0.00477206
ENSG00000128886	ELL3	1.74864	0.000446741	418.727	0.383242	4.56276	5.04857e-06
ENSG00000168367	LINC00917	1.74849	0.327671	0.815685	0.925184	1.88988	0.0587736
ENSG00000158125	XDH	1.74736	0.0297536	770.927	0.536601	3.25635	0.00112853
ENSG00000183463	URAD	1.74699	NA	0.550457	1.65946	1.05274	0.292459
ENSG00000198021	SPANXA1	1.74616	0.311491	7.88462	0.901387	1.93719	0.0527222
ENSG00000249173	LINC01093	1.74604	NA	0.309751	1.91935	0.909701	0.36298
ENSG00000168685	IL7R	1.74468	0.0511455	1174.88	0.577353	3.02185	0.00251234
ENSG00000167941	SOST	1.74141	0.125793	8.12403	0.680128	2.56042	0.0104547
ENSG00000056558	TRAF1	1.74072	0.000438368	1661.16	0.381108	4.56753	4.93499e-06
ENSG00000110665	C11orf21	1.74054	0.0667584	18.5933	0.601098	2.8956	0.00378439
ENSG00000163564	PYHIN1	1.73918	0.435314	5.54312	1.06728	1.62954	0.103198
ENSG00000169474	SPRR1A	1.73912	0.566207	8.84191	1.31808	1.31944	0.187023
ENSG00000256980	KHDC1L	1.7384	0.0211823	16.0713	0.513226	3.38721	0.00070608
ENSG00000230709	LOC284191	1.73583	NA	0.448709	1.03471	1.6776	0.0934254
ENSG00000157766	ACAN	1.73422	0.250728	88.3238	0.821032	2.11225	0.0346653
ENSG00000249082	C5orf66-AS1	1.73406	0.188551	4.43676	0.748976	2.31524	0.0205996
ENSG00000126549	STATH	1.73307	NA	0.550387	0.953254	1.81806	0.0690553
ENSG00000187980	PLA2G2C	1.73201	0.37435	1.70036	0.976971	1.77284	0.0762556
ENSG00000182393	IFNL1	1.7314	0.160577	2.99357	0.716706	2.41577	0.0157019
ENSG00000136694	IL36A	1.73036	NA	0.59632	1.03615	1.66999	0.0949206
ENSG00000111245	MYL2	1.73025	0.123352	7.46134	0.672165	2.57415	0.0100488
ENSG00000137460	FHDC1	1.73013	0.0002594	912.226	0.368295	4.69766	2.63161e-06
ENSG00000183111	ARHGEF37	1.7284	0.00508699	926.971	0.445308	3.88134	0.000103881
ENSG00000123584	MAGEA9	1.72812	0.61974	2.46241	1.45573	1.18711	0.235184
ENSG00000157404	KIT	1.72523	0.104134	264.77	0.646963	2.66666	0.00766084
ENSG00000229537	LINC01739	1.72278	NA	0.64896	2.05342	0.838983	0.401479
ENSG00000099937	SERPIND1	1.72163	0.0178636	29.5391	0.498558	3.45322	0.000553931
ENSG00000197632	SERPINB2	1.72022	0.159345	5802.28	0.710606	2.42077	0.0154876
ENSG00000275340	FGD5P1	1.71797	0.164216	2.93304	0.715544	2.40093	0.0163534
ENSG00000223865	HLA-DPB1	1.71781	0.144714	2442.11	0.692408	2.48093	0.0131041
ENSG00000160185	UBASH3A	1.71764	0.123873	2.47923	0.668341	2.57001	0.0101695
ENSG00000265766	CXADRP3	1.71679	0.120974	4.41634	0.664218	2.58468	0.009747
ENSG00000110375	UPK2	1.71421	0.0408004	90.5161	0.548793	3.1236	0.00178653
ENSG00000228383	FAM197Y7	1.71315	NA	0.353879	2.90641	0.58944	0.555566
ENSG00000110446	SLC15A3	1.71128	0.0102738	280.636	0.469139	3.6477	0.000264602
ENSG00000188120	DAZ1	1.71112	0.200763	1.1501	0.753608	2.27056	0.0231734
ENSG00000229051	LINC01788	1.71065	0.657657	0.791198	1.56194	1.09521	0.273424
ENSG00000184022	OR2T10	1.7106	NA	0.727789	1.91777	0.891972	0.372408
ENSG00000092345	DAZL	1.70738	0.34819	1.3417	0.928597	1.83867	0.0659644
ENSG00000184937	WT1	1.70695	0.107944	259.873	0.644508	2.64846	0.00808597
ENSG00000170128	GPR25	1.70613	NA	0.508979	0.815058	2.09326	0.0363261
ENSG00000162891	IL20	1.70501	0.191667	3.93711	0.740512	2.30247	0.0213085
ENSG00000095627	TDRD1	1.70461	0.10405	0.848945	0.639094	2.66723	0.00764785
ENSG00000213088	ACKR1	1.70404	0.422538	6.70204	1.02754	1.65837	0.097242
ENSG00000147434	CHRNA6	1.704	0.227438	4.11259	0.78241	2.17788	0.029415
ENSG00000189001	SBSN	1.70312	0.0329274	81.128	0.529564	3.21608	0.00129955
ENSG00000065371	ROPN1	1.70298	0.310186	21.617	0.877786	1.94009	0.0523693
ENSG00000234323	LINC01505	1.7022	0.187169	21.286	0.733871	2.31948	0.0203689
ENSG00000203923	SPANXN1	1.70186	0.376168	0.765915	0.9634	1.76652	0.0773091
ENSG00000133048	CHI3L1	1.7018	0.0741176	88.1391	0.599336	2.83947	0.00451881
ENSG00000164822	DEFA6	1.70006	NA	0.428818	2.91191	0.58383	0.559334
ENSG00000132530	XAF1	1.69982	0.075474	818.201	0.600695	2.82976	0.00465831
ENSG00000152611	CAPSL	1.69943	0.23831	5.75285	0.791194	2.14794	0.0317189
ENSG00000244227	LRRC77P	1.69827	NA	0.651793	1.31412	1.29233	0.196242
ENSG00000186038	HTR3E	1.69776	NA	0.53481	0.663168	2.56007	0.010465
ENSG00000120057	SFRP5	1.69437	0.0994715	24.411	0.628012	2.69799	0.00697606
ENSG00000179855	GIPC3	1.69397	0.138433	112.109	0.676484	2.50408	0.0122772
ENSG00000165496	RPL10L	1.69377	NA	0.683864	1.2731	1.33043	0.183376
ENSG00000158488	CD1E	1.69231	NA	0.421492	0.942135	1.79626	0.0724539
ENSG00000251249	LOC100505685	1.69143	NA	0.717039	1.31165	1.28954	0.197209
ENSG00000101425	BPI	1.69085	0.227523	3.40906	0.776554	2.17738	0.0294526
ENSG00000237664	LINC00316	1.68844	NA	0.637125	0.930837	1.8139	0.0696938
ENSG00000257008	GPR142	1.68806	0.566238	1.05211	1.27994	1.31887	0.187214
ENSG00000204385	SLC44A4	1.6853	0.099565	242.719	0.625233	2.69547	0.00702891
ENSG00000166961	MS4A15	1.68413	0.264746	2.22126	0.813053	2.07136	0.0383248
ENSG00000178568	ERBB4	1.68363	0.0603797	224.377	0.571858	2.94413	0.00323861
ENSG00000184908	CLCNKB	1.68319	0.037692	16.2975	0.532459	3.16116	0.00157141
ENSG00000176165	FOXG1	1.68305	0.310949	591.343	0.868239	1.93847	0.0525662
ENSG00000157554	ERG	1.68137	0.0772486	30.8368	0.596375	2.81931	0.00481273
ENSG00000163734	CXCL3	1.68098	0.0615029	714.763	0.573058	2.93336	0.0033532
ENSG00000196427	NBPF4	1.67975	0.299005	42.2082	0.852169	1.97115	0.0487072
ENSG00000177191	B3GNT8	1.67884	0.0406323	88.8489	0.536636	3.12845	0.00175728
ENSG00000157765	SLC34A2	1.67792	0.0387304	39.288	0.53259	3.15049	0.00162998
ENSG00000085265	FCN1	1.67535	NA	0.53551	0.79434	2.10911	0.0349351
ENSG00000105246	EBI3	1.67486	0.0503371	196.635	0.552479	3.03154	0.00243309
ENSG00000108700	CCL8	1.67482	NA	0.562865	1.55404	1.07772	0.28116
ENSG00000181609	OR52D1	1.67396	NA	0.586421	0.964107	1.73628	0.0825141
ENSG00000117069	ST6GALNAC5	1.67351	0.150354	330.417	0.680267	2.46008	0.0138907
ENSG00000197406	DIO3	1.67046	0.257375	28.1184	0.797376	2.09495	0.0361758
ENSG00000173918	C1QTNF1	1.66988	0.0403606	1148.62	0.533265	3.13144	0.00173953
ENSG00000189068	VSTM1	1.66923	0.349809	8.12476	0.909631	1.83506	0.0664965
ENSG00000159251	ACTC1	1.66875	0.0358318	7.53957	0.524309	3.18277	0.00145874
ENSG00000142185	TRPM2	1.66812	0.077486	451.756	0.591997	2.81778	0.00483574
ENSG00000235343	LINC01665	1.66754	0.52988	0.91366	1.18869	1.40283	0.160667
ENSG00000165186	PTCHD1	1.66747	0.227105	42.0279	0.765196	2.17914	0.029321
ENSG00000255595	LOC101927531	1.66691	0.449258	0.971233	1.0447	1.59559	0.11058
ENSG00000238269	PAGE2B	1.66602	0.0196189	2.09158	0.48764	3.41649	0.00063434
ENSG00000204382	XAGE1B	1.66254	0.308389	740.399	0.854732	1.9451	0.0517632
ENSG00000268758	ADGRE4P	1.65752	0.130674	3.08658	0.653185	2.53761	0.0111614
ENSG00000120949	TNFRSF8	1.65599	0.00781467	37.1525	0.442631	3.74125	0.00018311
ENSG00000141574	SECTM1	1.65481	0.0287158	915.863	0.50581	3.27159	0.00106943
ENSG00000110934	BIN2	1.65383	0.0676509	18.2858	0.573123	2.88564	0.00390623
ENSG00000117228	GBP1	1.65349	0.0135741	1704.24	0.465121	3.55496	0.000378032
ENSG00000231389	HLA-DPA1	1.6531	0.150392	6006.02	0.672097	2.45961	0.0139087
ENSG00000239998	LILRA2	1.65063	0.290054	1.76236	0.825772	1.9989	0.0456197
ENSG00000188373	C10orf99	1.65026	0.505213	17.5134	1.12598	1.46563	0.14275
ENSG00000145283	SLC10A6	1.65005	0.13148	2.97933	0.651306	2.53344	0.0112948
ENSG00000181333	HEPHL1	1.64949	0.0687302	49.4521	0.573198	2.8777	0.00400591
ENSG00000259571	BLID	1.64521	0.128108	1.76063	0.645318	2.54946	0.0107889
ENSG00000168350	DEGS2	1.64461	0.00821033	86.4398	0.441815	3.7224	0.000197335
ENSG00000166351	POTED	1.64123	NA	0.61003	1.29934	1.26312	0.206545
ENSG00000188089	PLA2G4E	1.64046	0.16229	10.7296	0.681422	2.40741	0.0160659
ENSG00000198883	PNMA5	1.63894	0.0265052	6.25486	0.49628	3.30244	0.000958478
ENSG00000204033	LRIT2	1.63454	0.467496	0.928467	1.05309	1.55214	0.120629
ENSG00000131386	GALNT15	1.63341	0.114063	79.1688	0.623866	2.61821	0.00883925
ENSG00000267496	FAM215A	1.63253	NA	0.380841	1.29413	1.26149	0.207133
ENSG00000275969	SPATA31A3	1.63167	0.466427	0.765031	1.04831	1.55648	0.119595
ENSG00000233354	LINC00028	1.6315	NA	0.321593	2.17076	0.75158	0.452304
ENSG00000236719	OVAAL	1.63062	0.145021	11.26	0.657634	2.47953	0.0131557
ENSG00000239482	LOC105374042	1.62959	0.177955	1.31492	0.692856	2.35199	0.0186735
ENSG00000214694	ARHGEF33	1.62848	0.00194056	31.6858	0.391024	4.16466	3.11816e-05
ENSG00000141469	SLC14A1	1.62844	0.244367	646.031	0.764804	2.12922	0.0332359
ENSG00000269586	CT45A10	1.62492	0.536486	86.9389	1.16944	1.38949	0.164684
ENSG00000237751	LINC01143	1.62487	0.218344	2.89183	0.736105	2.2074	0.0272864
ENSG00000142621	FHAD1	1.6236	0.0209649	238.885	0.478719	3.39154	0.000695011
ENSG00000258498	DIO3OS	1.6225	0.229155	47.7977	0.746932	2.17222	0.0298391
ENSG00000225768	LINC02620	1.62093	0.705	5.24856	1.65425	0.979859	0.327156
ENSG00000141579	ZNF750	1.61956	0.0758747	90.4647	0.572777	2.82756	0.00469049
ENSG00000232656	IDI2-AS1	1.61813	0.000274234	20.1865	0.345532	4.68301	2.82697e-06
ENSG00000251350	LINC02475	1.61641	0.223246	44.3509	0.737737	2.19104	0.0284491
ENSG00000243742	RPLP0P2	1.61482	0.00821033	54.0573	0.433873	3.72187	0.000197755
ENSG00000169550	MUC15	1.61422	0.269126	98.1127	0.784151	2.05856	0.0395361
ENSG00000205867	KRTAP5-2	1.61293	0.132588	5.95646	0.63763	2.52957	0.0114203
ENSG00000225882	LINC01456	1.6126	NA	0.511487	1.84371	0.874652	0.381763
ENSG00000257259	LINC02388	1.61254	NA	0.384935	1.50419	1.07203	0.283705
ENSG00000205457	TP53TG3C	1.6121	0.376825	14.1772	0.913241	1.76525	0.0775222
ENSG00000130592	LSP1	1.60926	0.120376	277.73	0.622102	2.58681	0.00968694
ENSG00000187733	AMY1C	1.60853	0.511202	1.33654	1.1089	1.45056	0.146901
ENSG00000171595	DNAI2	1.60709	NA	0.576968	1.05938	1.51701	0.129265
ENSG00000180616	SSTR2	1.60553	0.00857505	205.674	0.432893	3.70882	0.000208224
ENSG00000284824	OR2C3	1.60367	NA	0.399248	1.79307	0.894376	0.371121
ENSG00000281692	PACRG-AS1	1.59893	0.46759	1.01595	1.03038	1.55178	0.120714
ENSG00000215568	GAB4	1.59705	NA	0.326017	1.26161	1.26589	0.205553
ENSG00000197110	IFNL3	1.59688	NA	0.752183	1.04712	1.52502	0.127255
ENSG00000181036	FCRL6	1.59667	0.123668	2.73265	0.62093	2.57142	0.0101283
ENSG00000047662	FAM184B	1.59543	0.122211	43.7968	0.618572	2.57921	0.00990262
ENSG00000250436	LINC02499	1.59267	NA	0.447187	1.17339	1.35732	0.174679
ENSG00000268095	ZNF649-AS1	1.59104	0.0866856	1.88765	0.575065	2.76672	0.00566235
ENSG00000122136	OBP2A	1.58589	NA	0.567499	1.07788	1.4713	0.141209
ENSG00000250641	LY6G6F-LY6G6D	1.58554	0.344669	1.27262	0.858155	1.84761	0.0646588
ENSG00000232190	LINC02181	1.5843	NA	0.388846	1.0629	1.49055	0.136081
ENSG00000157111	TMEM171	1.58405	0.0403239	325.784	0.50574	3.13215	0.00173531
ENSG00000100450	GZMH	1.58402	NA	0.303604	2.18406	0.725264	0.46829
ENSG00000122420	PTGFR	1.58389	0.24425	452.968	0.743749	2.12961	0.033204
ENSG00000165863	C10orf82	1.58152	0.23678	38.7972	0.734942	2.15189	0.0314059
ENSG00000161281	COX7A1	1.58144	0.033898	2.7951	0.493375	3.20536	0.00134895
ENSG00000172348	RCAN2	1.58141	0.0794643	121.381	0.563538	2.80622	0.0050126
ENSG00000283706	PRSS50	1.58134	0.207822	5.66985	0.704252	2.24542	0.024741
ENSG00000233746	LINC00656	1.58053	NA	0.676078	1.1966	1.32084	0.186553
ENSG00000204518	AADACL4	1.58019	NA	0.325478	1.57578	1.0028	0.315959
ENSG00000171812	COL8A2	1.57804	0.0175828	157.611	0.456203	3.45907	0.000542037
ENSG00000174226	SNX31	1.57697	0.10595	3.22581	0.593354	2.65771	0.00786726
ENSG00000115008	IL1A	1.57453	0.1857	3477.32	0.677392	2.32439	0.0201043
ENSG00000171608	PIK3CD	1.57393	0.000990317	2086.09	0.362251	4.34487	1.39358e-05
ENSG00000225231	LINC02470	1.57357	NA	0.523324	1.10768	1.42059	0.155435
ENSG00000136931	NR5A1	1.57111	0.0442827	4.56854	0.508116	3.09203	0.0019879
ENSG00000230798	FOXD3-AS1	1.57067	0.0858407	63.8464	0.566681	2.77171	0.00557626
ENSG00000110975	SYT10	1.56651	0.504606	4.74612	1.06818	1.46652	0.142508
ENSG00000153230	OR14K1	1.56545	NA	0.592026	0.911811	1.71685	0.086006
ENSG00000112499	SLC22A2	1.56496	0.178119	2.4662	0.665651	2.35102	0.0187219
ENSG00000188175	HEPACAM2	1.56482	0.128778	25.5951	0.614665	2.54581	0.0109026
ENSG00000168843	FSTL5	1.56284	0.175834	198.51	0.662322	2.35964	0.0182929
ENSG00000169271	HSPB3	1.56265	0.27247	22.9621	0.762649	2.04898	0.0404643
ENSG00000198033	TUBA3C	1.5626	0.467806	18.4601	1.0073	1.55127	0.120836
ENSG00000129910	CDH15	1.5626	0.0496691	46.4818	0.514242	3.03865	0.00237642
ENSG00000213973	ZNF99	1.56148	NA	0.494333	1.44411	1.08128	0.279573
ENSG00000237541	HLA-DQA1	1.56117	0.306631	24.662	0.800463	1.95033	0.0511369
ENSG00000259704	LOC105370969	1.55956	0.489726	1.51451	1.03979	1.49988	0.133646
ENSG00000269855	RNF225	1.55812	0.326644	2.51542	0.822773	1.89375	0.0582586
ENSG00000258484	SPESP1	1.55768	0.572297	201.902	1.19529	1.30318	0.192514
ENSG00000271503	CCL5	1.55423	0.067882	414.158	0.538947	2.88383	0.00392868
ENSG00000110944	IL23A	1.55395	0.00264488	124.045	0.381147	4.07703	4.56147e-05
ENSG00000273706	LHX1	1.54999	0.099565	169.15	0.574917	2.69603	0.00701719
ENSG00000119714	GPR68	1.54939	0.0110132	235.373	0.427617	3.62331	0.000290856
ENSG00000064835	POU1F1	1.54898	NA	0.744374	0.753737	2.05506	0.0398729
ENSG00000125816	NKX2-4	1.54807	0.527329	7.76127	1.09847	1.40929	0.158749
ENSG00000081041	CXCL2	1.54494	0.129081	929.277	0.607277	2.54404	0.0109577
ENSG00000124678	TCP11	1.54389	0.0717785	10.1027	0.540698	2.85537	0.00429868
ENSG00000257522	LOC102724934	1.5438	NA	0.415426	1.79131	0.861824	0.388784
ENSG00000260192	LINC02240	1.54295	0.041325	2.84373	0.494873	3.11786	0.00182167
ENSG00000142619	PADI3	1.54266	0.131407	542.444	0.608754	2.53413	0.0112727
ENSG00000153823	PID1	1.54181	0.125803	519.835	0.602385	2.55951	0.0104819
ENSG00000016602	CLCA4	1.54081	0.615863	14.083	1.28625	1.19791	0.230951
ENSG00000173372	C1QA	1.54077	NA	0.306681	1.73738	0.886833	0.375169
ENSG00000106631	MYL7	1.53946	0.187927	2.59632	0.664421	2.31699	0.0205042
ENSG00000149633	KIAA1755	1.53912	0.152317	144.206	0.628087	2.45049	0.0142662
ENSG00000187950	OVCH1	1.53843	0.22666	3.27878	0.7054	2.18093	0.0291883
ENSG00000167419	LPO	1.53659	0.0564075	8.37455	0.516662	2.97407	0.00293879
ENSG00000171408	PDE7B	1.53571	0.163019	257.486	0.638666	2.40456	0.0161921
ENSG00000144230	GPR17	1.53499	0.112653	15.4834	0.585005	2.62389	0.00869315
ENSG00000180205	WFDC9	1.53478	NA	0.316589	2.91524	0.526469	0.598562
ENSG00000237596	LOC644135	1.53376	0.101243	14.8462	0.571556	2.68349	0.00728587
ENSG00000100298	APOBEC3H	1.53274	0.0506246	22.0806	0.506243	3.02768	0.00246442
ENSG00000176239	OR51B6	1.53262	NA	0.294759	0.997814	1.53598	0.124543
ENSG00000007237	GAS7	1.53162	0.170229	3492.52	0.643805	2.37901	0.0173594
ENSG00000117594	HSD11B1	1.5316	0.132179	24.8246	0.605091	2.53119	0.0113678
ENSG00000146453	PNLDC1	1.53158	0.0146879	4.34814	0.434526	3.52471	0.000423952
ENSG00000135824	RGS8	1.53128	0.255472	7.63874	0.729034	2.10043	0.0356911
ENSG00000080511	RDH8	1.53123	NA	0.479044	0.887093	1.72612	0.0843264
ENSG00000074706	IPCEF1	1.53108	0.0170304	26.9789	0.44135	3.46909	0.000522222
ENSG00000054356	PTPRN	1.5304	0.189691	368.242	0.662419	2.31032	0.0208705
ENSG00000234883	MIR155HG	1.53007	0.0917029	219.082	0.55853	2.73945	0.00615418
ENSG00000231172	LOC101927884	1.5277	0.295767	3.55057	0.771223	1.98088	0.0476051
ENSG00000205809	KLRC2	1.52671	0.153473	86.3572	0.624191	2.4459	0.014449
ENSG00000176659	C20orf197	1.52669	0.165317	14.6311	0.637191	2.39597	0.0165764
ENSG00000257859	CASC18	1.52297	0.116765	4.57084	0.584656	2.6049	0.00919005
ENSG00000123576	ESX1	1.52195	0.52894	2.64737	1.08263	1.40579	0.159787
ENSG00000227145	IL21-AS1	1.5215	0.138299	1.25159	0.607376	2.50504	0.0122438
ENSG00000248228	SLIT2-IT1	1.52117	NA	0.409908	1.04619	1.45401	0.145945
ENSG00000256870	SLC5A8	1.52082	0.506713	1.50379	1.04094	1.46101	0.144013
ENSG00000170624	SGCD	1.52025	0.356333	334.043	0.836209	1.81803	0.0690598
ENSG00000285711	LINC02835	1.52022	0.714279	3.08159	1.58496	0.959155	0.337481
ENSG00000177096	PHETA2	1.51942	0.0610302	458.288	0.517096	2.93837	0.00329947
ENSG00000164438	TLX3	1.51584	0.501947	63.3973	1.02923	1.47279	0.140809
ENSG00000171180	OR2M4	1.5149	0.583376	0.92974	1.18843	1.27471	0.202413
ENSG00000254811	LOC101928535	1.51466	NA	0.284492	1.5716	0.96377	0.335161
ENSG00000227234	SPANXB1	1.51449	0.27683	19.8851	0.743545	2.03686	0.0416645
ENSG00000153495	TEX29	1.51323	0.00155868	4.86272	0.358225	4.22425	2.39742e-05
ENSG00000224397	SMIM25	1.51262	0.189661	48.7525	0.654676	2.31049	0.020861
ENSG00000167355	OR51B5	1.51261	0.113046	19.5598	0.576832	2.62227	0.00873454
ENSG00000110203	FOLR3	1.51207	0.22182	7.40662	0.688881	2.19497	0.0281658
ENSG00000134460	IL2RA	1.51007	0.43491	11.8886	0.926106	1.63056	0.102984
ENSG00000173838	MARCHF10	1.50998	0.049336	15.924	0.496188	3.04316	0.0023411
ENSG00000184792	OSBP2	1.5099	0.00178092	1220.23	0.360416	4.18933	2.79777e-05
ENSG00000250263	LINC02509	1.50691	NA	0.330112	2.89636	0.520277	0.602871
ENSG00000176984	LOC107984399	1.5046	0.33035	0.9003	0.799308	1.88238	0.0597846
ENSG00000154997	SEPTIN14	1.50323	0.541625	1.54703	1.08985	1.3793	0.167803
ENSG00000138435	CHRNA1	1.50183	0.168734	11.6417	0.629764	2.38476	0.0170904
ENSG00000124507	PACSIN1	1.50016	0.0922902	217.779	0.548265	2.7362	0.00621534
ENSG00000198788	MUC2	1.50014	0.156915	49.8652	0.616956	2.43152	0.0150357
ENSG00000111335	OAS2	1.49862	0.0726313	2388.8	0.525989	2.84915	0.00438362
ENSG00000185897	FFAR3	1.49761	0.462231	1.31673	0.956498	1.56572	0.117415
ENSG00000197506	SLC28A3	1.49419	0.0701938	48.6525	0.521361	2.86593	0.00415783
ENSG00000174255	ZNF80	1.49223	0.21494	2.52081	0.672492	2.21895	0.0264901
ENSG00000154016	GRAP	1.4915	0.0408004	43.2168	0.477409	3.12416	0.00178312
ENSG00000196711	ALKAL1	1.49084	0.421235	2.35293	0.896789	1.66242	0.0964292
ENSG00000100249	C22orf31	1.49045	NA	0.564037	0.759189	1.96322	0.0496207
ENSG00000198633	ZNF534	1.48937	0.210284	2.87083	0.665831	2.23686	0.0252952
ENSG00000249345	LINC02405	1.48912	0.559293	7.38748	1.11377	1.33701	0.181221
ENSG00000132874	SLC14A2	1.48862	0.189198	11.0845	0.64384	2.3121	0.0207723
ENSG00000126262	FFAR2	1.4886	0.300213	8.41567	0.756956	1.96656	0.0492341
ENSG00000130368	MAS1	1.48837	0.33892	0.868314	0.79822	1.86461	0.0622366
ENSG00000285823	LINC02793	1.48537	NA	0.339536	1.35603	1.09538	0.273349
ENSG00000197880	MDS2	1.48329	0.298747	3.13474	0.752127	1.97213	0.0485945
ENSG00000101448	EPPIN	1.48251	0.454462	2.38829	0.936087	1.58373	0.113255
ENSG00000198354	DCAF12L2	1.48156	0.474639	17.3714	0.965527	1.53446	0.124917
ENSG00000186810	CXCR3	1.48148	0.354807	5.36205	0.812612	1.82311	0.0682861
ENSG00000125878	TCF15	1.4809	0.467274	22.5683	0.953469	1.55317	0.120383
ENSG00000106436	MYL10	1.47982	0.473012	1.82029	0.962579	1.53734	0.124209
ENSG00000006747	SCIN	1.4795	0.122408	560.094	0.573792	2.57846	0.00992413
ENSG00000106624	AEBP1	1.47814	0.150784	2659.86	0.60152	2.45734	0.0139969
ENSG00000243649	CFB	1.47792	0.0792994	2550.72	0.526364	2.80779	0.00498822
ENSG00000176177	ENTHD1	1.47326	0.633694	4.59543	1.2739	1.1565	0.247476
ENSG00000180264	ADGRD2	1.4729	0.207296	1.88405	0.6554	2.24733	0.0246189
ENSG00000259527	LINC00052	1.4723	0.212234	15.2841	0.659912	2.23105	0.0256776
ENSG00000250771	LOC100419170	1.47169	0.37435	16.7643	0.830078	1.77296	0.076236
ENSG00000147168	IL2RG	1.46974	0.207229	1329	0.653679	2.24841	0.0245498
ENSG00000100181	TPTEP1	1.46806	0.317462	78.8499	0.7636	1.92255	0.0545362
ENSG00000137965	IFI44	1.46749	0.0453104	1957.17	0.476327	3.08085	0.00206408
ENSG00000108950	FAM20A	1.46735	0.0595515	69.3987	0.497228	2.95105	0.00316691
ENSG00000231290	APCDD1L-DT	1.46652	0.102929	173.605	0.548216	2.67508	0.00747114
ENSG00000087510	TFAP2C	1.46509	0.0675307	1432.96	0.507438	2.88723	0.00388654
ENSG00000159167	STC1	1.46344	0.144735	2540.64	0.589945	2.48064	0.0131145
ENSG00000182511	FES	1.46287	0.0562177	203.66	0.491352	2.97723	0.00290867
ENSG00000167769	ACER1	1.45998	0.445961	1.12674	0.911123	1.6024	0.109068
ENSG00000179954	SSC5D	1.45907	0.0502205	349.583	0.480991	3.03347	0.00241759
ENSG00000139055	ERP27	1.45867	0.123278	123.513	0.566516	2.57481	0.0100294
ENSG00000125571	IL37	1.45851	0.0145529	8.04909	0.413419	3.52791	0.000418849
ENSG00000231216	GS1-600G8.3	1.45809	0.775708	0.843583	1.823	0.799831	0.423809
ENSG00000172179	PRL	1.45775	0.413468	1.0039	0.866031	1.68326	0.0923248
ENSG00000143167	GPA33	1.45717	0.115764	10.6909	0.558181	2.61057	0.00903927
ENSG00000234695	LOC105375401	1.4555	0.125793	3.31668	0.568406	2.56067	0.0104471
ENSG00000249069	LINC01033	1.45521	0.473819	0.798135	0.94739	1.53602	0.124533
ENSG00000234263	MAP3K5-AS1	1.455	NA	0.593553	0.768171	1.89412	0.0582096
ENSG00000123405	NFE2	1.45185	0.0366739	62.9226	0.457494	3.17348	0.00150623
ENSG00000181023	OR56B1	1.4518	NA	0.573991	1.03722	1.3997	0.161604
ENSG00000134802	SLC43A3	1.45109	0.044809	5047.05	0.470202	3.08609	0.00202804
ENSG00000237850	LOC645202	1.45066	NA	0.394463	1.50128	0.966287	0.3339
ENSG00000168309	FAM107A	1.44901	0.0657525	8.09532	0.49906	2.90349	0.00369034
ENSG00000162365	CYP4A22	1.44845	0.126935	1.00447	0.567072	2.55426	0.0106414
ENSG00000058404	CAMK2B	1.44825	0.0268207	90.6256	0.439116	3.2981	0.000973397
ENSG00000183822	NCF4-AS1	1.44557	0.648679	0.796106	1.2931	1.11791	0.263605
ENSG00000241476	SSX2	1.44533	0.622919	7.68379	1.22441	1.18043	0.237829
ENSG00000269437	NXF2B	1.44327	0.418093	2.59471	0.86392	1.6706	0.0948005
ENSG00000228037	LOC100996583	1.44298	0.0652476	4.71154	0.496413	2.90681	0.00365132
ENSG00000140067	FAM181A	1.44211	0.659208	1.27534	1.32087	1.09179	0.274927
ENSG00000136167	LCP1	1.44168	0.162296	14105.6	0.598883	2.40728	0.0160719
ENSG00000027869	SH2D2A	1.44009	0.0387304	204.268	0.457097	3.15052	0.00162981
ENSG00000186517	ARHGAP30	1.43975	0.000716129	214.446	0.324633	4.43502	9.20633e-06
ENSG00000250274	LOC100128059	1.43957	NA	0.57506	1.1353	1.26801	0.204794
ENSG00000162543	UBXN10	1.43752	0.241361	87.8718	0.671988	2.1392	0.0324193
ENSG00000163440	PDCL2	1.43703	0.254594	1.35278	0.683427	2.10268	0.0354934
ENSG00000146857	STRA8	1.4359	NA	0.357349	1.61573	0.888702	0.374163
ENSG00000251381	LINC00958	1.43463	0.327266	437.676	0.758206	1.89214	0.0584723
ENSG00000130812	ANGPTL6	1.434	0.00143429	33.4492	0.337628	4.24728	2.16385e-05
ENSG00000010327	STAB1	1.43344	0.0360323	19.7387	0.450833	3.17953	0.00147516
ENSG00000144852	NR1I2	1.43203	0.269984	6.02437	0.69675	2.0553	0.0398502
ENSG00000233521	LINC01638	1.43105	0.26479	5.14954	0.690973	2.07106	0.0383533
ENSG00000184385	UMODL1-AS1	1.43068	NA	0.610971	0.840538	1.7021	0.0887371
ENSG00000204118	NAP1L6P	1.42893	0.533889	3.14353	1.0247	1.39449	0.16317
ENSG00000261222	LOC101928343	1.42722	NA	0.592248	1.29546	1.10171	0.27059
ENSG00000206337	HCP5	1.42658	0.0273974	611.583	0.433731	3.2891	0.00100509
ENSG00000231811	LOC101927888	1.42596	NA	0.421966	1.29523	1.10093	0.270928
ENSG00000205642	VCX3B	1.4249	0.16427	4.24298	0.593579	2.40053	0.0163714
ENSG00000143452	HORMAD1	1.42478	0.468557	156.554	0.920452	1.54791	0.121643
ENSG00000166763	STRCP1	1.42364	0.106845	13.2947	0.536534	2.65339	0.00796867
ENSG00000137441	FGFBP2	1.42358	0.26259	19.0235	0.684966	2.07832	0.0376803
ENSG00000135063	FAM189A2	1.42273	0.081884	118.15	0.509427	2.7928	0.00522544
ENSG00000231090	MIR4422HG	1.4225	0.492769	1.07443	0.953072	1.49254	0.135557
ENSG00000260088	DDX59-AS1	1.41905	0.0545024	13.5161	0.474003	2.99375	0.00275571
ENSG00000182218	HHIPL1	1.41663	0.0296443	54.1975	0.434766	3.25838	0.0011205
ENSG00000198223	CSF2RA	1.41625	0.261327	332.936	0.680497	2.0812	0.0374156
ENSG00000140403	DNAJA4	1.41439	0.0475887	1748.89	0.462181	3.06026	0.00221147
ENSG00000277288	C10orf142	1.41309	0.677983	1.0131	1.35488	1.04296	0.296965
ENSG00000183671	GPR1	1.41025	0.156044	238.846	0.579154	2.43502	0.014891
ENSG00000124875	CXCL6	1.40963	0.273525	102.976	0.688994	2.04592	0.0407642
ENSG00000284930	LOC101928143	1.4086	0.263716	10.7496	0.679164	2.07403	0.0380769
ENSG00000177243	DEFB103B	1.40859	0.624364	1.12409	1.19638	1.17738	0.239045
ENSG00000178342	KCNG2	1.40813	0.0235086	6.32837	0.420685	3.34722	0.000816264
ENSG00000232759	LOC100506178	1.40811	0.212657	133.111	0.631536	2.22965	0.0257705
ENSG00000066923	STAG3	1.40765	0.0290761	1085.71	0.430957	3.26633	0.00108951
ENSG00000183662	TAFA1	1.40702	0.284083	0.943569	0.697702	2.01665	0.0437322
ENSG00000225676	LOC105372988	1.40665	NA	0.678398	0.807675	1.74161	0.0815769
ENSG00000261645	DISC1FP1	1.40639	0.363061	7.75	0.780985	1.80079	0.0717366
ENSG00000230040	LINC00364	1.40551	NA	0.213978	1.93065	0.727995	0.466616
ENSG00000168899	VAMP5	1.4052	0.0559726	726.9	0.471739	2.97876	0.00289416
ENSG00000204572	KRTAP5-10	1.40512	NA	0.736543	0.780111	1.80118	0.0716745
ENSG00000141527	CARD14	1.40404	0.0157807	210.289	0.401562	3.49644	0.000471504
ENSG00000174343	CHRNA9	1.40229	0.236795	46.2778	0.65169	2.15177	0.0314156
ENSG00000224715	LOC339685	1.40154	0.357576	4.95103	0.772254	1.81487	0.0695446
ENSG00000198417	MT1F	1.40128	0.0633954	318.452	0.47972	2.92104	0.00348866
ENSG00000128422	KRT17	1.40104	0.325858	34120	0.738657	1.89674	0.0578626
ENSG00000140678	ITGAX	1.40075	0.158833	165.088	0.578193	2.42263	0.0154085
ENSG00000134873	CLDN10	1.39923	0.20014	84.1289	0.615775	2.2723	0.0230681
ENSG00000250685	LOC654780	1.3992	0.685469	8.81335	1.36321	1.02641	0.3047
ENSG00000198854	C1orf68	1.39817	NA	0.406497	1.99826	0.699697	0.484117
ENSG00000101096	NFATC2	1.39794	0.067342	2087.62	0.483563	2.89091	0.00384125
ENSG00000167748	KLK1	1.39672	0.14828	85.9872	0.566138	2.4671	0.0136212
ENSG00000064218	DMRT3	1.39605	0.313554	1.92631	0.722529	1.93217	0.0533381
ENSG00000167359	OR51I1	1.39557	NA	0.497751	0.778812	1.79193	0.0731448
ENSG00000233532	LINC00460	1.39458	0.172032	166.444	0.587728	2.37283	0.0176522
ENSG00000283703	VSIG10L2	1.39367	0.555611	6.50419	1.03558	1.34578	0.178373
ENSG00000254887	LOC100505622	1.3919	0.406321	20.7879	0.819495	1.69849	0.0894159
ENSG00000100385	IL2RB	1.39134	0.0395489	53.2991	0.442965	3.14098	0.00168384
ENSG00000185052	SLC24A3	1.39124	0.260119	105.712	0.667242	2.08506	0.0370635
ENSG00000165799	RNASE7	1.3896	0.33035	23.82	0.738188	1.88244	0.0597762
ENSG00000166736	HTR3A	1.38843	0.326108	13.1493	0.732266	1.89607	0.0579508
ENSG00000134326	CMPK2	1.38709	0.0444779	363.761	0.448954	3.08959	0.00200432
ENSG00000163975	MELTF	1.38667	0.00674367	4267.8	0.365643	3.79242	0.000149188
ENSG00000177504	VCX2	1.38641	0.711226	2.59014	1.43349	0.967155	0.333467
ENSG00000100985	MMP9	1.3862	0.171031	190.73	0.583334	2.37634	0.0174854
ENSG00000177706	FAM20C	1.38557	0.0634023	4354.15	0.474392	2.92074	0.00349203
ENSG00000248801	C8orf34-AS1	1.38427	0.632157	0.850029	1.19415	1.15921	0.246371
ENSG00000188672	RHCE	1.3834	0.000807022	41.5241	0.314297	4.40156	1.07476e-05
ENSG00000277610	RNVU1-4	1.38268	0.150354	1.3253	0.562076	2.45996	0.0138953
ENSG00000258713	C20orf141	1.38235	0.380256	1.49406	0.786936	1.75662	0.0789831
ENSG00000106304	SPAM1	1.382	NA	0.345291	1.60255	0.862375	0.388481
ENSG00000171495	MROH2B	1.38197	0.488789	0.842638	0.920229	1.50176	0.133158
ENSG00000105131	EPHX3	1.37906	0.00879505	14.0804	0.372682	3.70036	0.000215293
ENSG00000162931	TRIM17	1.37821	0.00810303	91.9373	0.3697	3.72792	0.00019307
ENSG00000240859	LOC100507642	1.37765	0.0509138	127.167	0.455476	3.02464	0.00248929
ENSG00000143627	PKLR	1.37611	0.0594748	5.4135	0.466187	2.95183	0.00315894
ENSG00000187855	ASCL4	1.37598	NA	0.210456	2.9157	0.471921	0.636983
ENSG00000184350	MRGPRE	1.37478	NA	0.476821	0.939701	1.463	0.143467
ENSG00000143512	HHIPL2	1.37378	0.111528	207.226	0.522307	2.63021	0.00853331
ENSG00000150893	FREM2	1.37236	0.200041	673.189	0.603842	2.27271	0.0230437
ENSG00000157542	KCNJ6	1.37164	0.229483	12.4629	0.631832	2.17089	0.0299395
ENSG00000234593	KAZN-AS1	1.37094	NA	0.283328	1.45905	0.939609	0.347418
ENSG00000248809	LINC01095	1.37001	NA	0.35152	1.11025	1.23396	0.217217
ENSG00000243480	AMY2A	1.36945	NA	0.544197	1.14646	1.1945	0.232284
ENSG00000197437	OR13G1	1.36861	NA	0.193893	1.70172	0.804251	0.421252
ENSG00000261150	EPPK1	1.36825	0.176318	2005.39	0.580366	2.35757	0.0183952
ENSG00000229414	KCNQ1-AS1	1.3667	NA	0.400999	1.02017	1.33969	0.180347
ENSG00000184954	OR6C70	1.36658	NA	0.230438	2.91597	0.468653	0.639318
ENSG00000100290	BIK	1.36575	0.0325783	367.766	0.424111	3.22026	0.00128073
ENSG00000165215	CLDN3	1.36535	0.263874	809.609	0.658592	2.07313	0.0381601
ENSG00000224184	MIR3681HG	1.36401	0.380856	19.9274	0.777077	1.7553	0.0792073
ENSG00000050730	TNIP3	1.36327	0.27592	88.253	0.668317	2.03985	0.0413648
ENSG00000261192	RNF126P1	1.3631	0.155375	1.04091	0.559063	2.43819	0.014761
ENSG00000132693	CRP	1.36244	0.556863	0.757215	1.01506	1.34223	0.179522
ENSG00000153563	CD8A	1.36207	0.0648474	34.0151	0.468181	2.90929	0.00362256
ENSG00000103472	RRN3P2	1.36197	0.0818163	28.4739	0.487566	2.7934	0.00521577
ENSG00000113140	SPARC	1.36154	0.210071	53208.7	0.608413	2.23786	0.0252303
ENSG00000259384	GH1	1.36099	0.610996	1.02328	1.12712	1.20749	0.227243
ENSG00000268119	LOC105372321	1.36003	0.287043	99.335	0.677673	2.00692	0.0447585
ENSG00000149596	JPH2	1.35973	0.135947	643.722	0.540518	2.51561	0.0118828
ENSG00000150048	CLEC1A	1.3575	0.432102	1.87258	0.829601	1.63632	0.101772
ENSG00000260552	LOC101927809	1.357	0.0280225	158.314	0.413658	3.28049	0.00103627
ENSG00000265060	PPY2P	1.35672	NA	0.289283	1.24503	1.08971	0.27584
ENSG00000272568	LOC100506497	1.35652	0.342703	8.21184	0.73118	1.85525	0.0635602
ENSG00000143171	RXRG	1.35619	0.584764	63.0694	1.06676	1.27132	0.203616
ENSG00000232629	HLA-DQB2	1.35536	0.52894	22.7266	0.964055	1.4059	0.159754
ENSG00000164764	SBSPON	1.35525	0.00143234	138.943	0.319028	4.24807	2.15622e-05
ENSG00000223914	LINC02471	1.35454	NA	0.373865	1.49102	0.908467	0.363631
ENSG00000100368	CSF2RB	1.35437	0.258915	48.3944	0.648058	2.08988	0.0366284
ENSG00000165178	NCF1C	1.35431	0.260119	14.4739	0.64953	2.08506	0.0370639
ENSG00000162520	SYNC	1.35341	0.100244	355.574	0.503003	2.69065	0.00713123
ENSG00000243978	RTL9	1.35222	0.109414	72.2653	0.512009	2.64101	0.008266
ENSG00000124391	IL17C	1.35181	0.0785389	3.93542	0.480743	2.81193	0.00492458
ENSG00000134028	ADAMDEC1	1.35138	NA	0.559042	1.04448	1.29383	0.195724
ENSG00000185863	TMEM210	1.35104	0.434105	0.874182	0.827773	1.63214	0.102649
ENSG00000176584	DMBT1P1	1.35012	NA	0.261542	1.13641	1.18805	0.234812
ENSG00000115828	QPCT	1.34873	0.173015	1619.86	0.569234	2.36937	0.0178184
ENSG00000197953	AADACL2	1.34613	NA	0.74292	0.867026	1.55258	0.120523
ENSG00000175514	GPR152	1.34584	0.225974	1.49517	0.616585	2.18273	0.0290555
ENSG00000006659	LGALS14	1.3442	0.76397	1.46491	1.61498	0.832328	0.405224
ENSG00000087250	MT3	1.34391	0.424254	6.27449	0.813037	1.65295	0.0983406
ENSG00000130775	THEMIS2	1.34391	0.00924518	443.665	0.364959	3.68234	0.0002311
ENSG00000233760	LOC100506289	1.34257	0.367319	2.59078	0.750354	1.78924	0.0735759
ENSG00000124664	SPDEF	1.34216	0.196826	140.562	0.58748	2.2846	0.0223364
ENSG00000146233	CYP39A1	1.34203	0.112276	165.956	0.511159	2.62547	0.00865301
ENSG00000177283	FZD8	1.34166	0.0331923	639.91	0.417562	3.21306	0.00131327
ENSG00000198821	CD247	1.34164	0.0599199	20.3529	0.455063	2.94824	0.00319588
ENSG00000224557	HLA-DPB2	1.3414	0.515535	1.754	0.931839	1.43952	0.150002
ENSG00000268447	SSX2B	1.34123	0.583376	33.4146	1.05239	1.27446	0.202499
ENSG00000215148	PRSS41	1.34106	NA	0.573129	1.11184	1.20616	0.227754
ENSG00000173578	XCR1	1.33926	0.203499	2.33313	0.592255	2.26128	0.0237417
ENSG00000170542	SERPINB9	1.33789	0.197528	1216.68	0.586306	2.28189	0.0224955
ENSG00000175065	DSG4	1.33711	0.505699	10.7694	0.913231	1.46415	0.143152
ENSG00000165181	SHOC1	1.33691	0.180588	106.184	0.570602	2.34298	0.0191302
ENSG00000232767	LOC105378499	1.33645	0.572972	1.04656	1.02665	1.30176	0.192999
ENSG00000189299	FOXR2	1.33536	0.710778	64.1618	1.37916	0.968238	0.332926
ENSG00000102313	ITIH6	1.33499	0.243424	9.62873	0.626097	2.13224	0.0329871
ENSG00000273513	TBC1D3K	1.3344	0.664324	2.65075	1.2373	1.07848	0.280822
ENSG00000169026	SLC49A3	1.33269	0.0970263	30.7595	0.491366	2.71221	0.00668364
ENSG00000111863	ADTRP	1.33188	0.0738338	140.738	0.468742	2.84138	0.00449184
ENSG00000146013	GFRA3	1.33171	0.068272	22.4288	0.462307	2.88059	0.00396937
ENSG00000198944	SOWAHA	1.33156	0.120946	56.4707	0.515132	2.5849	0.00974077
ENSG00000166265	CYYR1	1.32906	0.402984	40.7733	0.778865	1.7064	0.0879334
ENSG00000131378	RFTN1	1.32795	0.0844562	3240.21	0.478026	2.77798	0.00546974
ENSG00000163646	CLRN1	1.32787	NA	0.339798	1.37728	0.964123	0.334984
ENSG00000175746	C15orf54	1.3261	0.348487	24.6958	0.721493	1.83799	0.0660639
ENSG00000105205	CLC	1.32596	NA	0.735456	1.10437	1.20065	0.229887
ENSG00000204583	LRCOL1	1.32467	0.343363	2.19157	0.715587	1.85117	0.0641458
ENSG00000174946	GPR171	1.32353	NA	0.687203	1.10556	1.19715	0.231247
ENSG00000175040	CHST2	1.3232	0.11796	805.427	0.50902	2.5995	0.00933598
ENSG00000187242	KRT12	1.32302	0.251774	6.57701	0.62709	2.10977	0.0348778
ENSG00000060558	GNA15	1.32279	0.227438	771.387	0.607323	2.17807	0.0294006
ENSG00000143546	S100A8	1.32234	0.388552	343.162	0.76105	1.73752	0.0822957
ENSG00000156966	B3GNT7	1.32175	0.0638382	639.62	0.452927	2.91823	0.00352022
ENSG00000216863	LY86-AS1	1.32123	0.604346	1.23421	1.07973	1.22367	0.221077
ENSG00000170054	SERPINA9	1.32014	0.522672	3.15464	0.928556	1.42172	0.155109
ENSG00000266988	LOC112268408	1.31984	NA	0.554433	1.09939	1.20053	0.229934
ENSG00000203785	SPRR2E	1.31955	0.639109	10.077	1.15483	1.14264	0.25319
ENSG00000240583	AQP1	1.31891	0.0579051	280.032	0.445278	2.96199	0.00305661
ENSG00000204257	HLA-DMA	1.31844	0.0626835	2014.17	0.450637	2.92572	0.00343655
ENSG00000205362	MT1A	1.31435	0.545084	40.3923	0.958851	1.37076	0.17045
ENSG00000155269	GPR78	1.31369	0.234903	22.2967	0.609238	2.15628	0.0310618
ENSG00000102794	ACOD1	1.31296	NA	0.249815	1.14841	1.14329	0.252919
ENSG00000212899	KRTAP3-3	1.31203	NA	0.629365	1.31585	0.997098	0.318717
ENSG00000267013	LINC01929	1.31122	0.638403	2.1424	1.14452	1.14565	0.251939
ENSG00000169413	RNASE6	1.31047	0.358083	4.21581	0.72245	1.81393	0.0696882
ENSG00000251623	LOC100507387	1.3103	0.383434	1.27548	0.748746	1.74999	0.0801199
ENSG00000112761	CCN6	1.30772	0.0205023	39.6977	0.384489	3.40118	0.000670954
ENSG00000127083	OMD	1.30763	0.103829	2.04742	0.489905	2.66915	0.00760446
ENSG00000134321	RSAD2	1.30738	0.166363	447.499	0.546572	2.39197	0.0167584
ENSG00000250590	LINC02492	1.30737	0.672021	1.60667	1.23532	1.05832	0.289909
ENSG00000176754	LINC00303	1.30722	NA	0.216714	1.1783	1.10941	0.267251
ENSG00000145936	KCNMB1	1.30617	0.191664	4.07037	0.567258	2.30261	0.0213009
ENSG00000276231	PIK3R6	1.30422	0.421235	3.49578	0.784545	1.66239	0.096435
ENSG00000223382	LINC01778	1.30297	0.202311	13.4344	0.575227	2.26515	0.0235037
ENSG00000274428	RNVU1-25	1.30268	NA	0.61271	0.561279	2.32091	0.0202915
ENSG00000226806	LCT-AS1	1.30259	0.28894	1.58293	0.650672	2.00192	0.0452931
ENSG00000100739	BDKRB1	1.30256	0.277641	179.949	0.640133	2.03483	0.0418683
ENSG00000124212	PTGIS	1.30166	0.22671	184.577	0.597071	2.18008	0.0292512
ENSG00000163661	PTX3	1.30154	0.190354	1239.4	0.564168	2.307	0.0210548
ENSG00000206448	PPIAP30	1.29899	NA	0.548749	0.520197	2.4971	0.0125213
ENSG00000156886	ITGAD	1.29828	0.47735	2.78278	0.849673	1.52797	0.12652
ENSG00000243627	SMIM34A	1.2973	0.4924	0.759522	0.868796	1.49322	0.13538
ENSG00000229563	LINC01204	1.29601	0.196082	23.3552	0.566742	2.28678	0.0222089
ENSG00000105695	MAG	1.29562	0.356444	19.9632	0.712885	1.81743	0.0691508
ENSG00000123560	PLP1	1.29412	0.471494	1482.95	0.839514	1.54151	0.123194
ENSG00000178919	FOXE1	1.29408	0.327282	517.378	0.684068	1.89174	0.0585257
ENSG00000163221	S100A12	1.29385	0.622539	6.69604	1.09508	1.18151	0.237398
ENSG00000188984	AADACL3	1.29289	NA	0.451101	1.25412	1.03091	0.302583
ENSG00000280837	CPS1-IT1	1.29277	NA	0.318326	1.76093	0.734138	0.462865
ENSG00000057468	MSH4	1.2915	0.0567492	8.29591	0.434692	2.97106	0.00296774
ENSG00000196074	SYCP2	1.29022	0.0556453	960.834	0.432557	2.98278	0.00285643
ENSG00000204071	TCEAL6	1.29011	NA	0.458943	0.619288	2.08321	0.0372321
ENSG00000188859	FAM78B	1.28992	0.166029	223.586	0.539046	2.39297	0.0167127
ENSG00000238005	LOC101927851	1.28987	0.0690833	13.1881	0.448658	2.87495	0.00404097
ENSG00000182687	GALR2	1.28814	0.0124352	11.4276	0.359462	3.58352	0.000338991
ENSG00000146700	SSC4D	1.28746	0.00967601	134.004	0.351208	3.6658	0.00024657
ENSG00000250155	LOC107986412	1.28655	0.197488	8.06252	0.563736	2.28219	0.022478
ENSG00000261617	LINC02177	1.28446	0.421235	1.76384	0.772772	1.66215	0.0964828
ENSG00000137809	ITGA11	1.28386	0.200224	598.825	0.565085	2.27198	0.0230879
ENSG00000258689	LINC01269	1.28368	0.358552	13.0817	0.708364	1.81217	0.0699594
ENSG00000226777	FAM30A	1.28315	0.121137	2.31518	0.496641	2.58365	0.00977598
ENSG00000107018	RLN1	1.28248	0.0792994	4.75926	0.456805	2.80749	0.00499287
ENSG00000183434	TFDP3	1.2818	NA	0.556764	0.882245	1.45288	0.146257
ENSG00000259107	LINC00911	1.28142	NA	0.609415	1.05466	1.21501	0.224363
ENSG00000106536	POU6F2	1.28052	0.455883	33.9484	0.810314	1.58028	0.114044
ENSG00000231419	LINC00689	1.27952	0.371187	32.4468	0.718437	1.78098	0.0749157
ENSG00000165084	C8orf34	1.27949	0.325329	13.4076	0.673739	1.89909	0.0575521
ENSG00000155495	MAGEC1	1.27941	0.302337	90.9197	0.652623	1.96041	0.0499482
ENSG00000204669	C9orf57	1.27868	NA	0.592005	0.824676	1.55053	0.121015
ENSG00000149591	TAGLN	1.27868	0.053821	3594.26	0.426035	3.00136	0.00268779
ENSG00000119917	IFIT3	1.27853	0.0542043	2452	0.426652	2.99665	0.00272967
ENSG00000259905	PWRN1	1.27812	NA	0.233015	1.93136	0.661774	0.508116
ENSG00000243414	TICAM2	1.27792	0.0490312	329.963	0.419504	3.04627	0.00231701
ENSG00000159674	SPON2	1.27738	0.149911	600.38	0.518912	2.46165	0.0138299
ENSG00000020633	RUNX3	1.27445	0.166952	1684.37	0.53317	2.39033	0.0168335
ENSG00000240403	KIR3DL2	1.27431	NA	0.519733	1.00963	1.26216	0.206891
ENSG00000145147	SLIT2	1.27419	0.191018	1653.76	0.552956	2.30433	0.021204
ENSG00000171476	HOPX	1.27299	0.279423	142.759	0.627198	2.02964	0.042393
ENSG00000143125	PROK1	1.27254	0.239615	1.49653	0.593447	2.14432	0.032007
ENSG00000104043	ATP8B4	1.27222	0.037692	31.6653	0.40235	3.16197	0.00156707
ENSG00000075643	MOCOS	1.27177	0.037692	2079.3	0.402244	3.16169	0.00156858
ENSG00000101850	GPR143	1.27158	0.180039	65.5349	0.542357	2.34455	0.0190501
ENSG00000101977	MCF2	1.27084	0.093888	17.9456	0.465707	2.72883	0.00635589
ENSG00000235221	LINC00383	1.27074	NA	0.554117	1.72339	0.737347	0.460912
ENSG00000120669	SOHLH2	1.27061	0.240913	84.0947	0.593584	2.14057	0.0323088
ENSG00000234830	FAM197Y9	1.27009	NA	0.182067	2.91624	0.435525	0.663181
ENSG00000178235	SLITRK1	1.26967	0.411139	15.1041	0.752236	1.68786	0.0914391
ENSG00000163534	FCRL1	1.26921	0.621815	9.97455	1.07272	1.18316	0.236744
ENSG00000177989	ODF3B	1.26865	0.0232946	156.802	0.378641	3.35054	0.000806548
ENSG00000118432	CNR1	1.26865	0.309671	185.497	0.65311	1.94247	0.0520797
ENSG00000188095	MESP2	1.26854	0.0246931	24.6344	0.3811	3.32863	0.000872749
ENSG00000160471	COX6B2	1.26793	0.0747121	124.643	0.447102	2.8359	0.00456972
ENSG00000094963	FMO2	1.26761	NA	0.661639	1.09368	1.15903	0.246443
ENSG00000172543	CTSW	1.26739	0.075474	15.227	0.447802	2.83026	0.00465106
ENSG00000130656	HBZ	1.26704	NA	0.654716	0.808255	1.56763	0.116968
ENSG00000167360	OR51Q1	1.26667	NA	0.26315	1.33766	0.946933	0.343673
ENSG00000204642	HLA-F	1.26659	0.0252576	1841.76	0.381713	3.31818	0.000906067
ENSG00000196189	SEMA4A	1.26602	0.141256	974.466	0.507561	2.49432	0.01262
ENSG00000176971	FIBIN	1.26559	0.348884	21.6827	0.688949	1.83698	0.0662131
ENSG00000010319	SEMA3G	1.26515	0.04661	116.64	0.412148	3.06965	0.00214311
ENSG00000139572	GPR84	1.26372	0.14799	7.08788	0.511927	2.46855	0.0135663
ENSG00000143217	NECTIN4	1.26355	0.209669	1155.61	0.564251	2.23934	0.0251339
ENSG00000237419	LOC101928932	1.26353	NA	0.292042	1.76746	0.714887	0.474679
ENSG00000006606	CCL26	1.26329	0.243137	28.6591	0.592048	2.13377	0.0328618
ENSG00000168079	SCARA5	1.26236	0.229783	31.857	0.581698	2.17014	0.0299966
ENSG00000152207	CYSLTR2	1.26204	0.399631	3.82224	0.736549	1.71345	0.0866301
ENSG00000141096	DPEP3	1.25982	0.263872	1.23366	0.607639	2.0733	0.038144
ENSG00000187608	ISG15	1.25946	0.0176078	3165.09	0.364234	3.45784	0.000544535
ENSG00000171855	IFNB1	1.25795	0.258471	2.14829	0.601397	2.09171	0.0364646
ENSG00000174175	SELP	1.25643	0.517127	2.25652	0.875147	1.43568	0.151095
ENSG00000184302	SIX6	1.25345	0.453394	1.23483	0.790412	1.58582	0.112781
ENSG00000215029	TCP11X2	1.25278	NA	0.215551	1.69702	0.738223	0.460379
ENSG00000196126	HLA-DRB1	1.25267	0.351186	5538.46	0.684112	1.8311	0.0670864
ENSG00000173253	DMRT2	1.25194	0.41451	38.2114	0.744979	1.68051	0.0928585
ENSG00000166682	TMPRSS5	1.25087	0.00962596	42.8797	0.341023	3.668	0.000244453
ENSG00000198768	APCDD1L	1.25076	0.318952	310.01	0.652513	1.91684	0.0552587
ENSG00000236699	ARHGEF38	1.25026	0.29936	93.544	0.63503	1.96882	0.048974
ENSG00000142449	FBN3	1.24936	0.295767	15.8189	0.630721	1.98085	0.0476083
ENSG00000080572	PIH1D3	1.24916	0.428104	0.805242	0.759195	1.64538	0.0998913
ENSG00000214860	EVPLL	1.24907	0.46789	32.4882	0.805407	1.55086	0.120936
ENSG00000223760	MED15P9	1.24902	0.423703	3.1388	0.754999	1.65433	0.0980603
ENSG00000126337	KRT36	1.24832	0.398868	1.4059	0.728038	1.71463	0.0864125
ENSG00000168481	LGI3	1.2483	0.165457	29.8571	0.521199	2.39506	0.0166178
ENSG00000104903	LYL1	1.24657	0.187169	88.8596	0.537475	2.3193	0.0203787
ENSG00000124233	SEMG1	1.24618	0.550267	1.33922	0.918102	1.35734	0.174673
ENSG00000124196	GTSF1L	1.24608	NA	0.742753	1.07801	1.1559	0.24772
ENSG00000249624	IFNAR2	1.24582	0.098488	35.9254	0.46063	2.7046	0.00683859
ENSG00000256287	LINC02398	1.24486	NA	0.52593	1.18872	1.04722	0.294998
ENSG00000187527	ATP13A5	1.24349	0.341229	1.80748	0.669016	1.85869	0.063071
ENSG00000123496	IL13RA2	1.24333	0.43297	804.219	0.76073	1.63439	0.102177
ENSG00000151882	CCL28	1.24299	0.152161	645.539	0.50714	2.45098	0.0142466
ENSG00000255760	LINC02422	1.24124	NA	0.610841	0.958477	1.29502	0.195315
ENSG00000265843	LINC01029	1.24116	0.731206	9.53013	1.3528	0.917474	0.358894
ENSG00000072163	LIMS2	1.24051	0.0785441	198.611	0.441206	2.81162	0.0049292
ENSG00000145506	NKD2	1.23995	0.208073	473.38	0.552535	2.24411	0.0248254
ENSG00000274618	H4C6	1.23971	NA	0.37275	1.28075	0.967958	0.333065
ENSG00000145113	MUC4	1.23963	0.370187	2878.15	0.69517	1.7832	0.0745534
ENSG00000130032	PRRG3	1.23928	0.748288	0.840159	1.42122	0.871984	0.383217
ENSG00000182040	USH1G	1.2387	0.322401	61.4439	0.649334	1.90765	0.0564363
ENSG00000167759	KLK13	1.23703	0.49146	11.7478	0.827005	1.49579	0.134708
ENSG00000186439	TRDN	1.23598	0.47778	9.19556	0.809553	1.52675	0.126824
ENSG00000267535	LINC00868	1.23582	NA	0.382269	1.16912	1.05705	0.290488
ENSG00000104140	RHOV	1.23397	0.183065	1368.38	0.528749	2.33376	0.0196083
ENSG00000183395	PMCH	1.23382	0.162377	3.5462	0.512603	2.40698	0.0160852
ENSG00000177275	OR2AJ1	1.23355	NA	0.225165	1.44733	0.852293	0.394051
ENSG00000185745	IFIT1	1.23336	0.0848618	2249.61	0.444253	2.77626	0.00549878
ENSG00000131721	RHOXF2	1.23323	0.480703	0.906875	0.811662	1.51939	0.128664
ENSG00000250548	LINC01303	1.23314	0.1155	16.1532	0.472171	2.61163	0.00901111
ENSG00000126467	TSKS	1.23243	0.293606	2.86938	0.619549	1.98923	0.0466759
ENSG00000205442	IZUMO3	1.23189	NA	0.253801	1.73875	0.708494	0.478639
ENSG00000066336	SPI1	1.23171	0.0894145	6.3324	0.447484	2.75253	0.00591376
ENSG00000175697	GPR156	1.22999	0.0192115	98.3265	0.359212	3.42413	0.000616765
ENSG00000147883	CDKN2B	1.22974	0.245803	1809.26	0.578587	2.12542	0.0335519
ENSG00000243321	LINC01998	1.22972	0.402155	3.30204	0.719779	1.70847	0.0875485
ENSG00000180777	ANKRD30B	1.22871	0.3835	38.8787	0.702272	1.74962	0.080184
ENSG00000274611	TBC1D3	1.22863	0.798588	5.13995	1.67092	0.735301	0.462156
ENSG00000130595	TNNT3	1.22849	0.388254	17.5626	0.706803	1.73809	0.0821944
ENSG00000116991	SIPA1L2	1.22835	0.067423	2031.25	0.42522	2.88875	0.00386782
ENSG00000151650	VENTX	1.22833	0.527269	2.43427	0.871523	1.40941	0.158714
ENSG00000228793	LOC100507336	1.22723	0.575001	0.982096	0.947404	1.29536	0.195196
ENSG00000140932	CMTM2	1.22497	0.0176078	6.68499	0.354205	3.45838	0.000543441
ENSG00000204880	KRTAP4-8	1.22493	0.680955	1.28265	1.18148	1.03677	0.299841
ENSG00000235711	ANKRD34C	1.22438	0.472626	1.45177	0.795783	1.53858	0.123906
ENSG00000234840	LINC01239	1.22425	0.328338	89.797	0.648424	1.88804	0.0590205
ENSG00000255501	CARD18	1.22317	0.816361	3.61219	1.79048	0.683148	0.494513
ENSG00000198910	L1CAM	1.22227	0.138092	8371.01	0.487764	2.50586	0.0122153
ENSG00000164411	GJB7	1.2219	0.383904	27.3014	0.698751	1.74869	0.0803439
ENSG00000186723	OR10H1	1.22159	0.472483	5.3786	0.793729	1.53905	0.123791
ENSG00000185507	IRF7	1.22098	0.0179853	898.762	0.353837	3.45069	0.000559154
ENSG00000168032	ENTPD3	1.22019	0.418311	196.155	0.730602	1.67012	0.0948958
ENSG00000105668	UPK1A	1.21921	0.131407	18.8305	0.481132	2.53404	0.0112756
ENSG00000133317	LGALS12	1.21818	0.408257	3.70718	0.719259	1.69366	0.0903304
ENSG00000168955	TM4SF20	1.21744	0.242722	5.51585	0.570114	2.13543	0.0327262
ENSG00000259954	IL21R-AS1	1.21713	0.317705	5.83814	0.633545	1.92114	0.0547147
ENSG00000197172	MAGEA6	1.2169	0.381817	1363.97	0.694079	1.75326	0.0795573
ENSG00000272808	LOC105369201	1.21685	0.231703	426.66	0.562064	2.16496	0.0303907
ENSG00000225492	GBP1P1	1.21575	0.355326	13.2299	0.667516	1.82131	0.0685604
ENSG00000007952	NOX1	1.21562	0.219224	6.98994	0.551711	2.20336	0.0275696
ENSG00000137573	SULF1	1.21533	0.30038	493.983	0.618255	1.96573	0.0493294
ENSG00000111728	ST8SIA1	1.21463	0.284923	270.623	0.60315	2.01381	0.0440293
ENSG00000005844	ITGAL	1.21338	0.334644	259.716	0.647707	1.87334	0.0610215
ENSG00000158516	CPA2	1.21336	0.285624	5.86652	0.603171	2.01163	0.0442587
ENSG00000188505	NCCRP1	1.21272	0.425416	353.257	0.734711	1.65061	0.0988186
ENSG00000185758	CLDN24	1.21242	0.255992	1.21956	0.577611	2.09903	0.0358139
ENSG00000280997	CCAT2	1.2122	0.312972	2.30203	0.626965	1.93344	0.0531819
ENSG00000100121	GGTLC2	1.20976	NA	0.411529	1.03356	1.17048	0.241806
ENSG00000138061	CYP1B1	1.20949	0.200307	6963.89	0.532427	2.27166	0.0231071
ENSG00000213931	HBE1	1.20936	0.272456	23.8827	0.590165	2.04918	0.0404444
ENSG00000187475	H1-6	1.20904	0.174512	1.40099	0.511244	2.36489	0.0180354
ENSG00000196805	SPRR2B	1.2088	NA	0.386426	1.39098	0.86903	0.384831
ENSG00000206142	FAM230H	1.2088	NA	0.428211	0.859877	1.40578	0.15979
ENSG00000285576	LOC112268117	1.2063	0.719686	2.8649	1.27678	0.944799	0.344762
ENSG00000225564	LINC01492	1.20569	NA	0.153061	2.91639	0.413417	0.679301
ENSG00000138068	SULT6B1	1.20518	NA	0.269908	1.59458	0.755799	0.449769
ENSG00000180785	OR51E1	1.20391	NA	0.68601	1.21377	0.991875	0.321258
ENSG00000163825	RTP3	1.20367	0.447546	1.31266	0.752913	1.59868	0.109891
ENSG00000181803	OR6S1	1.20156	NA	0.230256	2.91625	0.412021	0.680324
ENSG00000131055	COX4I2	1.20068	0.703847	0.93734	1.22289	0.981831	0.326183
ENSG00000247193	LOC439933	1.20061	NA	0.551732	1.22585	0.979408	0.327378
ENSG00000166869	CHP2	1.2002	0.62355	7.72945	1.01826	1.17868	0.238527
ENSG00000070748	CHAT	1.19992	0.6551	1.99157	1.09058	1.10026	0.27122
ENSG00000233308	OSTN-AS1	1.1997	NA	0.57087	1.02078	1.17528	0.239884
ENSG00000137225	CAPN11	1.19962	0.190354	5.45706	0.520005	2.30693	0.0210585
ENSG00000213402	PTPRCAP	1.19813	0.155375	130.982	0.491399	2.4382	0.0147606
ENSG00000120262	CCDC170	1.19696	0.290909	23.7603	0.599419	1.99686	0.0458399
ENSG00000232903	LINC01166	1.19695	0.68321	1.48298	1.16003	1.03183	0.302153
ENSG00000169760	NLGN1	1.19602	0.348856	388.483	0.651033	1.83711	0.0661933
ENSG00000122859	NEUROG3	1.19591	0.765999	1.26887	1.44375	0.828339	0.407478
ENSG00000256001	LOC107984450	1.19578	0.290049	1.71523	0.598164	1.99908	0.0455998
ENSG00000172000	ZNF556	1.19527	0.423407	86.0451	0.721765	1.65604	0.0977147
ENSG00000008196	TFAP2B	1.19504	0.527586	12.9729	0.848314	1.40872	0.158918
ENSG00000143851	PTPN7	1.19426	0.35729	229.507	0.657801	1.81553	0.0694422
ENSG00000123171	CCDC70	1.19426	NA	0.487649	1.05159	1.13566	0.256097
ENSG00000095585	BLNK	1.19395	0.345336	100.497	0.646872	1.84573	0.064931
ENSG00000173080	RXFP4	1.19262	0.158201	13.4538	0.491673	2.42564	0.0152813
ENSG00000166349	RAG1	1.19111	0.0162952	146.69	0.3417	3.48583	0.00049061
ENSG00000258597	SERPINA2	1.19057	NA	0.480955	0.923707	1.2889	0.197432
ENSG00000148655	LRMDA	1.19035	0.23831	144.226	0.554204	2.14785	0.0317259
ENSG00000132671	SSTR4	1.18877	NA	0.257051	1.72055	0.690926	0.489612
ENSG00000070808	CAMK2A	1.18864	0.324157	41.6817	0.624453	1.90349	0.0569766
ENSG00000165078	CPA6	1.1884	0.476583	23.3813	0.777166	1.52915	0.126228
ENSG00000177138	FAM9B	1.18775	0.478799	12.2178	0.779336	1.52405	0.127496
ENSG00000132321	IQCA1	1.18724	0.432086	140.526	0.725431	1.6366	0.101714
ENSG00000226125	LINC01907	1.18689	0.219793	9.08845	0.539075	2.20172	0.0276854
ENSG00000103355	PRSS33	1.18589	0.475832	24.096	0.774393	1.53138	0.125675
ENSG00000170209	ANKK1	1.18569	0.171804	20.5579	0.49943	2.37408	0.0175926
ENSG00000184321	OR51J1	1.18501	NA	0.240248	1.4201	0.834451	0.404027
ENSG00000229981	LINC01435	1.18476	NA	0.666891	1.34216	0.882731	0.377382
ENSG00000172995	ARPP21	1.18368	0.456458	27.8292	0.750007	1.57822	0.114514
ENSG00000269985	LOC101927972	1.18324	0.34258	1.04168	0.637607	1.85575	0.0634888
ENSG00000162511	LAPTM5	1.18251	0.325329	3523.24	0.622625	1.89924	0.0575332
ENSG00000214894	LINC00243	1.18242	0.123668	11.4114	0.459836	2.57139	0.0101292
ENSG00000147145	LPAR4	1.18175	0.418652	7.30248	0.707984	1.66917	0.0950827
ENSG00000159398	CES5A	1.18172	0.500208	1.41605	0.80037	1.47646	0.13982
ENSG00000183873	SCN5A	1.18154	0.233699	270.893	0.547134	2.1595	0.0308112
ENSG00000264745	TTC39C-AS1	1.18129	NA	0.569524	0.648605	1.82128	0.0685639
ENSG00000109047	RCVRN	1.18121	0.546562	2.85294	0.864056	1.36706	0.171607
ENSG00000122223	CD244	1.18071	0.299005	4.08132	0.599172	1.97057	0.0487725
ENSG00000124479	NDP	1.18052	0.51234	28.2029	0.815408	1.44777	0.147681
ENSG00000101916	TLR8	1.17875	0.48269	1.19375	0.777689	1.51571	0.129593
ENSG00000225778	PROSER2-AS1	1.1786	0.122103	25.9445	0.456859	2.5798	0.00988586
ENSG00000239620	PRR20G	1.17703	0.332665	2.60887	0.626738	1.87803	0.0603776
ENSG00000182580	EPHB3	1.17611	0.128688	965.466	0.461837	2.54659	0.010878
ENSG00000140459	CYP11A1	1.17595	0.294489	41.3677	0.592185	1.98578	0.0470572
ENSG00000237693	IRGM	1.17578	0.1194	5.70947	0.453667	2.59172	0.00954977
ENSG00000223972	DDX11L1	1.17534	0.24715	2.77401	0.553908	2.12191	0.0338455
ENSG00000189013	KIR2DL4	1.1752	NA	0.270927	1.30572	0.900039	0.3681
ENSG00000237484	LINC01684	1.17503	0.602733	7.87196	0.956787	1.2281	0.219408
ENSG00000171049	FPR2	1.17261	0.481013	3.76113	0.772157	1.51861	0.12886
ENSG00000171847	FAM90A1	1.17236	0.151709	31.6795	0.477964	2.45281	0.0141745
ENSG00000182983	ZNF662	1.17206	0.501708	126.357	0.795575	1.47322	0.140691
ENSG00000188000	OR7D2	1.17174	0.253522	5.46848	0.556536	2.10542	0.0352546
ENSG00000185518	SV2B	1.17106	0.250705	15.4492	0.554303	2.11267	0.034629
ENSG00000118322	ATP10B	1.17002	0.462894	350.6	0.748053	1.56409	0.117797
ENSG00000145934	TENM2	1.16951	0.326108	2033.93	0.61699	1.89551	0.0580244
ENSG00000247131	LOC101928002	1.16941	NA	0.314663	1.18099	0.9902	0.322077
ENSG00000178772	CPN2	1.16916	0.453371	2.93283	0.737104	1.58615	0.112705
ENSG00000204618	RNF39	1.16907	0.0214652	231.633	0.345818	3.38059	0.000723307
ENSG00000258545	RHOXF1-AS1	1.16895	0.191971	8.67406	0.507871	2.30167	0.0213539
ENSG00000197253	TPSB2	1.16802	0.558933	2.62627	0.872681	1.33843	0.180756
ENSG00000233803	TSPY4	1.16713	NA	0.417062	2.57536	0.453189	0.650412
ENSG00000267057	LINC01905	1.16539	0.575001	1.12167	0.899824	1.29513	0.195274
ENSG00000131435	PDLIM4	1.1651	0.328049	1126.86	0.616768	1.88904	0.0588868
ENSG00000102245	CD40LG	1.16295	NA	0.213695	1.10975	1.04794	0.294667
ENSG00000177494	ZBED2	1.1624	0.358083	705.465	0.640798	1.81398	0.0696804
ENSG00000236049	LINC01920	1.16132	0.548832	0.797687	0.853337	1.36092	0.173539
ENSG00000237330	RNF223	1.16097	0.421235	190.922	0.698429	1.66227	0.0964595
ENSG00000255491	LOC105375743	1.16018	0.407863	1.87997	0.684643	1.69458	0.0901546
ENSG00000142173	COL6A2	1.15928	0.320229	13607.7	0.605953	1.91315	0.055729
ENSG00000134242	PTPN22	1.15928	0.316861	406.447	0.6024	1.92443	0.0543009
ENSG00000258616	LINC02303	1.15923	0.541241	0.888385	0.839757	1.38043	0.167454
ENSG00000239704	CDRT4	1.15917	0.159112	116.389	0.478688	2.42155	0.0154546
ENSG00000224795	NTM-AS1	1.15911	NA	0.179328	2.47991	0.4674	0.640214
ENSG00000196539	OR2T3	1.15791	NA	0.154923	2.91648	0.397022	0.691351
ENSG00000254278	LOC101927513	1.15786	NA	0.468354	1.18868	0.974072	0.330021
ENSG00000135312	HTR1B	1.15786	0.531003	5.56269	0.826607	1.40073	0.161294
ENSG00000171405	XAGE5	1.15655	NA	0.510956	2.05836	0.561877	0.5742
ENSG00000115596	WNT6	1.156	0.25886	66.1841	0.552947	2.09062	0.0365625
ENSG00000241014	LOC653160	1.15445	0.526927	3.60837	0.817939	1.41141	0.158124
ENSG00000266733	TBC1D29P	1.15362	0.0939585	7.92789	0.422899	2.72788	0.00637421
ENSG00000168229	PTGDR	1.15314	NA	0.405863	1.12171	1.02802	0.30394
ENSG00000171777	RASGRP4	1.15297	0.123352	4.67372	0.447922	2.57405	0.0100516
ENSG00000154736	ADAMTS5	1.15253	0.388283	109.914	0.663141	1.73799	0.0822132
ENSG00000169900	PYDC1	1.15238	NA	0.535206	1.05048	1.09701	0.272637
ENSG00000274102	OR4M2	1.15148	NA	0.191519	1.9018	0.605467	0.544869
ENSG00000278719	MCM8-AS1	1.15113	0.151463	0.925339	0.469177	2.45352	0.0141465
ENSG00000122543	OCM	1.14998	0.22262	0.884326	0.524395	2.19297	0.0283097
ENSG00000175699	CCDC197	1.14863	0.480868	1.54963	0.756135	1.51908	0.128743
ENSG00000166923	GREM1	1.14841	0.377222	1197.28	0.65098	1.76412	0.077711
ENSG00000100234	TIMP3	1.14831	0.342716	18785.2	0.619178	1.85457	0.0636582
ENSG00000184574	LPAR5	1.14812	0.218	289.662	0.519799	2.20877	0.0271906
ENSG00000153291	SLC25A27	1.14769	0.0476746	315.877	0.37513	3.05945	0.00221746
ENSG00000256232	LINC02387	1.14753	0.584631	2.79539	0.902501	1.2715	0.203551
ENSG00000258584	FAM181A-AS1	1.14749	NA	0.675788	1.28059	0.896058	0.370222
ENSG00000258777	HIF1A-AS1	1.14716	0.0604897	8.29426	0.389791	2.943	0.00325045
ENSG00000072818	ACAP1	1.14702	0.0417387	210.286	0.368285	3.11449	0.00184264
ENSG00000256660	CLEC12B	1.14696	0.444588	3.03668	0.714359	1.60558	0.108366
ENSG00000204165	CXorf65	1.14669	0.567107	4.05148	0.871196	1.31623	0.188097
ENSG00000250007	LOC101928174	1.14608	NA	0.458392	0.695038	1.64895	0.0991576
ENSG00000245008	LOC101929538	1.1459	0.710778	0.975792	1.1835	0.968228	0.332931
ENSG00000175538	KCNE3	1.14537	0.40315	124.993	0.67164	1.70534	0.0881318
ENSG00000239713	APOBEC3G	1.14445	0.17708	721.559	0.48591	2.35527	0.0185095
ENSG00000227471	AKR1B15	1.14437	0.432067	57.5806	0.699194	1.6367	0.101693
ENSG00000237248	LINC00987	1.14426	0.0662669	17.1098	0.394628	2.89959	0.00373655
ENSG00000180279	LINC01869	1.14078	0.0190351	6.45067	0.33278	3.42803	0.000607988
ENSG00000221932	HEPN1	1.14054	0.554853	0.875602	0.846505	1.34735	0.177869
ENSG00000171772	SYCE1	1.13972	0.14889	5.95663	0.462388	2.46486	0.0137067
ENSG00000179046	TRIML2	1.13929	0.405621	71.1083	0.670098	1.70018	0.0890967
ENSG00000204379	XAGE1A	1.13902	0.528944	173.815	0.810329	1.40562	0.159836
ENSG00000158887	MPZ	1.13855	0.205555	271.322	0.505106	2.25409	0.0241906
ENSG00000125845	BMP2	1.13802	0.212956	729.606	0.510597	2.22879	0.0258276
ENSG00000282419	TEX13D	1.13799	0.522668	1.35429	0.800339	1.42189	0.155058
ENSG00000130589	HELZ2	1.13666	0.00186363	3905.34	0.272168	4.17633	2.96246e-05
ENSG00000257771	LINC02395	1.1362	0.699015	0.819528	1.14088	0.995897	0.3193
ENSG00000042493	CAPG	1.13592	0.116192	7585.52	0.435598	2.60773	0.00911452
ENSG00000101017	CD40	1.13531	0.290051	1327.76	0.567943	1.99899	0.0456096
ENSG00000159899	NPR2	1.13413	0.0487568	715.812	0.371867	3.04983	0.00228969
ENSG00000016402	IL20RA	1.13363	0.452164	515.07	0.713477	1.58888	0.112088
ENSG00000283473	FAM240A	1.13325	NA	0.39087	1.41216	0.802497	0.422266
ENSG00000117407	ARTN	1.13275	0.184879	246.986	0.486836	2.32676	0.0199781
ENSG00000182223	ZAR1	1.13264	0.269941	1.64981	0.550992	2.05564	0.0398172
ENSG00000188676	IDO2	1.13258	0.63988	1.35998	0.992558	1.14107	0.253841
ENSG00000163430	FSTL1	1.13246	0.161618	17099.7	0.469541	2.41183	0.0158725
ENSG00000186329	TMEM212	1.13218	NA	0.488315	0.712628	1.58873	0.112121
ENSG00000114455	HHLA2	1.13188	0.481893	24.4981	0.746013	1.51724	0.129206
ENSG00000269420	PLA2G4C-AS1	1.13065	NA	0.518002	0.766767	1.47457	0.140329
ENSG00000124466	LYPD3	1.13018	0.221755	1392.5	0.514801	2.19538	0.0281366
ENSG00000225546	LINC02476	1.13016	0.696545	17.7862	1.12893	1.00109	0.316781
ENSG00000010610	CD4	1.12936	0.0890817	40.3438	0.410022	2.75439	0.00588009
ENSG00000166289	PLEKHF1	1.12918	0.00594803	615.495	0.29441	3.83541	0.000125357
ENSG00000253417	LINC02159	1.12754	0.512923	11.5411	0.779556	1.44639	0.148067
ENSG00000187474	FPR3	1.12685	0.554091	6.43731	0.835296	1.34904	0.177323
ENSG00000267761	MIR4527HG	1.12651	NA	0.309078	2.46123	0.4577	0.647168
ENSG00000261070	LOC338694	1.1264	NA	0.660843	0.871971	1.29178	0.196432
ENSG00000188112	C6orf132	1.12619	0.295447	1897.25	0.568168	1.98214	0.0474638
ENSG00000230098	TCERG1L-AS1	1.12586	NA	0.436569	1.04887	1.0734	0.283093
ENSG00000163736	PPBP	1.12585	0.644126	17.4783	0.997872	1.12825	0.259214
ENSG00000244482	LILRA6	1.12554	0.0301465	6.51013	0.346275	3.25043	0.00115231
ENSG00000170549	IRX1	1.12552	0.626337	11.2161	0.960752	1.1715	0.241397
ENSG00000113578	FGF1	1.12497	0.269238	179.881	0.546576	2.05821	0.0395702
ENSG00000198523	PLN	1.12488	0.250857	2.68359	0.532633	2.11192	0.0346933
ENSG00000163519	TRAT1	1.12464	NA	0.518622	0.721872	1.55794	0.119247
ENSG00000137868	STRA6	1.12357	0.278457	1438.04	0.55292	2.03207	0.0421463
ENSG00000261761	LINC02616	1.12351	0.616498	33.7994	0.939424	1.19596	0.231714
ENSG00000121207	LRAT	1.12255	0.31829	283.756	0.584908	1.91919	0.0549605
ENSG00000214514	KRT42P	1.12158	0.464289	7.16943	0.718751	1.56045	0.118653
ENSG00000258279	LINC00592	1.12068	0.161959	10.6163	0.465228	2.40889	0.0160012
ENSG00000091536	MYO15A	1.12008	0.0506246	40.6667	0.370003	3.02721	0.00246819
ENSG00000011422	PLAUR	1.12002	0.0366864	4070.79	0.352968	3.17315	0.00150794
ENSG00000168703	WFDC12	1.11928	0.719276	3.44062	1.18282	0.946282	0.344005
ENSG00000171680	PLEKHG5	1.11876	0.0141993	1352.42	0.316276	3.53728	0.000404274
ENSG00000267291	LOC105372397	1.11805	0.494834	1.60025	0.751349	1.48806	0.136734
ENSG00000154188	ANGPT1	1.11785	0.333935	587.652	0.596019	1.87553	0.0607202
ENSG00000225868	LOC100631378	1.11662	0.586321	10.8739	0.881793	1.2663	0.205405
ENSG00000111799	COL12A1	1.1147	0.235298	12417.2	0.517219	2.15518	0.031148
ENSG00000114349	GNAT1	1.11462	0.383341	1.56747	0.63678	1.75039	0.0800503
ENSG00000214900	LINC01588	1.11375	0.0287336	259.536	0.340475	3.27117	0.00107103
ENSG00000115165	CYTIP	1.11375	0.455264	184.336	0.704097	1.58181	0.113693
ENSG00000255181	CCDC166	1.11324	0.449258	0.768704	0.697716	1.59554	0.110591
ENSG00000198173	FAM47C	1.11272	NA	0.379236	1.22379	0.909236	0.363226
ENSG00000225062	CATIP-AS1	1.11234	0.126429	4.30757	0.435094	2.55656	0.0105713
ENSG00000112149	CD83	1.11221	0.00740544	1196.04	0.295827	3.75968	0.000170129
ENSG00000184292	TACSTD2	1.11208	0.49075	17353.3	0.742657	1.49744	0.134279
ENSG00000230178	OR4F3	1.11173	0.300213	0.819475	0.56532	1.96655	0.0492346
ENSG00000160683	CXCR5	1.10931	0.593688	95.1761	0.88843	1.24862	0.211805
ENSG00000221852	KRTAP1-5	1.10928	0.468557	4.05619	0.716358	1.5485	0.121503
ENSG00000095917	TPSD1	1.10876	NA	0.671893	0.791197	1.40137	0.161104
ENSG00000262686	GLIS2-AS1	1.10752	NA	0.699516	0.777116	1.42517	0.154109
ENSG00000116701	NCF2	1.10721	0.211472	431.037	0.495784	2.23326	0.0255318
ENSG00000111181	SLC6A12	1.10648	0.158392	30.5264	0.456367	2.42454	0.0153276
ENSG00000205628	LINC01446	1.10646	0.675473	52.8878	1.05491	1.04886	0.29424
ENSG00000229415	SFTA3	1.1059	0.408502	1.52525	0.65321	1.69302	0.0904515
ENSG00000095970	TREM2	1.10512	0.548021	2.50678	0.810782	1.36303	0.172874
ENSG00000101470	TNNC2	1.1051	0.0422059	18.2078	0.355276	3.11055	0.00186741
ENSG00000104818	CGB2	1.10258	0.457229	7.4973	0.699255	1.5768	0.114843
ENSG00000182255	KCNA4	1.10155	0.658559	2.38068	1.00742	1.09343	0.274204
ENSG00000227373	RABGAP1L-DT	1.10121	0.190354	3.12555	0.477262	2.30735	0.0210352
ENSG00000187595	ZNF385C	1.10109	0.0391725	83.7706	0.350102	3.14506	0.00166052
ENSG00000185433	LINC00158	1.10068	0.49942	2.24873	0.744719	1.47798	0.139413
ENSG00000198049	AVPR1B	1.10018	NA	0.709787	1.04898	1.0488	0.294269
ENSG00000258791	LINC00520	1.10004	0.383426	83.369	0.628545	1.75014	0.0800943
ENSG00000114251	WNT5A	1.09977	0.307168	3188.79	0.564302	1.9489	0.0513069
ENSG00000257893	LINC02404	1.09954	0.665394	1.51137	1.02205	1.07582	0.282008
ENSG00000280109	PLAC4	1.09924	0.134162	28.6032	0.43582	2.52223	0.0116613
ENSG00000132746	ALDH3B2	1.09902	0.489751	129.4	0.732967	1.49941	0.133768
ENSG00000158786	PLA2G2F	1.0987	0.583376	8.87658	0.861837	1.27484	0.202367
ENSG00000135443	KRT85	1.09774	NA	0.588973	0.889226	1.23449	0.217022
ENSG00000169876	MUC17	1.0971	0.350472	5.07215	0.598499	1.83309	0.0667893
ENSG00000248538	LOC157273	1.09698	0.114385	105.353	0.41925	2.61653	0.00888293
ENSG00000158473	CD1D	1.09655	0.406613	37.8757	0.645973	1.69752	0.0895983
ENSG00000229694	LINC00484	1.09457	NA	0.521918	0.827862	1.32216	0.186113
ENSG00000214732	LOC114841037	1.09311	NA	0.372579	0.774042	1.41221	0.157888
ENSG00000133687	TMTC1	1.09303	0.269402	1198.19	0.531393	2.05691	0.0396951
ENSG00000170477	KRT4	1.09219	0.553168	2111.62	0.807816	1.35203	0.176365
ENSG00000227630	LINC01132	1.09167	0.100244	21.9732	0.405757	2.69046	0.00713542
ENSG00000162624	LHX8	1.09162	0.676159	60.7012	1.04233	1.0473	0.294963
ENSG00000112796	ENPP5	1.09157	0.321414	176.863	0.571536	1.90989	0.0561478
ENSG00000187498	COL4A1	1.08968	0.285544	10938.6	0.5416	2.01196	0.044224
ENSG00000087494	PTHLH	1.08947	0.28401	1322.9	0.540116	2.01711	0.0436841
ENSG00000108417	KRT37	1.08946	0.655089	1.09944	0.989788	1.1007	0.271026
ENSG00000071991	CDH19	1.08928	0.588541	349.592	0.863438	1.26156	0.207107
ENSG00000170458	CD14	1.08925	0.13746	146.491	0.434194	2.50866	0.0121189
ENSG00000232082	RPS6KA2-IT1	1.0883	NA	0.379802	0.822566	1.32306	0.185816
ENSG00000182261	NLRP10	1.088	0.446518	14.0443	0.679573	1.60101	0.109375
ENSG00000135424	ITGA7	1.08788	0.124683	930.472	0.423928	2.56619	0.0102822
ENSG00000164761	TNFRSF11B	1.08759	0.431438	1530.51	0.663845	1.63831	0.101356
ENSG00000167914	GSDMA	1.08662	0.422764	3.70259	0.655462	1.65779	0.0973594
ENSG00000104970	KIR3DX1	1.08644	0.779911	0.942636	1.37443	0.790466	0.429256
ENSG00000205212	CCDC144NL	1.08621	0.549158	33.2543	0.79857	1.3602	0.173767
ENSG00000118503	TNFAIP3	1.0859	0.0687723	3563.14	0.377423	2.87715	0.00401286
ENSG00000229720	LOC101929460	1.08583	0.717069	1.3372	1.14102	0.951629	0.341285
ENSG00000169594	BNC1	1.08566	0.475518	1145.9	0.708617	1.53208	0.125502
ENSG00000136999	CCN3	1.08498	0.295571	1098.48	0.547505	1.98168	0.0475147
ENSG00000140968	IRF8	1.08482	0.516122	338.881	0.754351	1.43809	0.15041
ENSG00000267313	KC6	1.0846	0.539933	34.5071	0.784304	1.38288	0.166702
ENSG00000158050	DUSP2	1.08454	0.123611	357.496	0.421547	2.57277	0.0100889
ENSG00000128284	APOL3	1.08352	0.259665	687.482	0.519156	2.08709	0.0368801
ENSG00000197646	PDCD1LG2	1.0832	0.278123	200.411	0.532703	2.0334	0.042012
ENSG00000108839	ALOX12	1.0826	0.0224292	16.8579	0.321753	3.36469	0.000766309
ENSG00000243468	INGX	1.08002	0.260028	3.77184	0.517736	2.08605	0.0369742
ENSG00000100884	CPNE6	1.07988	0.21902	1.99592	0.489835	2.20458	0.0274839
ENSG00000143119	CD53	1.0794	0.428879	154.895	0.656586	1.64395	0.100186
ENSG00000173421	CCDC36	1.07858	0.488073	37.1557	0.717095	1.50409	0.132558
ENSG00000173706	HEG1	1.07788	0.0526456	7072.39	0.358114	3.00987	0.00261358
ENSG00000144644	GADL1	1.07738	0.44815	2.07136	0.67434	1.59769	0.110113
ENSG00000123689	G0S2	1.07599	0.422764	1258.02	0.649126	1.65759	0.0974002
ENSG00000225037	EIF1AX-AS1	1.07564	0.420432	0.955941	0.646012	1.66505	0.0959022
ENSG00000171101	SIGLEC17P	1.07475	0.631523	7.99908	0.925838	1.16084	0.245709
ENSG00000267368	UPK3BL1	1.07468	0.0186041	2028.4	0.312678	3.43703	0.000588131
ENSG00000188558	OR2G6	1.0715	NA	0.380463	1.23421	0.868166	0.385304
ENSG00000110848	CD69	1.07104	0.387161	39.6252	0.615229	1.74088	0.0817043
ENSG00000275489	C17orf98	1.07098	NA	0.35668	0.767371	1.39565	0.162819
ENSG00000138642	HERC6	1.0702	0.0642146	1050.65	0.367125	2.91508	0.003556
ENSG00000139915	MDGA2	1.06945	0.556224	58.919	0.795739	1.34397	0.17896
ENSG00000167749	KLK4	1.06936	0.508156	8.67337	0.733727	1.45743	0.144998
ENSG00000019169	MARCO	1.06918	0.411579	9.59225	0.63375	1.68707	0.0915907
ENSG00000091181	IL5RA	1.06906	0.58067	0.956274	0.834517	1.28105	0.200176
ENSG00000267534	S1PR2	1.06901	0.00418574	682.562	0.271299	3.94034	8.13669e-05
ENSG00000144031	ANKRD53	1.06892	0.050515	8.83123	0.352772	3.03007	0.002445
ENSG00000246740	PLA2G4E-AS1	1.06883	0.281023	4.9131	0.527605	2.02582	0.042783
ENSG00000158747	NBL1	1.06685	0.0416555	4171.07	0.342456	3.1153	0.0018376
ENSG00000269289	LOC100505851	1.06542	0.192906	7.72471	0.463574	2.29827	0.0215462
ENSG00000228484	LOC101927692	1.06525	0.366098	1.79499	0.594145	1.79291	0.0729871
ENSG00000155926	SLA	1.06523	0.305167	17.6796	0.545394	1.95314	0.0508028
ENSG00000198673	TAFA2	1.06511	0.0301465	58.0542	0.32767	3.25057	0.00115175
ENSG00000187556	NANOS3	1.06507	0.0626149	10.1458	0.363942	2.92648	0.00342818
ENSG00000186469	GNG2	1.06337	0.364619	1814.41	0.592042	1.79611	0.0724775
ENSG00000117560	FASLG	1.06313	0.437727	1.76348	0.654466	1.62442	0.104286
ENSG00000164142	FAM160A1	1.06275	0.11153	353.483	0.404078	2.63005	0.00853713
ENSG00000139287	TPH2	1.06272	0.288241	0.88486	0.530437	2.00348	0.0451254
ENSG00000275874	PICSAR	1.06249	0.676159	77.7902	1.0145	1.04731	0.294956
ENSG00000197992	CLEC9A	1.06225	NA	0.623329	0.91131	1.16563	0.243764
ENSG00000170989	S1PR1	1.06225	0.291867	296.757	0.53273	1.99397	0.046155
ENSG00000108375	RNF43	1.06217	0.315092	1550.17	0.550819	1.92834	0.0538125
ENSG00000188277	C15orf62	1.06152	0.00597495	225.722	0.277015	3.83202	0.000127097
ENSG00000214249	CTAGE11P	1.06146	0.198857	2.45627	0.466357	2.27606	0.0228422
ENSG00000258227	CLEC5A	1.06126	0.4722	2.58707	0.688995	1.54031	0.123486
ENSG00000115956	PLEK	1.06097	0.422341	190.884	0.639486	1.6591	0.0970965
ENSG00000205076	LGALS7	1.05974	0.576519	2.46879	0.820288	1.29191	0.196387
ENSG00000180347	ITPRID1	1.05951	0.669671	2.61488	0.993389	1.06656	0.286172
ENSG00000167332	OR51E2	1.05947	0.543711	1.64954	0.771032	1.3741	0.16941
ENSG00000130700	GATA5	1.05815	0.575634	29.1257	0.817881	1.29377	0.195744
ENSG00000125084	WNT1	1.05808	NA	0.618051	0.736112	1.43739	0.150608
ENSG00000196421	C20orf204	1.0561	0.0211823	99.9821	0.311753	3.38763	0.000704991
ENSG00000161544	CYGB	1.05595	0.343536	585.65	0.570659	1.8504	0.0642554
ENSG00000136514	RTP4	1.05573	0.329329	255.054	0.559919	1.8855	0.0593625
ENSG00000183092	BEGAIN	1.05494	0.162019	163.705	0.438027	2.40839	0.0160232
ENSG00000105122	RASAL3	1.05421	0.505363	65.5603	0.7196	1.465	0.142922
ENSG00000212901	KRTAP3-1	1.05389	0.614189	6.42154	0.877601	1.20088	0.229798
ENSG00000106991	ENG	1.05383	0.167879	2029.54	0.44136	2.3877	0.0169544
ENSG00000108244	KRT23	1.05378	0.539933	1245.2	0.762058	1.38281	0.166723
ENSG00000275291	RNVU1-26	1.05316	NA	0.416287	1.43435	0.734242	0.462801
ENSG00000103647	CORO2B	1.05272	0.240521	255.942	0.491486	2.1419	0.0322012
ENSG00000234745	HLA-B	1.05227	0.0724633	31156.5	0.369137	2.85062	0.0043634
ENSG00000169242	EFNA1	1.05185	0.115764	2520.38	0.402903	2.61068	0.00903618
ENSG00000113520	IL4	1.05088	NA	0.472795	1.13016	0.929851	0.352448
ENSG00000203756	TMEM244	1.05035	0.751871	1.1995	1.21732	0.862833	0.388229
ENSG00000214510	SPINK13	1.05027	0.534749	12.883	0.754006	1.39292	0.163643
ENSG00000234899	SOX9-AS1	1.04886	0.208916	34.7299	0.467852	2.24185	0.0249708
ENSG00000166928	MS4A14	1.04828	0.697165	1.51836	1.04888	0.999427	0.317588
ENSG00000143839	REN	1.04777	0.388583	11.1391	0.603067	1.73741	0.0823149
ENSG00000170955	CAVIN3	1.04505	0.366098	1497.2	0.582873	1.79294	0.072983
ENSG00000156920	ADGRG4	1.04461	0.539444	1.20479	0.75473	1.38408	0.166333
ENSG00000117983	MUC5B	1.04332	0.371904	291.872	0.586586	1.77863	0.0753009
ENSG00000168477	TNXB	1.04309	0.0603842	252.871	0.35432	2.94392	0.00324083
ENSG00000177238	TRIM72	1.04267	0.157557	6.83844	0.429389	2.42827	0.0151712
ENSG00000240268	MOXD2P	1.04221	NA	0.122726	2.91663	0.357333	0.720842
ENSG00000102970	CCL17	1.04197	0.454621	2.30904	0.658077	1.58336	0.113339
ENSG00000188763	FZD9	1.04175	0.219517	89.2072	0.473004	2.20241	0.0276363
ENSG00000124334	IL9R	1.04164	0.100405	40.024	0.387422	2.68866	0.00717399
ENSG00000105711	SCN1B	1.0409	0.0988178	283.447	0.385316	2.70142	0.00690434
ENSG00000040731	CDH10	1.0405	0.538906	114.294	0.750805	1.38585	0.165794
ENSG00000257599	OVCH1-AS1	1.03986	0.00299803	27.7455	0.257175	4.04338	5.26865e-05
ENSG00000105499	PLA2G4C	1.03934	0.068272	200.108	0.360808	2.8806	0.00396918
ENSG00000184895	SRY	1.03911	NA	0.297719	1.61452	0.6436	0.519835
ENSG00000167757	KLK11	1.0388	0.643585	327.655	0.91969	1.12951	0.258681
ENSG00000154198	CYP4Z2P	1.0387	NA	0.232725	1.28304	0.809565	0.41819
ENSG00000188729	OSTN	1.0383	0.584857	3.59668	0.817119	1.27069	0.20384
ENSG00000277561	GOLGA8IP	1.03812	0.196348	18.064	0.454115	2.28604	0.0222519
ENSG00000183571	PGPEP1L	1.03804	NA	0.711965	0.69312	1.49763	0.134229
ENSG00000166391	MOGAT2	1.03778	0.607623	4.26342	0.85374	1.21557	0.224149
ENSG00000005379	TSPOAP1	1.03706	0.324346	278.92	0.545068	1.90263	0.0570892
ENSG00000054219	LY75	1.03686	0.420926	1919.05	0.623359	1.66334	0.0962446
ENSG00000267123	SCAT1	1.03621	0.367319	184.198	0.579212	1.789	0.0736152
ENSG00000224714	LINC02671	1.03576	NA	0.520089	1.15186	0.89921	0.368541
ENSG00000162069	BICDL2	1.0353	0.485857	614.094	0.685946	1.5093	0.131223
ENSG00000248964	LOC101929470	1.03501	0.354746	8.68514	0.56757	1.82358	0.0682163
ENSG00000144115	THNSL2	1.03458	0.285938	591.821	0.514464	2.01099	0.0443267
ENSG00000283982	LOC101929563	1.03453	0.417768	1.99027	0.618996	1.6713	0.0946634
ENSG00000224939	LINC00184	1.03418	0.0715967	10.9209	0.361999	2.85687	0.00427841
ENSG00000196859	KRT39	1.03354	0.496231	2.36643	0.696794	1.48327	0.138002
ENSG00000154856	APCDD1	1.03265	0.374454	161.171	0.582953	1.77142	0.0764913
ENSG00000254139	LOC286178	1.03253	0.655089	2.26912	0.938354	1.10036	0.271175
ENSG00000178015	GPR150	1.03236	0.316861	18.6773	0.536459	1.9244	0.054305
ENSG00000229676	ZNF492	1.03226	0.586631	84.5978	0.815666	1.26554	0.205679
ENSG00000178084	HTR3C	1.03208	NA	0.357202	1.01562	1.01621	0.309531
ENSG00000163810	TGM4	1.03169	0.0434869	12.5319	0.332853	3.09952	0.00193832
ENSG00000248713	C4orf54	1.03119	0.385143	32.8789	0.590592	1.74604	0.0808047
ENSG00000253522	MIR3142HG	1.03075	0.377337	660.831	0.584474	1.76355	0.0778072
ENSG00000131737	KRT34	1.03014	0.432031	67.7493	0.62924	1.63712	0.101605
ENSG00000179270	PCARE	1.02998	0.525226	1.64442	0.727177	1.4164	0.156658
ENSG00000228016	RAPGEF4-AS1	1.02931	0.430919	1.42598	0.627796	1.63955	0.101098
ENSG00000105717	PBX4	1.02928	0.0139301	169.865	0.290265	3.54599	0.00039114
ENSG00000125508	SRMS	1.02926	0.420377	13.5261	0.618074	1.66527	0.0958597
ENSG00000267272	LINC01140	1.02905	0.0111399	18.9914	0.28434	3.61907	0.00029566
ENSG00000042062	RIPOR3	1.02888	0.269046	119.955	0.49975	2.0588	0.0395135
ENSG00000168621	GDNF	1.02857	0.524418	425.474	0.725301	1.41813	0.156154
ENSG00000169946	ZFPM2	1.0276	0.318952	181.926	0.536115	1.91676	0.0552689
ENSG00000104941	RSPH6A	1.02703	0.379035	1.42682	0.583856	1.75904	0.0785703
ENSG00000268629	TEX13A	1.02675	NA	0.272349	1.26115	0.814135	0.415567
ENSG00000168676	KCTD19	1.0262	0.14104	23.3864	0.411277	2.49515	0.0125905
ENSG00000136002	ARHGEF4	1.02571	0.21397	950.605	0.461077	2.22459	0.0261087
ENSG00000123094	RASSF8	1.02561	0.128413	3343.89	0.402546	2.5478	0.0108405
ENSG00000256797	KLRF2	1.02554	NA	0.274109	2.16946	0.472716	0.636416
ENSG00000221845	C7orf65	1.02527	0.272915	4.77012	0.500771	2.04739	0.0406198
ENSG00000179213	SIGLECL1	1.0251	NA	0.166349	2.18793	0.468522	0.639411
ENSG00000164729	SLC35G3	1.02508	NA	0.120933	2.91665	0.351459	0.725244
ENSG00000257741	LINC01490	1.02495	NA	0.195973	2.46608	0.415621	0.677687
ENSG00000234497	ERICH3-AS1	1.02495	NA	0.322165	1.28143	0.79985	0.423798
ENSG00000180269	GPR139	1.02476	NA	0.143545	2.4851	0.412361	0.680075
ENSG00000253315	LINC01932	1.02459	0.515272	3.09971	0.711413	1.44021	0.149808
ENSG00000185177	ZNF479	1.02447	NA	0.347895	2.00349	0.511342	0.609112
ENSG00000228221	LINC00578	1.02366	0.423749	1.85367	0.618822	1.65421	0.0980854
ENSG00000117226	GBP3	1.02341	0.181167	2114.06	0.437277	2.34041	0.0192627
ENSG00000177151	OR2T35	1.02334	NA	0.266366	2.43942	0.419499	0.674851
ENSG00000150051	MKX	1.02224	0.42949	78.3108	0.622282	1.64273	0.10044
ENSG00000108551	RASD1	1.02205	0.211786	145.329	0.45787	2.23219	0.0256026
ENSG00000235033	DAAM2-AS1	1.02184	0.516818	12.8441	0.711214	1.43675	0.15079
ENSG00000165905	LARGE2	1.02175	0.300213	495.892	0.519603	1.9664	0.0492527
ENSG00000179583	CIITA	1.0216	0.213174	1550.5	0.458575	2.22776	0.0258962
ENSG00000185905	C16orf54	1.02147	0.526552	31.7252	0.723178	1.41248	0.157809
ENSG00000244342	LINC00698	1.02131	0.685564	7.132	0.995185	1.02625	0.304773
ENSG00000204480	PRAMEF19	1.02092	NA	0.133463	2.91665	0.350033	0.726314
ENSG00000207304	SNORA8	1.02058	NA	0.269319	1.21693	0.83865	0.401666
ENSG00000130948	HSD17B3	1.02054	0.317682	20.1362	0.530983	1.92198	0.054608
ENSG00000259964	THSD4-AS1	1.01987	NA	0.446979	0.597509	1.70686	0.0878475
ENSG00000100599	RIN3	1.01983	0.0671838	1046.92	0.352658	2.89183	0.00383003
ENSG00000232803	SLCO4A1-AS1	1.01974	0.357047	121.808	0.561517	1.81604	0.0693635
ENSG00000133985	TTC9	1.01923	0.218344	1240.48	0.461785	2.20716	0.0273028
ENSG00000187889	FYB2	1.01855	0.282369	7.56707	0.503734	2.02199	0.0431771
ENSG00000196209	SIRPB2	1.01839	0.503845	33.518	0.693543	1.46838	0.142001
ENSG00000112238	PRDM13	1.01808	0.48851	86.4534	0.677341	1.50306	0.132824
ENSG00000225127	LINC00237	1.01788	0.701005	2.96553	1.02764	0.9905	0.32193
ENSG00000161911	TREML1	1.01757	NA	0.728133	0.836775	1.21606	0.223963
ENSG00000173338	KCNK7	1.017	0.00717085	18.6201	0.269693	3.77095	0.000162627
ENSG00000175535	PNLIP	1.01691	NA	0.302266	1.15819	0.878019	0.379933
ENSG00000136160	EDNRB	1.0155	0.520853	434.175	0.711185	1.42789	0.153322
ENSG00000100448	CTSG	1.01546	0.511645	6.51709	0.700349	1.44993	0.147079
ENSG00000185652	NTF3	1.01535	0.570154	27.5977	0.775564	1.30918	0.190474
ENSG00000185201	IFITM2	1.01486	0.153366	2720.04	0.414821	2.44651	0.0144246
ENSG00000259125	LRP1-AS	1.01428	NA	0.401269	0.824761	1.22978	0.218778
ENSG00000251372	LINC00499	1.01323	NA	0.23619	2.17985	0.464819	0.642061
ENSG00000197251	LINC00336	1.01311	0.433888	2.26168	0.620556	1.63258	0.102557
ENSG00000171396	KRTAP4-4	1.01304	NA	0.209644	1.58891	0.637572	0.523752
ENSG00000187997	C17orf99	1.01159	0.455344	6.95653	0.63968	1.5814	0.113788
ENSG00000148288	GBGT1	1.01152	0.421235	135.15	0.608532	1.66223	0.0964675
ENSG00000131969	ABHD12B	1.01133	0.107944	14.9953	0.381872	2.64834	0.00808869
ENSG00000186652	PRG2	1.01089	0.352659	9.2406	0.553024	1.82792	0.067561
ENSG00000163219	ARHGAP25	1.0102	0.340682	188.63	0.543153	1.85988	0.0629031
ENSG00000237579	LINC01514	1.00983	NA	0.168195	2.1323	0.473587	0.635794
ENSG00000160161	CILP2	1.00975	0.154702	146.814	0.413789	2.44026	0.0146768
ENSG00000183439	TRIM61	1.00961	0.752175	26.5955	1.17244	0.861123	0.38917
ENSG00000129538	RNASE1	1.00946	0.437784	79.8632	0.621545	1.62412	0.10435
ENSG00000152952	PLOD2	1.00905	0.193381	12385.9	0.439416	2.29634	0.0216563
ENSG00000142156	COL6A1	1.00867	0.288361	16128.9	0.503553	2.0031	0.0451666
ENSG00000116396	KCNC4	1.00718	0.00555402	699.79	0.261378	3.85336	0.000116508
ENSG00000041515	MYO16	1.00689	0.244766	53.7646	0.473123	2.12818	0.0333222
ENSG00000135636	DYSF	1.0065	0.325322	1310.49	0.529678	1.90021	0.0574059
ENSG00000165478	HEPACAM	1.00637	0.66603	1.1497	0.936411	1.07472	0.282502
ENSG00000135898	GPR55	1.00607	0.451799	74.4459	0.632563	1.59046	0.111731
ENSG00000172478	MAB21L4	1.00584	0.55346	393.394	0.744554	1.35093	0.176719
ENSG00000276476	LINC00540	1.00517	0.715519	43.6855	1.05137	0.956059	0.339042
ENSG00000163347	CLDN1	1.00461	0.381153	15356.7	0.572563	1.75458	0.0793316
ENSG00000183876	ARSI	1.00388	0.444139	797.563	0.624634	1.60715	0.108022
ENSG00000260220	CCDC187	1.00372	0.423921	47.3004	0.606919	1.65379	0.0981706
ENSG00000183888	SRARP	1.00334	NA	0.400477	1.03264	0.971625	0.331237
ENSG00000143473	KCNH1	1.00333	0.353617	241.357	0.549534	1.82578	0.0678835
ENSG00000110448	CD5	1.00304	0.146174	4.69746	0.405265	2.47503	0.0133225
ENSG00000174792	ODAPH	1.00304	0.273789	20.3879	0.49051	2.04488	0.0408663
ENSG00000167751	KLK2	1.00241	0.487944	6.86728	0.666304	1.50444	0.132469
ENSG00000196109	ZNF676	1.00224	0.61962	4.35503	0.842636	1.18941	0.234277
ENSG00000187566	NHLRC1	1.00212	0.285438	207.738	0.497988	2.01234	0.0441836
ENSG00000163737	PF4	1.00174	0.638994	3.56333	0.875185	1.14461	0.252371
ENSG00000283201	ZNF724	1.001	0.719978	1.02834	1.06029	0.944075	0.345131
ENSG00000165323	FAT3	1.00091	0.492384	467.268	0.670259	1.49332	0.135354
ENSG00000237222	LINC01968	1.00018	0.281962	2.98037	0.494375	2.02311	0.0430613
ENSG00000169436	COL22A1	0.999823	0.528944	192.997	0.711389	1.40545	0.159887
ENSG00000147027	TMEM47	0.999814	0.482355	1019.81	0.6593	1.51648	0.129399
ENSG00000197238	H4C11	0.999057	0.00323802	77.4783	0.24841	4.02181	5.77518e-05
ENSG00000174640	SLCO2A1	0.99901	0.505331	385.66	0.681824	1.4652	0.142866
ENSG00000230427	ALG14-AS1	0.998876	NA	0.336619	0.782817	1.276	0.201955
ENSG00000178726	THBD	0.998874	0.488547	2572.99	0.664734	1.50267	0.132925
ENSG00000203857	HSD3B1	0.998415	0.577267	3.97751	0.773814	1.29025	0.196963
ENSG00000140465	CYP1A1	0.998189	0.286538	887.999	0.496952	2.00862	0.0445773
ENSG00000189357	SPATA31D4	0.99805	NA	0.171367	2.87408	0.347259	0.728397
ENSG00000283697	HSFX3	0.997949	0.564401	0.82284	0.753805	1.32388	0.185542
ENSG00000113070	HBEGF	0.997545	0.0657156	1917.52	0.343526	2.90384	0.00368611
ENSG00000166578	IQCD	0.997304	0.0119432	226.407	0.277318	3.59625	0.000322841
ENSG00000226686	LINC01535	0.997172	0.31961	27.5578	0.520683	1.91512	0.055477
ENSG00000253295	LOC101928093	0.996509	NA	0.498817	0.605261	1.64641	0.0996792
ENSG00000161638	ITGA5	0.996213	0.184797	8072.84	0.428041	2.32738	0.0199451
ENSG00000110031	LPXN	0.996059	0.214485	2929.14	0.448568	2.22053	0.026383
ENSG00000149295	DRD2	0.995786	0.54332	69.4048	0.724244	1.37493	0.169153
ENSG00000266850	LOC101927571	0.995117	0.159702	2.04057	0.411233	2.41984	0.0155275
ENSG00000119125	GDA	0.995018	0.47761	2469.86	0.651591	1.52706	0.126747
ENSG00000170162	VGLL2	0.994229	0.636837	8.00807	0.865327	1.14896	0.250571
ENSG00000076641	PAG1	0.993964	0.157515	1950.75	0.409225	2.4289	0.0151448
ENSG00000143816	WNT9A	0.992501	0.23844	631.082	0.46218	2.14743	0.0317587
ENSG00000082293	COL19A1	0.991699	0.558954	192.409	0.741265	1.33785	0.180946
ENSG00000177694	NAALADL2	0.9916	0.207245	281.778	0.441132	2.24785	0.0245856
ENSG00000267712	LINC01539	0.990917	NA	0.319286	1.03636	0.956152	0.338995
ENSG00000235488	JARID2-AS1	0.990701	0.133213	1.98689	0.392131	2.52645	0.0115221
ENSG00000133106	EPSTI1	0.990652	0.351997	608.783	0.541545	1.82931	0.0673537
ENSG00000248677	LINC02102	0.990047	0.0559533	6.23822	0.332335	2.97906	0.00289133
ENSG00000205307	SAP25	0.989941	0.0403835	51.6281	0.316169	3.13105	0.00174184
ENSG00000259541	LOC649133	0.989815	NA	0.151969	2.4559	0.403035	0.686923
ENSG00000227467	LINC01537	0.989787	0.452605	19.8182	0.623354	1.58784	0.112322
ENSG00000224215	LOC105376453	0.98883	0.48851	3.68255	0.657951	1.50289	0.132867
ENSG00000160255	ITGB2	0.988534	0.400301	1208.4	0.577488	1.71178	0.0869368
ENSG00000171051	FPR1	0.988394	0.550812	35.1861	0.728665	1.35644	0.174958
ENSG00000241644	INMT	0.988157	0.309761	4.5876	0.50905	1.94118	0.0522367
ENSG00000100146	SOX10	0.987992	0.662908	2863.1	0.91286	1.0823	0.279117
ENSG00000172410	INSL5	0.987371	NA	0.252335	1.05602	0.934991	0.349793
ENSG00000158485	CD1B	0.986909	NA	0.31854	0.94325	1.04629	0.295429
ENSG00000158296	SLC13A3	0.986764	0.397094	242.667	0.574143	1.71867	0.0856739
ENSG00000233922	LINC01694	0.986585	0.322243	371.217	0.517026	1.90819	0.0563664
ENSG00000284609	OR8B3	0.984748	NA	0.275133	1.41654	0.695178	0.486944
ENSG00000227964	LINC01429	0.984201	0.568239	0.891189	0.749541	1.31307	0.189159
ENSG00000144671	SLC22A14	0.983213	0.143186	7.71268	0.395509	2.48595	0.0129207
ENSG00000256988	LOC105369614	0.982679	NA	0.449998	1.43035	0.68702	0.49207
ENSG00000213218	CSH2	0.982272	0.682158	1.8143	0.949654	1.03435	0.300974
ENSG00000175264	CHST1	0.981923	0.495096	85.6696	0.660186	1.48734	0.136924
ENSG00000159648	TEPP	0.980955	0.641724	14.428	0.865061	1.13397	0.256806
ENSG00000120217	CD274	0.980632	0.207229	756.092	0.436137	2.24845	0.0245477
ENSG00000169715	MT1E	0.979907	0.475508	2617.14	0.63946	1.5324	0.125424
ENSG00000160472	TMEM190	0.979269	0.258899	4.16166	0.468487	2.09028	0.0365928
ENSG00000105609	LILRB5	0.977251	0.228314	1.02824	0.449318	2.17496	0.0296329
ENSG00000102001	CACNA1F	0.976492	0.302054	11.8241	0.497914	1.96117	0.0498596
ENSG00000236094	LINC00545	0.976473	0.521624	0.886408	0.685312	1.42486	0.154198
ENSG00000249885	ARHGEF38-IT1	0.976196	NA	0.360077	1.01397	0.962748	0.335674
ENSG00000172716	SLFN11	0.975261	0.432102	1806.26	0.596004	1.63633	0.10177
ENSG00000273024	INTS4P2	0.97475	0.472626	6.10611	0.633503	1.53867	0.123886
ENSG00000167767	KRT80	0.974183	0.325219	7534.45	0.512612	1.90043	0.0573766
ENSG00000259724	LINC01581	0.974053	NA	0.186886	1.86009	0.52366	0.600515
ENSG00000223387	LINC02068	0.973845	0.413742	7.269	0.578771	1.68261	0.0924511
ENSG00000267710	EDDM13	0.973556	0.245089	2.81227	0.457677	2.12717	0.0334063
ENSG00000264672	SEPTIN4-AS1	0.973178	0.251737	7.3654	0.461216	2.11003	0.034856
ENSG00000198670	LPA	0.97271	0.615924	0.988603	0.812164	1.19768	0.231042
ENSG00000145945	FAM50B	0.972487	0.249913	572.99	0.45981	2.11498	0.0344318
ENSG00000188227	ZNF793	0.972302	0.233737	315.42	0.450305	2.15921	0.030834
ENSG00000132329	RAMP1	0.972076	0.412361	558.4	0.576766	1.68539	0.0919131
ENSG00000284640	LOC105378644	0.971589	0.416643	1.14019	0.579879	1.6755	0.0938357
ENSG00000186790	FOXE3	0.971365	0.253522	2.89428	0.46138	2.10535	0.0352611
ENSG00000246731	MGC16275	0.970701	0.0608578	28.3844	0.330118	2.94047	0.00327715
ENSG00000140368	PSTPIP1	0.969834	0.363031	37.7617	0.538449	1.80116	0.0716772
ENSG00000172789	HOXC5	0.969639	0.371461	66.0821	0.544734	1.78002	0.0750722
ENSG00000167741	GGT6	0.96926	0.63988	215.78	0.849315	1.14123	0.253776
ENSG00000169347	GP2	0.968518	NA	0.388448	1.22808	0.788643	0.430321
ENSG00000138039	LHCGR	0.968285	0.710391	0.796863	0.999156	0.969103	0.332494
ENSG00000259803	SLC22A31	0.968028	0.35838	68.6938	0.533983	1.81285	0.0698557
ENSG00000234754	LINC02817	0.966951	0.488187	3.88915	0.643011	1.50379	0.132637
ENSG00000239961	LILRA4	0.966807	NA	0.319052	0.887574	1.08927	0.276035
ENSG00000156486	KCNS2	0.966568	0.162888	10.0637	0.401841	2.40535	0.0161571
ENSG00000236334	PPIAL4G	0.966148	0.424397	0.902511	0.58458	1.65272	0.0983875
ENSG00000197696	NMB	0.965766	0.109631	690.806	0.365804	2.64012	0.00828772
ENSG00000205890	LOC100128770	0.965474	0.510426	88.7785	0.664572	1.45278	0.146286
ENSG00000182256	GABRG3	0.965142	0.713956	4.99989	1.00512	0.960224	0.336943
ENSG00000243509	TNFRSF6B	0.964918	0.506655	542.711	0.660375	1.46117	0.14397
ENSG00000189134	NKAPL	0.964914	NA	0.707398	0.671342	1.43729	0.150635
ENSG00000186226	LCE1E	0.964888	0.668063	2.77761	0.901871	1.06987	0.284676
ENSG00000116819	TFAP2E	0.964612	0.0081491	73.9636	0.258947	3.72513	0.000195214
ENSG00000188039	NWD1	0.964494	0.4335	35.4277	0.590502	1.63335	0.102396
ENSG00000164089	ETNPPL	0.96394	0.65051	15.9239	0.865243	1.11407	0.265249
ENSG00000226659	LOC101929574	0.963854	0.491426	9.85988	0.644239	1.49611	0.134625
ENSG00000198092	TMPRSS11F	0.963749	0.674485	1.72563	0.91657	1.05147	0.293041
ENSG00000180113	TDRD6	0.963441	0.281962	25.4456	0.476223	2.02309	0.0430643
ENSG00000251533	LINC00605	0.963426	0.659374	2.19167	0.882797	1.09133	0.275126
ENSG00000180919	OR56B4	0.962702	0.341808	1.49895	0.518331	1.85731	0.063267
ENSG00000105352	CEACAM4	0.962631	NA	0.19225	1.73293	0.555493	0.578557
ENSG00000177465	ACOT4	0.962616	0.263138	144.189	0.463539	2.07667	0.0378322
ENSG00000140955	ADAD2	0.961965	0.603409	4.97222	0.784155	1.22675	0.219915
ENSG00000261863	LINC01996	0.961937	NA	0.66553	1.92165	0.500579	0.616667
ENSG00000124610	H1-1	0.961449	NA	0.67631	0.651111	1.47663	0.139775
ENSG00000271880	AGAP11	0.961394	0.297832	99.3629	0.486982	1.97419	0.0483603
ENSG00000075073	TACR2	0.961311	0.129533	31.4422	0.378149	2.54215	0.0110173
ENSG00000189023	MAGEB16	0.961276	0.6902	1.12884	0.946182	1.01595	0.309652
ENSG00000133561	GIMAP6	0.961105	0.344669	2.49346	0.520201	1.84756	0.0646655
ENSG00000252010	SCARNA5	0.961078	0.109995	3.13159	0.364271	2.63836	0.00833078
ENSG00000162763	LRRC52	0.960308	NA	0.332588	1.34689	0.712983	0.475856
ENSG00000158816	VWA5B1	0.960185	0.584267	1.06938	0.754309	1.27293	0.203041
ENSG00000259933	LOC105371049	0.960058	0.323466	18.6389	0.503755	1.9058	0.0566757
ENSG00000162631	NTNG1	0.960057	0.511603	505.069	0.662067	1.45009	0.147033
ENSG00000188404	SELL	0.959837	0.280858	103.046	0.473723	2.02616	0.0427487
ENSG00000118557	PMFBP1	0.959726	0.0392729	117.319	0.305325	3.1433	0.00167056
ENSG00000164651	SP8	0.959475	0.472239	20.992	0.623005	1.54007	0.123542
ENSG00000111331	OAS3	0.95935	0.111676	6392.08	0.364951	2.62871	0.00857099
ENSG00000221867	MAGEA3	0.958327	0.546562	1831.56	0.701117	1.36686	0.17167
ENSG00000198435	NRARP	0.957907	0.249523	363.455	0.452616	2.11638	0.0343128
ENSG00000236242	MYO16-AS1	0.9569	0.642768	2.85659	0.846033	1.13104	0.258037
ENSG00000141655	TNFRSF11A	0.956817	0.182249	453.228	0.409476	2.33669	0.0194554
ENSG00000169393	ELSPBP1	0.95673	NA	0.355286	1.1046	0.866129	0.386419
ENSG00000101955	SRPX	0.956602	0.448795	2688.71	0.599132	1.59665	0.110344
ENSG00000176678	FOXL1	0.956308	0.397384	364.177	0.556609	1.7181	0.0857788
ENSG00000228695	CES1P1	0.956021	0.673611	11.315	0.90684	1.05423	0.291776
ENSG00000128340	RAC2	0.953997	0.288036	3203.82	0.475997	2.00421	0.0450477
ENSG00000142089	IFITM3	0.951935	0.15995	10724.6	0.393667	2.41812	0.0156009
ENSG00000272146	ARF4-AS1	0.951214	0.0520488	21.5436	0.315542	3.01453	0.00257374
ENSG00000137331	IER3	0.951023	0.10119	9313.22	0.354337	2.68395	0.00727573
ENSG00000185915	KLHL34	0.950159	0.677229	4.07978	0.90892	1.04537	0.295851
ENSG00000135363	LMO2	0.949901	0.244401	87.7555	0.446158	2.12907	0.0332485
ENSG00000114547	ROPN1B	0.949739	0.372251	22.0656	0.534207	1.77785	0.075429
ENSG00000197616	MYH6	0.949298	NA	0.393523	0.716085	1.32568	0.184946
ENSG00000113916	BCL6	0.949146	0.0967616	3234.88	0.349735	2.7139	0.00664971
ENSG00000189129	PLAC9	0.947852	0.189198	16.9839	0.409988	2.3119	0.0207832
ENSG00000121769	FABP3	0.946684	0.373085	76.4113	0.533092	1.77584	0.0757598
ENSG00000163827	LRRC2	0.946203	0.447284	33.7422	0.591534	1.59957	0.109693
ENSG00000275379	H3C11	0.945615	0.208073	1.86828	0.421381	2.24409	0.0248269
ENSG00000229380	LOC101927000	0.945481	0.532141	0.812024	0.676198	1.39823	0.162044
ENSG00000180988	OR52N2	0.945282	NA	0.409258	1.02291	0.924107	0.355431
ENSG00000165272	AQP3	0.945251	0.446271	6045.65	0.59014	1.60174	0.109213
ENSG00000166796	LDHC	0.94523	0.469271	55.6799	0.611153	1.54663	0.121952
ENSG00000163874	ZC3H12A	0.94517	0.0440053	1852.79	0.305436	3.09449	0.0019715
ENSG00000162614	NEXN	0.944552	0.269402	870.877	0.45922	2.05686	0.0396995
ENSG00000156804	FBXO32	0.94421	0.141437	2385.48	0.378692	2.49334	0.0126547
ENSG00000124785	NRN1	0.943944	0.46789	704.976	0.608646	1.55089	0.120927
ENSG00000180871	CXCR2	0.943522	0.45206	10.1703	0.593423	1.58997	0.111842
ENSG00000140107	SLC25A47	0.942298	0.325626	2.01987	0.496547	1.8977	0.0577355
ENSG00000273313	RBAKDN	0.941806	0.526066	3.85429	0.66624	1.41361	0.157476
ENSG00000163081	CCDC140	0.941202	0.725396	7.67667	1.01007	0.931822	0.351429
ENSG00000205744	DENND1C	0.940937	0.269402	627.793	0.457293	2.05762	0.0396265
ENSG00000221855	TAS2R41	0.940569	NA	0.13521	2.16982	0.433478	0.664667
ENSG00000159527	PGLYRP3	0.940037	0.831225	4.37412	1.45571	0.645759	0.518435
ENSG00000166211	SPIC	0.939981	NA	0.325643	1.14034	0.824301	0.409768
ENSG00000172365	OR5B2	0.93949	NA	0.241911	0.921525	1.01949	0.307968
ENSG00000235123	DSCAM-AS1	0.93922	NA	0.593272	0.663055	1.4165	0.156628
ENSG00000128342	LIF	0.938672	0.286559	6451.09	0.467367	2.00843	0.044598
ENSG00000236117	LINC01639	0.938414	NA	0.295872	1.34303	0.69873	0.484721
ENSG00000138316	ADAMTS14	0.93831	0.350893	165.212	0.512192	1.83195	0.0669588
ENSG00000233802	TRIM49D2	0.938132	NA	0.344085	0.873163	1.07441	0.282641
ENSG00000242600	MBL1P	0.937946	0.454957	13.4168	0.592758	1.58234	0.113572
ENSG00000096696	DSP	0.937934	0.439357	18702.6	0.578832	1.62039	0.105148
ENSG00000237101	LOC101927164	0.937386	0.0676509	5.2107	0.324878	2.88535	0.00390979
ENSG00000164778	EN2	0.936909	0.501756	248.131	0.636008	1.47311	0.140722
ENSG00000159403	C1R	0.936845	0.256022	4192.25	0.446373	2.0988	0.0358349
ENSG00000242147	LINC02657	0.936793	0.423553	121.929	0.565834	1.65559	0.0978039
ENSG00000107968	MAP3K8	0.935908	0.0798424	713.029	0.333802	2.80378	0.00505074
ENSG00000258819	LINC02289	0.935651	0.314581	5.98219	0.484749	1.93018	0.053585
ENSG00000268104	SLC6A14	0.935548	0.6378	184.448	0.815479	1.14724	0.251283
ENSG00000106571	GLI3	0.935237	0.338814	1284.52	0.50151	1.86484	0.0622033
ENSG00000206652	RNU1-1	0.93515	0.154266	25.1324	0.382946	2.44199	0.0146066
ENSG00000206737	RNVU1-18	0.93515	0.154266	25.1324	0.382946	2.44199	0.0146066
ENSG00000207513	RNU1-3	0.93515	0.154266	25.1324	0.382946	2.44199	0.0146066
ENSG00000281264	SALRNA3	0.934918	NA	0.294357	1.04151	0.897653	0.369371
ENSG00000233930	KRTAP5-AS1	0.934887	0.411459	27.2929	0.554062	1.68733	0.0915397
ENSG00000234465	PINLYP	0.934381	0.280228	69.6706	0.460824	2.02763	0.0425978
ENSG00000129355	CDKN2D	0.934344	0.000448748	693.328	0.204864	4.5608	5.09591e-06
ENSG00000184345	IQCF2	0.932418	NA	0.116261	2.91671	0.319681	0.74921
ENSG00000214097	SMCO1	0.931752	0.192213	2.06013	0.405012	2.30055	0.021417
ENSG00000154451	GBP5	0.931324	0.423651	113.587	0.562728	1.65502	0.0979209
ENSG00000249738	LOC285626	0.93105	0.225921	15.21	0.426495	2.18303	0.0290339
ENSG00000177406	NINJ2-AS1	0.930857	0.175315	233.907	0.394094	2.36202	0.0181757
ENSG00000111252	SH2B3	0.92896	0.0541202	4377.3	0.309749	2.99907	0.00270805
ENSG00000239332	LINC01119	0.928641	0.154232	46.8799	0.380101	2.44314	0.0145601
ENSG00000185156	MFSD6L	0.927631	0.710261	10.9642	0.956402	0.969917	0.332088
ENSG00000259583	LOC101927751	0.926814	0.20308	686.679	0.409641	2.26251	0.0236661
ENSG00000115598	IL1RL2	0.926777	0.605273	89.7564	0.759436	1.22035	0.222332
ENSG00000283175	LOC101929130	0.92639	0.636558	1.03485	0.805532	1.15003	0.25013
ENSG00000234469	CLDN34	0.925879	0.537929	1.38973	0.667349	1.3874	0.16532
ENSG00000258499	LINC02287	0.925281	0.685177	1.49663	0.900901	1.02706	0.304391
ENSG00000185862	EVI2B	0.92528	0.373055	387.9	0.520987	1.77602	0.0757304
ENSG00000171403	KRT9	0.925013	0.575357	45.0265	0.714646	1.29437	0.195539
ENSG00000232624	C10orf126	0.924831	0.525597	5.46906	0.653817	1.41451	0.157212
ENSG00000136110	CNMD	0.924622	NA	0.73434	0.756905	1.22158	0.221866
ENSG00000092529	CAPN3	0.924319	0.169162	168.413	0.387901	2.38287	0.017178
ENSG00000121552	CSTA	0.924177	0.511749	996.831	0.637495	1.4497	0.147142
ENSG00000107014	RLN1	0.92304	0.389618	17.6731	0.531963	1.73516	0.0827127
ENSG00000100453	GZMB	0.922693	0.536112	6.17697	0.663551	1.39054	0.164366
ENSG00000240423	LINC00636	0.922338	NA	0.483863	0.715327	1.28939	0.197261
ENSG00000261039	LINC02544	0.922189	NA	0.360432	1.04246	0.884628	0.376358
ENSG00000148377	IDI2	0.921897	NA	0.283551	1.11229	0.82883	0.4072
ENSG00000092295	TGM1	0.921105	0.0379832	194.625	0.29163	3.15847	0.00158598
ENSG00000237624	OXCT2P1	0.921044	0.329441	41.1232	0.488589	1.88511	0.0594151
ENSG00000148848	ADAM12	0.920427	0.478799	2525.44	0.604109	1.52361	0.127606
ENSG00000125498	KIR2DL1	0.920029	NA	0.259592	1.11377	0.826053	0.408774
ENSG00000185736	ADARB2	0.91963	0.558048	10.7205	0.6863	1.33998	0.180251
ENSG00000188280	FAM230G	0.919619	NA	0.59135	1.2403	0.74145	0.458421
ENSG00000172575	RASGRP1	0.919349	0.197528	189.368	0.402875	2.28197	0.022491
ENSG00000232818	RPS2P32	0.918608	0.206132	66.6785	0.407955	2.25174	0.0243389
ENSG00000225556	C2CD4D	0.9186	0.406531	20.8471	0.540999	1.69797	0.0895138
ENSG00000188921	HACD4	0.918594	0.299005	337.305	0.466128	1.97069	0.0487593
ENSG00000141748	ARL5C	0.918534	0.50756	1.34103	0.629529	1.45908	0.144543
ENSG00000179299	NSUN7	0.917603	0.41227	201.938	0.544389	1.68557	0.0918794
ENSG00000183303	OR5P2	0.917513	NA	0.248749	1.54661	0.593241	0.55302
ENSG00000176083	ZNF683	0.917136	NA	0.21942	1.24688	0.735543	0.462009
ENSG00000233098	LOC339260	0.917071	0.549435	377.819	0.674526	1.35958	0.173963
ENSG00000124157	SEMG2	0.916528	NA	0.404967	1.14564	0.800013	0.423703
ENSG00000187690	EZHIP	0.916499	0.671681	1.70812	0.865544	1.05887	0.289659
ENSG00000153246	PLA2R1	0.916011	0.404861	672.671	0.538192	1.70202	0.0887525
ENSG00000197496	SLC2A10	0.915735	0.416995	929.475	0.546766	1.67482	0.0939696
ENSG00000171054	OR13H1	0.915691	0.591049	0.794094	0.730116	1.25417	0.209779
ENSG00000174963	ZIC4	0.914844	0.679681	54.6458	0.880196	1.03936	0.298635
ENSG00000171133	OR2K2	0.914457	NA	0.334709	1.01533	0.900652	0.367773
ENSG00000250062	MAPK10-AS1	0.91441	NA	0.660658	0.795869	1.14894	0.250579
ENSG00000226808	LINC00619	0.91192	0.669983	3.88756	0.855678	1.06573	0.286547
ENSG00000137393	RNF144B	0.911212	0.297523	1443.7	0.461426	1.97477	0.0482938
ENSG00000169067	ACTBL2	0.910945	0.443644	82.6	0.565621	1.61052	0.107284
ENSG00000132932	ATP8A2	0.910541	0.418607	164.475	0.545442	1.66936	0.0950453
ENSG00000139574	NPFF	0.910256	0.46759	2.14779	0.586595	1.55176	0.120719
ENSG00000064205	CCN5	0.909974	0.409105	109.323	0.53782	1.69197	0.0906519
ENSG00000134955	SLC37A2	0.909542	0.315156	1285.75	0.471719	1.92814	0.0538375
ENSG00000108688	CCL7	0.908773	0.748107	3.48938	1.04134	0.872695	0.38283
ENSG00000134202	GSTM3	0.908574	0.285488	2182.47	0.451537	2.01218	0.0442008
ENSG00000205038	PKHD1L1	0.908131	0.385616	7.91328	0.520655	1.74421	0.0811228
ENSG00000179542	SLITRK4	0.907588	0.682091	40.4933	0.877355	1.03446	0.300922
ENSG00000197629	MPEG1	0.907516	0.674015	102.342	0.861683	1.05319	0.292254
ENSG00000146122	DAAM2	0.906827	0.573785	1280.33	0.697906	1.29935	0.193822
ENSG00000115607	IL18RAP	0.906684	0.521561	4.9359	0.636023	1.42555	0.153997
ENSG00000255346	NOX5	0.906528	0.345144	47.1516	0.490979	1.84637	0.0648389
ENSG00000204010	IFIT1B	0.906428	0.423749	0.951342	0.547975	1.65414	0.0980987
ENSG00000225535	LINC01393	0.906321	0.250705	5.65712	0.429018	2.11255	0.0346394
ENSG00000161973	CCDC42	0.906231	0.645048	0.923651	0.804486	1.12647	0.259966
ENSG00000172236	TPSAB1	0.90612	0.669983	2.42172	0.850174	1.0658	0.286512
ENSG00000164483	SAMD3	0.905883	0.654594	24.3094	0.821695	1.10246	0.270263
ENSG00000137203	TFAP2A	0.904995	0.216773	3118.62	0.408801	2.21378	0.0268438
ENSG00000164175	SLC45A2	0.903843	0.364704	15.2873	0.503371	1.79558	0.072561
ENSG00000161091	MFSD12	0.903807	0.0249354	6339.45	0.271874	3.32436	0.000886209
ENSG00000187994	RINL	0.903748	0.143186	476.471	0.363521	2.48609	0.0129154
ENSG00000280693	SH3PXD2A-AS1	0.902996	0.467274	66.113	0.581328	1.55333	0.120343
ENSG00000083454	P2RX5	0.901676	0.306179	617.22	0.46213	1.95113	0.0510415
ENSG00000154237	LRRK1	0.900442	0.132623	1938.94	0.355999	2.52934	0.0114277
ENSG00000147255	IGSF1	0.899663	0.536112	128.631	0.647005	1.3905	0.164376
ENSG00000130940	CASZ1	0.899235	0.153619	936.122	0.367727	2.44539	0.0144696
ENSG00000122592	HOXA7	0.898396	0.410386	421.016	0.531907	1.68901	0.0912178
ENSG00000119922	IFIT2	0.897431	0.258345	1820.57	0.428945	2.09218	0.0364221
ENSG00000189326	SPANXN4	0.896973	NA	0.319913	1.91317	0.468841	0.639183
ENSG00000125531	FNDC11	0.896731	0.21817	66.9083	0.406093	2.20819	0.0272311
ENSG00000164932	CTHRC1	0.8967	0.420926	1390.54	0.5391	1.66333	0.0962468
ENSG00000285280	LOC105371664	0.896595	0.27592	15.1849	0.439488	2.04009	0.0413413
ENSG00000182824	FAM230E	0.896521	NA	0.396646	0.825347	1.08624	0.277375
ENSG00000166558	SLC38A8	0.896256	0.600749	1.36054	0.727007	1.2328	0.217649
ENSG00000124203	ZNF831	0.896198	0.716055	1.72009	0.940053	0.953349	0.340413
ENSG00000260423	LINC02367	0.896033	0.249642	44.2004	0.423438	2.11609	0.0343373
ENSG00000137101	CD72	0.895864	0.0764144	33.1247	0.317164	2.82461	0.00473386
ENSG00000096264	NCR2	0.895023	NA	0.258383	2.83958	0.315196	0.752613
ENSG00000137857	DUOX1	0.894198	0.406859	479.732	0.52709	1.69648	0.0897947
ENSG00000237232	ZNF295-AS1	0.893306	0.119663	5.15293	0.344853	2.5904	0.00958648
ENSG00000172935	MRGPRF	0.89309	0.482325	31.1409	0.588879	1.51659	0.129369
ENSG00000280543	ASAP1-IT2	0.892256	0.109414	6.54858	0.337856	2.64094	0.00826774
ENSG00000180834	MAP6D1	0.892181	0.0630576	191.113	0.305209	2.92318	0.0034648
ENSG00000187627	RGPD1	0.892176	0.391623	327.289	0.515615	1.73031	0.0835742
ENSG00000109061	MYH1	0.892091	0.696368	1.16414	0.890716	1.00154	0.316564
ENSG00000240288	GHRLOS	0.890866	0.0155952	76.2567	0.254477	3.50077	0.000463921
ENSG00000111913	RIPOR2	0.890301	0.39354	128.705	0.515609	1.7267	0.0842221
ENSG00000254369	HOXA-AS3	0.889932	0.231638	117.577	0.410993	2.16532	0.030363
ENSG00000221874	ZNF816-ZNF321P	0.889844	0.561657	6.08848	0.668344	1.33142	0.183052
ENSG00000070019	GUCY2C	0.88902	0.582353	38.0544	0.696167	1.27702	0.201595
ENSG00000269072	LOC101928517	0.888295	0.850555	1.89723	1.50795	0.589076	0.55581
ENSG00000095110	NXPE1	0.888202	NA	0.408633	0.933516	0.951459	0.341372
ENSG00000262074	SNORD3B-2	0.888163	0.27223	14.0218	0.433236	2.05007	0.0403576
ENSG00000121853	GHSR	0.888162	NA	0.310402	0.728487	1.21919	0.222773
ENSG00000168060	NAALADL1	0.887497	0.213174	13.2071	0.398398	2.22766	0.0259029
[truncated: 21,521 more rows]
