# Supplementary material for: TAK1 inhibition leads to RIPK1-dependent apoptosis in immune-activated cancers
Source: Cell Death Dis. 2024 Apr 17;15(4):273. doi: 10.1038/s41419-024-06654-1 (PMC11024179; doi:10.1038/s41419-024-06654-1)
Supplement: Supplementary file 13 — Table S11 [file 41419_2024_6654_MOESM13_ESM.xlsx]

## Sheet: S11_Enrichr results CCLE
Table S11: Output file from Enrichr analysis of Hallmark gene sets enriched in 656 genes highly expressed in TAK1 dependent cancer cell lines
Term	Overlap	P-value	Adjusted P-value	Old P-value	Old Adjusted P-value	Odds Ratio	Combined Score	Genes
Inflammatory Response	38/200	1.18178e-18	4.60896e-17	0	0	7.28071	300.544	IFITM1;CSF3;CXCL8;EBI3;NOD2;MEFV;PIK3R5;LAMP3;CCL5;STAB1;PDPN;IL12B;CCR7;ROS1;SCN1B;CMKLR1;SLAMF1;CCL22;CCL20;IL10RA;TNFRSF9;OSM;PLAUR;TACR3;INHBA;CXCL10;CXCL11;IL6;LCK;GPR183;IL1B;IL2RB;IRF7;LTA;CD48;LCP2;IL7R;TLR2
Interferon Gamma Response	37/200	8.58321e-18	1.67373e-16	0	0	7.03388	276.408	SECTM1;TNFAIP3;IFIT1;IFIT3;IFI44L;HELZ2;HLA-DMA;KLRK1;CCL5;CD38;HLA-DQA1;GBP4;HERC6;CMKLR1;IFNAR2;CD74;IL10RA;MX2;GZMA;MX1;HLA-B;IFI44;ISG15;CXCL10;CXCL11;IL6;IFI27;OAS2;IL2RB;IRF7;CMPK2;LCP2;XAF1;VAMP5;CFB;GPR18;IDO1
Allograft Rejection	35/200	4.08414e-16	5.30939e-15	0	0	6.55116	232.136	ITK;SPI1;GPR65;PRF1;TNF;HLA-DMA;HLA-DMB;SIT1;CCL5;STAB1;IL12B;HLA-DOA;HLA-DOB;HLA-DQA1;IFNAR2;IL11;CD74;CD96;CCL22;CDKN2A;GZMA;KRT1;INHBA;ZAP70;IL6;CD4;CD8A;LCK;IL1B;IL2RB;IRF7;LCP2;LTB;CD247;TLR2
Interferon Alpha Response	16/97	1.00516e-07	9.80029e-07	0	0	5.94537	95.7975	CD74;IFITM1;MX1;IFI44;ISG15;IFIT3;IFI44L;HELZ2;CXCL10;CXCL11;IFI27;LAMP3;IRF7;CMPK2;GBP4;HERC6
IL-6/JAK/STAT3 Signaling	15/87	1.37684e-07	1.07393e-06	0	0	6.26365	98.9551	CSF2;EBI3;CXCL1;CXCL3;TNF;PIK3R5;CXCL10;IL6;CXCL11;IL1B;IL3RA;CD38;LTB;TLR2;CRLF2
TNF-alpha Signaling via NF-kB	23/200	1.87924e-07	1.22151e-06	0	0	3.93464	60.9367	STAT5A;CD83;CSF2;CCL20;TNFRSF9;PLAUR;TNFAIP3;CXCL1;INHBA;TRAF1;CXCL3;TNF;CXCL10;IL6;CXCL11;IL23A;GPR183;IL1B;CCL5;SLC16A6;IL12B;IL7R;TLR2
KRAS Signaling Up	20/200	1.0091e-05	5.62215e-05	0	0	3.34801	38.515	PIGR;IL33;SPON1;PLVAP;CSF2;CCL20;IL10RA;PLAUR;TNFAIP3;INHBA;TRAF1;CXCL10;IL1B;ALDH1A2;SCG5;ADGRL4;IL7R;SCN1B;CFB;CMKLR1
IL-2/STAT5 Signaling	18/199	0.000103294	0.000503559	0	0	2.98701	27.4146	CD83;CSF2;IL10RA;GPR65;TNFRSF9;TNFRSF18;TRAF1;CST7;BATF;SHE;CXCL10;IL3RA;IL2RB;TNFRSF8;CD48;LTB;TNFRSF4;GBP4
Complement	16/200	0.000952621	0.00371522	0	0	2.60326	18.109	CR2;CR1;GZMA;PLAUR;TNFAIP3;CXCL1;MMP8;PIK3R5;IL6;GNGT2;LCK;CCL5;IRF7;LCP2;CFB;LTF
Epithelial Mesenchymal Transition	16/200	0.000952621	0.00371522	0	0	2.60326	18.109	LRRC15;TAGLN;ECM2;CXCL8;MMP1;MMP3;PLAUR;FZD8;TNFAIP3;CXCL1;INHBA;FBLN2;IL6;COL5A3;COL8A2;COL6A3
KRAS Signaling Dn	13/200	0.0149901	0.0531465	0	0	2.07118	8.69973	KRT1;MX1;MEFV;IFI44L;VPREB1;COL2A1;ACTC1;STAG3;MYO15A;SCGB1A1;IL12B;CLDN16;BRDT
Apical Surface	4/44	0.0554305	0.180149	0	0	2.96074	8.5643	IL2RB;PLAUR;MAL;RHCG
Myogenesis	10/200	0.123148	0.369443	0	0	1.56053	3.26834	CAMK2B;TAGLN;COL15A1;ACTC1;DES;TNNC2;PGAM2;COL6A3;MYH11;COX7A1
Spermatogenesis	7/135	0.155848	0.416339	0	0	1.61922	3.00993	SHE;DDX4;NAA11;GAPDHS;SCG5;TCP11;IL12RB2
Apoptosis	8/161	0.16013	0.416339	0	0	1.54854	2.83656	IL6;GUCY2D;BIK;IL1B;PRF1;CD38;TNF;PLCB2
Estrogen Response Late	8/200	0.334577	0.815531	0	0	1.23148	1.34833	TFAP2C;TMPRSS3;TFF3;PGR;NBL1;PRLR;BATF;LTF
Pancreas Beta Cells	2/40	0.379348	0.87027	0	0	1.55368	1.50598	PCSK1;PKLR
Coagulation	5/138	0.474886	0.945331	0	0	1.1094	0.826148	MMP1;CTSK;MMP3;MMP8;CFB
Reactive Oxygen Species Pathway	2/49	0.480883	0.945331	0	0	1.25558	0.919249	FES;IPCEF1
Hypoxia	7/200	0.484785	0.945331	0	0	1.07026	0.774918	IL6;PKLR;PGAM2;GAPDHS;PLAUR;TNFAIP3;B4GALNT2
UV Response Up	5/158	0.595022	0.998771	0	0	0.963375	0.500143	IL6;HTR7;COL2A1;TACR3;HLA-F
Apical Junction	6/200	0.644471	0.998771	0	0	0.911182	0.400305	CLDN11;ACTC1;TRAF1;CDH15;ALOX15B;ACTG2
heme Metabolism	6/200	0.644471	0.998771	0	0	0.911182	0.400305	NFE2;MOCOS;HBB;TRIM58;RHCE;OSBP2
Bile Acid Metabolism	3/112	0.715643	0.998771	0	0	0.810725	0.271247	CH25H;LCK;ABCA4
Wnt-beta Catenin Signaling	1/42	0.753934	0.998771	0	0	0.718786	0.203021	FZD8
Estrogen Response Early	5/200	0.789006	0.998771	0	0	0.754224	0.178737	TFAP2C;TMPRSS3;TFF3;PGR;NBL1
Xenobiotic Metabolism	5/200	0.789006	0.998771	0	0	0.754224	0.178737	CCL25;CYP1A2;FMO3;XDH;CFB
Androgen Response	2/100	0.844302	0.998771	0	0	0.600574	0.101644	STEAP4;TMPRSS2
Pperoxisome	2/104	0.859606	0.998771	0	0	0.576902	0.0872743	ABCB4;SCGB1A1
Unfolded Protein Response	2/113	0.889132	0.998771	0	0	0.529879	0.0622658	DNAJA4;IFIT1
Glycolysis	4/200	0.897295	0.998771	0	0	0.599349	0.0649519	BIK;PGAM2;TFF3;GAPDHS
Cholesterol Homeostasis	1/74	0.915624	0.998771	0	0	0.403033	0.0355271	PLAUR
DNA Repair	2/150	0.959599	0.998771	0	0	0.396644	0.0163577	NPR2;CMPK2
Adipogenesis	3/200	0.961769	0.998771	0	0	0.446522	0.0174057	STAT5A;COL15A1;ENPP2
PI3K/AKT/mTOR Signaling	1/105	0.970132	0.998771	0	0	0.282443	0.00856449	LCK
p53 Pathway	2/200	0.990369	0.998771	0	0	0.295709	0.00286169	CDKN2A;ALOX15B
UV Response Dn	1/144	0.99193	0.998771	0	0	0.204997	0.00166095	PIK3CD
Fatty Acid Metabolism	1/158	0.994958	0.998771	0	0	0.18658	0.000943121	GAPDHS
E2F Targets	1/200	0.998771	0.998771	0	0	0.146879	0.000180599	CDKN2A
