# Supplementary material for: TAK1 inhibition leads to RIPK1-dependent apoptosis in immune-activated cancers
Source: Cell Death Dis. 2024 Apr 17;15(4):273. doi: 10.1038/s41419-024-06654-1 (PMC11024179; doi:10.1038/s41419-024-06654-1)
Supplement: Supplementary file 14 — Table S12 [file 41419_2024_6654_MOESM14_ESM.xlsx]

## Sheet: S12_antibodies
Table S12: Antibody information
target	Vendor	Catalogue number	dilution used	application	lot number	RRID
goat anti-mouse IgG Alexa Fluor 488	Invitrogen	A-11029	1:2000	IF	716811	RRID:AB_2534088
IRDye 800CW goat anti-mouse	LI-COR	925-32210	1:15000	Western	C80816-10	RRID:AB_2687825
IRDye 800CW goat anti-rabbit	LI-COR	925-32211	1:15000	Western	C08718-11	RRID:AB_2651127
IRDye 680RD goat anti-mouse	LI-COR	925-68070	1:10000	Western	D11130-05	RRID:AB_2651128
IRDye 680RD goat anti-rabbit	LI-COR	925-68071	1:10000	Western	D11102-15	RRID:AB_2721181
HA-tag (C29F4)	Cell Signaling	3724S	1:2000	Western	9	RRID:AB_1549585
TAK1 (D94D7)	Cell Signalling	5206S	1:1000	Western	5	RRID:AB_10694079
GAPDH (EPR16891)	Abcam	ab181602	1:50000	Western	GR3219790-4	RRID:AB_2630358
Flag-tag (M2)	Sigma	F1804	1:2000	Western	SLBW3851	RRID:AB_262044
beta-actin (AC-15)	Abcam	ab6276	1:5000	Western	GR3207325-8	RRID:AB_2223210
alpha-tubulin (EPR13478(B))	Abcam	ab176560	1:10000	Western	GR137922-6	RRID:AB_2860019
Histone H3	Abcam	ab1791	1:50000	Western	GR3236377-1	RRID:AB_302613
SUZ12 (D39F6)	Cell Signaling	3737	1:1000	Western	6	RRID:AB_2196850
V5-Tag (D3H8Q)	Cell Signaling	13202S	1:2000	Western	6	RRID:AB_2687461
V5 (TCM5)	ebioscience	14-6796-82	1:1000	IF	4339501	RRID:AB_590760
total PARP	Cell Signaling	9542	1:1000	Western	4	RRID:AB_2160739
cleaved PARP Asp214	Cell Signaling	9541	1:1000	Western	1	RRID:AB_331426
Cleaved Caspase 3 Asp175 (5A1E)	Cell Signaling	9664	1:1000	Western	22	RRID:AB_2070042
cleaved Caspase 8 Asp374 (18C8)	Cell Signaling	9496	1:1000	Western	9	RRID:AB_561381
Total Caspase 8 (D35G2)	Cell Signaling	4790	1:1000	Western	4	RRID:AB_10545768
Total Caspase 3 (D3R6Y)	Cell Signaling	14220	1:1000	Western	4	RRID:AB_2798429
Caspase 8	MBL	M032-3	1:1000	Western		RRID:AB_590760
FADD	Cell Signaling	2782	1:1000	Western		RRID:AB_2100484
MLKL	Millipore	mabc604	1:1000	Western		RRID:AB_2820284
Caspase 1	Adipogene	AG-20B-0048-C100	1:1000	Western		RRID:AB_2490257
Caspase 9	Enzo	5B4	1:1000	Western		RRID:AB_2038946
RIPK2	Santa Cruz	sc166765	1:1000	Western		RRID:AB_2178261
RIPK3	Cell Signaling	10188	1:1000	Western		RRID:AB_2904619
TNFR2	Cell Signaling	3727	1:1000	Western		RRID:AB_659912
TNFR1	RnD	AF225	1:1000	Western		RRID:AB_355201
TRADD	Cell Signaling	3684	1:1000	Western		RRID:AB_2209045
RIPK1	Cell Signaling	73271	1:1000	Western		na
MEK1/2	Cell signaling	9122	1:1000	Western		RRID:AB_823567
IKappaB-α, IκBα	Cell signaling	9242	1:1000	Western	4	RRID:AB_331623
Phospho-NF-κB p65 (Ser536) (93H1)	Cell signaling	3033	1:1000	Western	17	RRID:AB_331284
NF-κB p65 (L8F6)	Cell signaling	6956	1:1000	Western		RRID:AB_10828935
phospho-p38	Cell signaling	9215	1:1000	Western		RRID:AB_331762
p38 MAPK	Cell signaling	9212	1:1000	Western	6	RRID:AB_330713
SAPK/JNK	Cell signaling	9252	1:1000	Western	3b	RRID:AB_2250373
phospho-SAPK/JNK (Thr183/Tyr185)	Cell signaling	9251	1:1000	Western	7	RRID:AB_331659
MK2	Cell signaling	12155	1:1000	Western		RRID:AB_2797831
phospho-MK2	Cell signaling	3007	1:1000	Western		RRID:AB_490936
CD44 Monoclonal Antibody (IM7), PE-Cyanine7	eBioscience	25-0441-81	1:100	Flow cytometry		RRID:AB_469622
Rat IgG2a kappa Isotype Control, PE-Cyanine7	eBioscience	25-4321-81	1:50	Flow cytometry		RRID:AB_470199
APC/Cyanine7 anti-human CD95 (Fas)	Biolegend	305635	1:100	Flow cytometry		RRID:AB_2566108
APC/Cyanine7 Rat IgG2b, κ Isotype Ctrl	Biolegend	400623	1:100	Flow cytometry		RRID:AB_326565
APC anti-human CD262 (DR5, TRAIL-R2)	Biolegend	307407	1:100	Flow cytometry		RRID:AB_2204813
APC Rat IgG2b, κ Isotype Ctrl	Biolegend	400611	1:50	Flow cytometry		RRID:AB_326555
Caspase 8 (C-20)	Santa Cruz	sc6136	1:1000	IP		RRID:AB_637860
Phospho-RIPK1 (Ser166) (D1L3S)	Cell Signaling	65746	1:1000	Western		RRID:AB_2799693
Phospho-RIPK1 (Ser320)	gift from Pascal Meier		1:1000	Western		na
